# Supplementary material for: KDM7A-DT induces genotoxic stress, tumorigenesis, and progression of p53 missense mutation-associated invasive breast cancer
Source: Front Oncol. 2024 May 2;14:1227151. doi: 10.3389/fonc.2024.1227151 (PMC11097164; doi:10.3389/fonc.2024.1227151)
Supplement: Supplementary file 1 [file DataSheet_1.xlsx]

## Sheet: Table_S1
Table S1. Primer pairs used for amplification of the DNA probes for different regions of KDM7A-DT transcript
Type	Name	Sequence (5'->3')
Cloning Primers	NR_036539F	5′-ACAACAGAATTCGGAGGCGCCATTTTGTAG-3′
	NR_036539R	5′-ACAACAGGATCCTGATTTAAACTTCTTTATTAACAGAATATATG-3′
	NR_002799F	5′-ACAACAGAATTCGAAGGCGGAGGGATGG-3′
	NR_002799R	5′-ACAACAGGATCCTTGGCCAGGCTGGTCTT-3′
	NR_036530F	5′-ACAACAGAATTCCGGGAAGTGGGAGCTTC-3′
	NR_036530R	5′-ACAACAGGATCCGAGTTATGTTTTGAGATTTTTTTGAAGG-3′
ASO	2OMe/PS-392	mG*mA*mC*mG*mC*T*C*T*G*G*T*C*T*C*C*mU*mU*mG*mC*m
	2OMe/PS-424	mA*mC*mA*mG*mC*C*C*T*C*C*C*G*C*A*A*mC*mU*mA*mA*mC
	2OMe/PS-457	mC*mC*mA*mG*mC*G*G*A*C*G*A*C*A*G*T*mG*mA*mU*mG*mA
	NC1	mG*mC*mG*mU*mA*T*T*A*T*A*G*C*C*G*A*mU*mU*mA*mA*mC
	NC5	mG*mC*mG*mA*mC*T*A*T*A*C*G*C*G*C*A*mA*mU*mA*mU*mG
qPCR Primers	KDM7A-DT-F	5′- GTGAAGAGAAGGCATGCAAAG-3
	KDM7A-DT-R	5′- CTTCATACCCCTGCCTAGTCC-3
	AS-KDM7A-DT-F	5′- ACCTCCAACATTGGGGATTAC-3′
	AS-KDM7A-DT-R	5′- GGCATCACATATTGCTGGAGT-3′
	NR_036539-F	5′-GGGGGTAGAATTGAGCTACCA-3′
	NR_036539-R	5′- ATCATCCAGCTTTCTCCCTGT-3′
	NR_002799-F	5′- CTCCAGGGAAGCTTTGTGATA-3′
	NR_002799-R	5′- ATTCAGCGAGGCAACAGTAAA-3′
	NR_036530-F	5′- TGGGTTGTGAGGAATGAAAAG-3′
	NR_036530-R	5′- GAAATTACGGGCACAGGAAGT-3′
	ACTB-F	5′- TGACCCAGATCATGTTTGAGA-3′
	ACTB-R	5′- ATAGCACAGCCTGGATAGCAA-3′
	TBP-F	5′- TCGGAGAGTTCTGGGATTGTA-3′
	TBP-R	5′- CGAAGTGCAATGGTCTTTAGG-3′
5' RACE primers	GSP1	5′-CGGAGCGAGAAGTCACTTAGAA-3′
	GSP2	5′-ACCCCATTTCAAGGTTGGTC-3′.
3' RACE primers	GSP1	5′- AGGAGCTGGCTCGGTTATTTC-3′
	GSP2	5′-CTTTCCGAGGGAGGAATGTG-3′
	GSP3	5′-TGGTGGAGAGAGGGATAGAGAA-3′
	GSP4	5′-AGAAAAGATTGCGTTGGAATCA-3′
	GSP5	5′-CTCAAAGTGCTGGGATTACAGG-3′
	GSP6	5′-CATCACATATTGCTGGAGTGGA-3′
Northern blot probes	NB1F	5′-AGGAGCTGGCTCGGTTATTT-3′
	NB1R	5′-CTATCCCTCTCTCCACCAACC-3′
	NB2F	5′-TGAATTTCTGCTGGCATTTCT-3′
	NB2R	5′-AGGAGATTAGGCAGGACTTGG-3′
RACE sequences	PrimaryCap1	chr7 139877282 139877812
	PrimaryCap2	chr7 139877282 139879440
	PrimaryCap3	chr7 139877282 139878633
	PrimaryCap4	chr7 139877282 139878131
	PrimaryCap5	chr7 139877282 139877872
	SecondaryCap1	chr7 139877527 139877812
	SecondaryCap2	chr7 139877527 139879440
	SecondaryCap3	chr7 139877527 139878624
	SecondaryCap4	chr7 139877527 139878131
	SecondaryCap5	chr7 139877527 139877872

## Sheet: Table_S2a
Table S2. Gene Expression Microarray Analysis
A. Complete lists of MRC5 and T47D gene expression datasets.
			MRC5			T47D-Group-A			T47D-Group-B			T47D-Group-C			T47D-Group-D
ProbeID	GenesID	EntrezID	Fold-Change	Log2(Fold-Change)	P-Value	Fold-Change	Log2(Fold-Change)	P-Value	Fold-Change	Log2(Fold-Change)	P-Value	Fold-Change	Log2(Fold-Change)	P-Value	Fold-Change	Log2(Fold-Change)	P-Value
ILMN_1762337	7A5	NA	0.980099	-0.029	0.885867
ILMN_2055271	A1BG	1				1.001	0.00143996	1	0.907961	-0.139297	0.648503	0.79484	-0.331264	0.0149092	0.720964	-0.472001	0.195562
ILMN_1779670	A1CF	29974	0.99103	-0.013	0.942992
ILMN_1653355	A26C3	NA	1.11188	0.153	0.340183
ILMN_1814316	A2BP1	NA	0.917004	-0.125	0.463861
ILMN_3241953	A2LD1	NA	0.920188	-0.12	0.451542	1.22773	0.295992	1	1.03918	0.0554403	0.5791	0.874508	-0.193457	0.250998	0.740202	-0.434009	0.195562
ILMN_1745607	A2M	2	0.529609	-0.917	1e-06
ILMN_1735045	A4GALT	53947	0.762072	-0.392	0.010918				0.927311	-0.108875	0.77283
ILMN_1680754	A4GNT	51146	1.14076	0.19	0.289061	0.684651	-0.546559	0.382733	0.568941	-0.813649	0.518605	0.87401	-0.194279	0.401387	0.726297	-0.461369	0.261572
ILMN_1659452	AAA1	100329167							0.989977	-0.0145334	0.540291	0.712403	-0.489234	0.148915
ILMN_1755321	AAAS	8086	1.14314	0.193	0.176886	0.718878	-0.476181	0.19043	0.763526	-0.389251	0.0265003	0.978913	-0.0307472	0.658843	1.03971	0.0561827	0.853307
ILMN_1698554	AACS	65985	0.942131	-0.086	0.593155	0.886391	-0.173985	0.0808556	0.767928	-0.380957	0.0644577	0.848638	-0.236779	0.157704	0.735221	-0.443751	0.195562
ILMN_1814092	AACSL	NA				0.877289	-0.188876	0.382733	1.12786	0.173589	0.853307	0.738065	-0.438181	0.0921936	0.948871	-0.0757165	0.609834
ILMN_1676336	AADACL1	NA	0.895646	-0.159	0.222666	0.871181	-0.198956	1	0.780655	-0.357244	0.195562	0.942727	-0.0850875	0.479929	0.785145	-0.348969	0.0265003
ILMN_1752884	AADACL2	344752	0.92723	-0.109	0.533004
ILMN_1668851	AADACL4	343066	1.09429	0.13	0.511029
ILMN_2270015	AADAT	51166							0.768238	-0.380374	1	0.973575	-0.0386359	1
ILMN_3237396	AAGAB	79719	1.07029	0.098	0.603845	1.11574	0.158001	0.662521	0.952027	-0.0709258	0.0419616	1.01261	0.018073	0.536499	0.864026	-0.210853	0.0419616
ILMN_1688755	AAK1	22848	1.13918	0.188	0.121147	0.827915	-0.272446	0.540291	0.671532	-0.574472	0.148915	0.803488	-0.315652	0.371093	0.651719	-0.617679	1
ILMN_1653165	AAMP	14	1.07848	0.109	0.495165	0.840026	-0.251494	0.19043	0.894068	-0.161543	0.459543	0.948261	-0.0766439	0.658843	1.00927	0.0133076	1
ILMN_1662364	AARS	NA	0.890076	-0.168	0.179207	1.03032	0.0430949	1	0.966977	-0.0484462	0.355226	0.843705	-0.245189	0.289315	0.791834	-0.33673	0.0960923
ILMN_1674698	AARS2	57505	0.925946	-0.111	0.424921	0.963407	-0.0537825	0.382733	0.965754	-0.0502728	0.5791	0.801623	-0.319005	0.216373	0.803575	-0.315495	0.139087
ILMN_1700461	AARSD1	80755	0.984184	-0.023	0.933779	1.21993	0.286793	1	1.11903	0.16225	0.853307	0.93364	-0.0990617	0.723932	0.856423	-0.223605	0.853307
ILMN_1784269	AASDH	132949	1.06437	0.09	0.559464	0.873089	-0.195799	0.382733	1.04476	0.063174	0.853307	0.938697	-0.0912682	0.157704	1.12327	0.167705	0.5791
ILMN_1698189	AASDHPPT	60496	1.20414	0.268	0.092739	1.22948	0.298043	1	1.02275	0.0324476	0.5791	0.832958	-0.263684	0.331387	0.832452	-0.264561	0.0419616
ILMN_2157219	AASS	10157	0.906262	-0.142	0.418981
ILMN_1703743	AATF	26574	1.40444	0.49	0.000216	0.948133	-0.0768383	0.662521	0.899172	-0.153331	0.355226	0.94484	-0.0818588	0.216373	0.896048	-0.158352	0.355226
ILMN_1687609	AATK	9625	1.02172	0.031	0.872817	0.714934	-0.484118	0.19043	0.6297	-0.667264	0.195562	0.86515	-0.208978	0.470486	0.74543	-0.423855	0.487453
ILMN_2404407	ABAT	18	0.922103	-0.117	0.505675	0.728677	-0.456648	0.0808556	0.737938	-0.438428	0.0265003	0.775654	-0.366515	0.0272754	0.722312	-0.469307	0.0960923
ILMN_1766054	ABCA1	19	0.99654	-0.005	0.981234	0.907097	-0.140671	0.540291	2.81598	1.49364	0.29627	1.37953	0.464174	0.809894	4.28259	2.09848	0.0501862
ILMN_2070570	ABCA10	10349	0.865737	-0.208	0.095692	1.0834	0.115566	1	0.840549	-0.250596	0.2113	0.812521	-0.299522	0.386476	0.731541	-0.450989	0.288844
ILMN_2232084	ABCA11	NA				1.26578	0.34003	0.371093	1.20667	0.271033	0.267257	0.912453	-0.132178	0.809894	0.869842	-0.201174	0.561276
ILMN_2361400	ABCA12	26154				0.656655	-0.606793	0.386476	0.72826	-0.457475	0.358326	1.01626	0.023265	0.759463	1.12707	0.172583	0.77283
ILMN_1747627	ABCA2	20				0.726396	-0.461172	0.0808556	0.652977	-0.614896	0.0644577	0.978348	-0.03158	0.479929	0.879464	-0.185303	0.711531
ILMN_1758523	ABCA3	21	1.02598	0.037	0.865055	0.770725	-0.375712	0.0808556	0.761232	-0.393591	0.0419616	0.926407	-0.110283	0.216373	0.914996	-0.128162	0.5791
ILMN_1794965	ABCA4	24										0.804564	-0.313721	0.902523
ILMN_1743205	ABCA7	10347	0.963262	-0.054	0.754096	1.14999	0.201623	0.382733	1.02489	0.0354647	0.5791	1.00099	0.00142406	0.536499	0.892093	-0.164734	0.195562
ILMN_1796801	ABCA8	10351	0.934975	-0.097	0.520633				0.849082	-0.236024	0.386476	0.849161	-0.23589	0.24716
ILMN_1720501	ABCA9	10350	1.08523	0.118	0.288153	0.992104	-0.0114373	0.698535	0.975202	-0.0362269	0.816961	1.0098	0.0140683	0.885234	0.992596	-0.0107213	0.816961
ILMN_1812070	ABCB1	5243							1.46975	0.555575	0.540291	1.06435	0.0899673	0.77283
ILMN_1665730	ABCB10	23456	0.853226	-0.229	0.216149	1.1706	0.227246	0.382733	0.788117	-0.343518	0.139087	1.15511	0.20803	0.658843	0.77769	-0.362734	0.0419616
ILMN_2193980	ABCB6	10058	0.883927	-0.178	0.211074	1.00558	0.00802661	1	0.675816	-0.565297	0.0265003	1.05957	0.0834759	0.859819	0.7121	-0.489847	0.0419616
ILMN_1687840	ABCB7	22	1.17283	0.23	0.114015	1.4041	0.489649	0.662521	1.03508	0.0497479	0.853307	0.833021	-0.263574	0.157704	0.614091	-0.703475	0.01623
ILMN_1788928	ABCB9	23457	0.824734	-0.278	0.113185	0.663442	-0.591958	0.0808556	0.539558	-0.89015	0.0265003	0.924962	-0.112533	0.289315	0.930371	-0.104121	0.195562
ILMN_1802404	ABCC1	4363	0.901875	-0.149	0.23887	0.754795	-0.405844	0.19043	0.991297	-0.0126115	0.711531	0.936349	-0.0948819	0.413407	1.22974	0.29835	0.759463
ILMN_1776119	ABCC10	89845	0.899378	-0.153	0.328814	0.778715	-0.360832	0.0808556	0.854208	-0.227341	0.195562	0.721485	-0.470959	0.0933977	0.791429	-0.337468	0.267257
ILMN_1732140	ABCC11	85320	0.892547	-0.164	0.218971	0.855946	-0.224408	0.19043	0.682936	-0.550177	0.139087	0.975878	-0.0352271	0.413407	0.800433	-0.321147	0.0265003
ILMN_1762093	ABCC12	94160				0.614577	-0.702334	0.382733	0.675663	-0.565623	0.459543	0.700498	-0.513547	0.112351	0.770124	-0.376837	0.474959
ILMN_1678409	ABCC13	150000	0.961261	-0.057	0.757755	0.991827	-0.0118394	0.698535	0.886778	-0.173355	0.487453	1.04539	0.0640456	0.17791	0.732077	-0.449932	0.386476
ILMN_1717466	ABCC3	8714	0.993093	-0.01	0.960789	0.78766	-0.344355	0.382733	0.985632	-0.0208787	0.355226	0.68858	-0.538304	0.111961	0.861649	-0.214828	0.195562
ILMN_1788457	ABCC4	10257	1.04102	0.058	0.745072
ILMN_1706531	ABCC5	10057	0.894405	-0.161	0.413462	0.889322	-0.169223	1	0.935646	-0.0959646	0.5791	0.887294	-0.172515	0.536499	0.842709	-0.246893	0.355226
ILMN_1725414	ABCC6	368	1.11265	0.154	0.280129	0.779685	-0.359037	0.19043	0.793765	-0.333216	0.0644577	1.38369	0.468523	0.19043	0.798473	-0.324685	0.0644577
ILMN_3246902	ABCC6P1	653190	1.10038	0.138	0.29595	0.812251	-0.300002	0.662521	0.692522	-0.530068	0.195562	1.07126	0.0993116	1	0.913354	-0.130754	0.711531
ILMN_3244070	ABCC6P2	730013	0.938872	-0.091	0.606708	1.07475	0.103997	0.662521	0.8116	-0.30116	0.0960923	1.08715	0.120547	0.596242	0.820964	-0.284609	0.0960923
ILMN_2366473	ABCC9	10060	1.03598	0.051	0.783201				1.21024	0.275292	0.540291	0.65407	-0.612483	0.245278
ILMN_1772189	ABCD1	215	0.985549	-0.021	0.933326	0.728404	-0.457188	0.540291	0.790459	-0.339237	0.245278	0.769253	-0.378471	0.245278	0.834788	-0.260519	0.540291
ILMN_1674032	ABCD3	5825	1.02811	0.04	0.818964	1.1406	0.18979	1	0.98709	-0.0187467	0.355226	0.851442	-0.232019	0.0933977	0.736851	-0.440555	0.0960923
ILMN_2343917	ABCD4	5826	0.963262	-0.054	0.747195				0.571281	-0.807728	1
ILMN_1676846	ABCE1	6059	1.38319	0.468	0.001202	1.15986	0.213952	0.382733	1.03948	0.0558649	1	0.947267	-0.0781575	0.791082	0.678994	-0.558529	0.853307
ILMN_2392635	ABCF1	23	1.33422	0.416	0.000148	0.77452	-0.368625	0.19043	0.844432	-0.243947	0.0644577	0.957753	-0.0622751	0.377225	1.04935	0.0695016	1
ILMN_1781999	ABCF2	10061	1.24057	0.311	0.040641	0.79124	-0.337813	0.19043	0.979344	-0.0301127	0.711531	0.96896	-0.0454904	0.250998	0.932748	-0.10044	0.267257
ILMN_1810085	ABCF3	55324	1.16473	0.22	0.139685	0.793272	-0.334113	0.662521	0.88127	-0.182344	0.0960923	0.954588	-0.0670495	0.596242	1.06048	0.084719	0.711531
ILMN_1743638	ABCG1	9619	1.38032	0.465	0.019255	0.958094	-0.0617609	0.662521	0.839627	-0.252179	0.139087	0.918392	-0.122817	0.148915	0.751849	-0.411486	0.0644577
ILMN_1779470	ABCG4	64137	0.934975	-0.097	0.573349	0.586349	-0.770168	0.0808556	0.678164	-0.560293	0.0265003	1.05889	0.0825585	0.750824	1.2247	0.292433	0.361935
ILMN_1716592	ABCG5	64240	1.05336	0.075	0.660561
ILMN_1680309	ABCG8	64241	0.903127	-0.147	0.3572
ILMN_1743371	ABHD1	84696				0.848332	-0.237299	0.662521	0.759175	-0.397495	0.0960923	0.966146	-0.049687	0.596242	0.864607	-0.209883	0.195562
ILMN_1770031	ABHD10	55347				0.847165	-0.239285	0.662521	0.721662	-0.470605	0.0960923	0.986449	-0.0196834	0.596242	0.840312	-0.251003	0.5791
ILMN_2338268	ABHD11	83451	1.01537	0.022	0.909428	0.837547	-0.255758	0.19043	0.697542	-0.519647	0.01623	0.888759	-0.170137	0.185326	0.748911	-0.417135	0.0419616
ILMN_1745116	ABHD12	26090	0.825878	-0.276	0.024311	0.858465	-0.220168	0.0808556	0.665637	-0.587192	0.01623	1.0385	0.0544992	0.791082	0.808562	-0.30657	0.139087
ILMN_1707925	ABHD12B	145447	0.942785	-0.085	0.5725							1.37387	0.458242	1
ILMN_1785285	ABHD13	84945	0.954621	-0.067	0.728834
ILMN_1794213	ABHD14A	25864	0.778625	-0.361	0.004199	0.821009	-0.28453	0.382733	0.886916	-0.173131	0.355226	0.833256	-0.263169	0.531667	0.900146	-0.15177	0.609834
ILMN_2227533	ABHD14B	84836	1.17121	0.228	0.173225	0.680438	-0.555464	0.382733	0.639631	-0.644687	0.0960923	0.981749	-0.0265735	0.929637	0.922872	-0.115797	0.5791
ILMN_1769390	ABHD15	116236	0.908778	-0.138	0.37636	1.10527	0.144397	1	0.887618	-0.17199	0.267257	1.02424	0.0345525	1	0.822544	-0.281835	0.0644577
ILMN_1723662	ABHD2	11057	1.07029	0.098	0.479753	0.613143	-0.705704	0.19043	0.627164	-0.673086	0.0644577	0.898796	-0.153934	0.111961	0.770904	-0.375377	0.0265003
ILMN_1801767	ABHD3	171586				0.890065	-0.168018	1	0.618575	-0.692979	0.195562	1.00933	0.0133991	0.723932	0.701463	-0.511562	0.0419616
ILMN_1700633	ABHD4	63874	1.06659	0.093	0.612274	1.06376	0.0891708	0.77283	0.868451	-0.203484	0.107347	0.963947	-0.0529738	1	0.786965	-0.345629	0.361935
ILMN_1655702	ABHD5	51099	1.11729	0.16	0.3136	1.00678	0.00975372	1	1.02771	0.0394299	1	0.839182	-0.252944	0.289315	0.856623	-0.223268	0.195562
ILMN_1706344	ABHD6	57406	0.866337	-0.207	0.106651	0.942367	-0.0856389	0.19043	0.667732	-0.582659	0.0644577	0.952273	-0.0705521	0.791082	0.674751	-0.567573	0.0419616
ILMN_1719498	ABHD7	NA	0.839731	-0.252	0.152098				0.611116	-0.710482	1	1.01508	0.0215918	1
ILMN_1712707	ABHD8	79575	0.778625	-0.361	0.003108	0.987096	-0.0187378	0.382733	0.952196	-0.070669	0.459543	0.953461	-0.0687537	0.479929	0.919751	-0.120685	0.853307
ILMN_1699750	ABHD9	NA	0.938872	-0.091	0.583782	0.884687	-0.176761	1	0.856514	-0.223452	1	1.07957	0.110456	0.765594	1.04519	0.0637649	1
ILMN_2329958	ABI1	10006	1.08523	0.118	0.463861	1.31688	0.39712	0.662521	0.996103	-0.00563354	0.540291	1.0057	0.00819931	0.540291	0.769939	-0.377185	0.139087
ILMN_1775944	ABI2	10152	1.08448	0.117	0.429596	0.904506	-0.144799	0.662521	0.704577	-0.505171	0.267257	0.835437	-0.259398	0.0933977	0.734281	-0.445595	0.0265003
ILMN_1755658	ABI3	51225	1.03526	0.05	0.873627
ILMN_1673639	ABI3BP	25890	0.900002	-0.152	0.212675
ILMN_1713732	ABL1	25	1.30858	0.388	0.001879	1.0857	0.118619	0.382733	0.895543	-0.159165	0.267257	1.19487	0.256859	0.0520588	0.760073	-0.39579	0.459543
ILMN_1741628	ABL2	27	1.05848	0.082	0.599238				0.725844	-0.462268	0.540291	1.77616	0.828758	0.540291
ILMN_1731610	ABLIM1	3983	0.876606	-0.19	0.119859	0.760693	-0.394614	0.19043	0.727838	-0.458311	0.139087	0.754605	-0.406207	0.111961	0.655686	-0.608922	0.0265003
ILMN_1656940	ABLIM3	22885	0.779705	-0.359	0.006414							0.797478	-0.326484	1
ILMN_1731433	ABP1	NA				1.06463	0.0903584	1	0.862524	-0.213364	0.233038	0.997209	-0.00403233	0.927264	0.807898	-0.307755	0.366157
ILMN_1672878	ABR	29	0.75891	-0.398	0.000229	0.930032	-0.104647	0.0808556	0.806864	-0.309603	0.267257	1.08931	0.123419	0.596242	0.94505	-0.081537	0.5791
ILMN_1658083	ABT1	29777	1.1042	0.143	0.356103	0.925535	-0.11164	1	0.870108	-0.200734	0.853307	0.938142	-0.0921225	0.723932	0.881959	-0.181216	0.459543
ILMN_2367165	ABTB1	80325	1.1607	0.215	0.163086				1.30692	0.386176	0.464214	1.22009	0.28699	0.636602
ILMN_1753370	ABTB2	25841	1.06881	0.096	0.489901	1.14993	0.201547	0.662521	0.825619	-0.276452	0.195562	1.2813	0.357614	0.479929	0.919942	-0.120385	0.459543
ILMN_1738921	ACAA1	30	1.01045	0.015	0.95414	1.01234	0.0176939	1	1.00675	0.00970099	0.711531	0.851544	-0.231847	0.596242	0.84684	-0.239839	0.5791
ILMN_1660199	ACAA2	10449	0.880259	-0.184	0.10693	0.735791	-0.442632	0.0808556	0.84993	-0.234584	0.459543	1.02184	0.0311691	0.723932	1.18035	0.239218	0.0644577
ILMN_2331636	ACACA	31	1.54221	0.625	0.000161	0.901288	-0.14994	0.382733	0.804509	-0.313819	0.01623	0.997713	-0.00330296	0.250998	0.85498	-0.226038	0.01623
ILMN_1763852	ACACB	32				0.674689	-0.567706	0.0808556	0.75946	-0.396955	0.361935	0.823967	-0.279341	0.830324	0.927494	-0.10859	0.698535
ILMN_1687303	ACAD10	80724	1.06733	0.094	0.648472	0.907637	-0.139812	0.19043	0.899675	-0.152523	0.139087	0.84892	-0.236299	0.426777	0.841474	-0.249009	0.0644577
ILMN_1761058	ACAD11	84129	0.931095	-0.103	0.475242	0.981364	-0.0271391	0.662521	0.87013	-0.200698	0.267257	0.928945	-0.106335	0.13332	0.823652	-0.279894	0.0960923
ILMN_2225595	ACAD8	27034	0.891929	-0.165	0.272885	1.22428	0.291938	0.0808556	0.978939	-0.0307098	0.853307	0.887563	-0.172079	0.157704	0.828342	-0.271701	0.195562
ILMN_1775579	ACAD9	28976	0.697372	-0.52	2.2e-05	0.855881	-0.224519	0.662521	0.81663	-0.292246	0.195562	0.949744	-0.0743898	0.377225	0.906188	-0.142117	0.0960923
ILMN_2053679	ACADM	34	0.847332	-0.239	0.294384	1.24889	0.320647	0.662521	0.772437	-0.372511	0.267257	0.905529	-0.143168	0.377225	0.634406	-0.656523	0.0960923
ILMN_1795104	ACADS	35				0.933039	-0.09999	0.382733	0.814291	-0.296383	0.355226	0.918063	-0.123335	0.596242	0.801221	-0.319728	0.711531
ILMN_1806408	ACADVL	37	0.867539	-0.205	0.132259	0.820529	-0.285374	0.0808556	0.831307	-0.266546	0.0644577	0.727398	-0.459184	0.0636898	0.692837	-0.529412	0.0960923
ILMN_3236270	ACAP2	23527	1.22944	0.298	0.132819	1.00062	0.000895165	1	0.943161	-0.0844233	0.0960923	0.76553	-0.385468	0.0773886	0.721571	-0.470787	0.0265003
ILMN_1800008	ACAT1	38	1.12896	0.175	0.171412	0.988664	-0.0164471	0.662521	1.07041	0.098159	0.853307	0.923868	-0.114241	0.111961	1.00025	0.000365038	0.711531
ILMN_2133799	ACAT2	39	1.05555	0.078	0.696949	0.996163	-0.00554658	1	0.82252	-0.281877	0.139087	0.971193	-0.0421695	0.596242	0.801903	-0.3185	0.0419616
ILMN_1665945	ACBD3	64746	1.07326	0.102	0.556582	1.17023	0.226788	1	1.22929	0.297822	1	0.82131	-0.284001	0.426777	0.862761	-0.212967	0.711531
ILMN_1676288	ACBD4	79777	1.08598	0.119	0.493271	0.76118	-0.39369	0.19043	0.803359	-0.315883	0.355226	0.807415	-0.308618	0.111961	0.852156	-0.230811	1
ILMN_1693250	ACBD5	91452				0.656983	-0.606072	0.19043	0.803397	-0.315815	0.382733	0.628772	-0.669392	0.0741455	0.699111	-0.516406	0.133614
ILMN_1684271	ACBD6	84320	0.901875	-0.149	0.310376	0.941537	-0.0869102	0.382733	0.650352	-0.620707	0.0419616	1.02126	0.0303464	0.723932	0.705418	-0.50345	0.0419616
ILMN_1726388	ACBD7	414149				1.02304	0.0328611	0.662521	0.963723	-0.0533101	0.267257	0.96643	-0.0492623	0.658843	0.910396	-0.135434	0.195562
ILMN_1769694	ACCN2	NA	0.903127	-0.147	0.382917	0.930296	-0.104238	1	0.847178	-0.239263	0.195562	0.826206	-0.275427	0.0933977	0.752388	-0.410452	0.01623
ILMN_1734479	ACCN3	NA	1.02314	0.033	0.88134	0.837266	-0.256242	0.698535	1.07466	0.103876	0.883617	0.851876	-0.231285	0.385418	1.09341	0.128834	0.695299
ILMN_2394902	ACCN4	NA	0.93174	-0.102	0.59974
ILMN_1750295	ACCN5	NA
ILMN_3187680	ACCS	84680	0.821311	-0.284	0.022064	0.766611	-0.383434	0.662521	0.793674	-0.333382	0.459543	0.817842	-0.290106	0.13332	0.846714	-0.240054	0.459543
ILMN_1780630	ACCSL	390110
ILMN_1716480	ACD	65057	1.11188	0.153	0.386537	0.863375	-0.211941	0.0808556	0.667855	-0.582393	0.0960923	1.12254	0.166768	0.929637	0.868331	-0.203683	0.267257
ILMN_3235340	ACER2	340485	1.05702	0.08	0.63201	0.967013	-0.0483921	0.662521	1.03111	0.0442022	0.853307	0.910053	-0.135978	0.479929	0.970377	-0.0433834	0.459543
ILMN_3237774	ACER3	55331				1.02042	0.0291604	1	0.861576	-0.214949	0.254451	0.914059	-0.12964	0.443289	0.771774	-0.37375	0.0226545
ILMN_1780485	ACHE	43	0.998615	-0.002	0.990321	0.847655	-0.238451	0.540291	1.00969	0.0139118	0.698535	0.760842	-0.394331	0.24716	0.906282	-0.141969	0.723674
ILMN_1699636	ACIN1	22985	1.39668	0.482	0.000632	0.774834	-0.368041	0.382733	0.986559	-0.0195221	0.5791	0.81801	-0.28981	0.658843	1.04153	0.0587091	0.459543
ILMN_2371379	ACLY	47	1.15669	0.21	0.096216	0.918092	-0.12329	0.662521	0.847024	-0.239526	0.195562	0.950626	-0.0730501	0.426777	0.855857	-0.224559	0.139087
ILMN_1771348	ACN9	NA	1.22603	0.294	0.059978	0.679554	-0.55734	0.662521	0.638579	-0.647063	0.5791	1.57128	0.651939	0.596242	1.47654	0.562216	0.5791
ILMN_1750800	ACO1	48	0.755236	-0.405	0.564718	0.903173	-0.146927	0.662521	0.712326	-0.489391	0.0419616	0.944582	-0.0822515	0.250998	0.744986	-0.424716	0.01623
ILMN_1654861	ACO2	50	1.00347	0.005	0.981442	0.703641	-0.507089	0.0808556	0.785373	-0.34855	0.01623	0.84642	-0.240555	0.289315	0.944737	-0.0820153	0.459543
ILMN_2121389	ACOT1	641371	0.965936	-0.05	0.771412	0.890124	-0.167921	0.382733	0.800374	-0.321255	0.01623	0.931755	-0.101978	0.676103	0.868588	-0.203256	0.0960923
ILMN_2353978	ACOT11	26027	0.949342	-0.075	0.700197
ILMN_1785474	ACOT12	134526
ILMN_2188959	ACOT2	10965	0.99447	-0.008	0.974329	0.955997	-0.0649222	0.382733	0.821539	-0.283599	0.0644577	0.93054	-0.10386	0.536499	0.799663	-0.322537	0.355226
ILMN_1764321	ACOT4	122970				0.975564	-0.0356916	1	0.695663	-0.52354	0.01623	1.11344	0.155019	0.536499	0.793978	-0.332829	0.0265003
ILMN_2156699	ACOT6	641372				1.23093	0.299748	0.662521	0.769401	-0.378191	0.459543	1.19875	0.26153	0.13332	0.749287	-0.41641	0.195562
ILMN_2332250	ACOT7	11332	0.800515	-0.321	0.07556	0.848523	-0.236974	0.0808556	0.686056	-0.543601	0.01623	1.0366	0.051864	0.658843	0.739844	-0.434708	0.01623
ILMN_1679600	ACOT8	10005	1.01045	0.015	0.964349	1.1352	0.18294	1	0.861417	-0.215216	0.0960923	0.863743	-0.211326	0.723932	0.655432	-0.609483	0.0644577
ILMN_2367070	ACOT9	23597	0.949342	-0.075	0.678774	0.857077	-0.222504	0.19043	0.848474	-0.237058	0.195562	0.931063	-0.103049	0.185326	0.902379	-0.148195	0.267257
ILMN_1750158	ACOX1	51	0.93045	-0.104	0.535544	0.9737	-0.0384509	1	0.865383	-0.20859	0.853307	1.08426	0.116708	0.791082	0.963642	-0.0534314	0.355226
ILMN_1685703	ACOX2	8309	0.702709	-0.509	0.017831	0.992977	-0.0101675	1	0.789612	-0.340784	0.0265003	1.01876	0.0268201	0.723932	0.810118	-0.303796	0.0419616
ILMN_1743396	ACOX3	8310	0.893166	-0.163	0.228957	0.834647	-0.260761	0.0808556	0.793551	-0.333604	0.0419616	0.853896	-0.227867	0.596242	0.811852	-0.30071	0.195562
ILMN_1669633	ACP1	52	1.21419	0.28	0.015144	0.787297	-0.34502	0.19043	0.792123	-0.336204	0.139087	0.971615	-0.0415436	0.536499	0.831992	-0.265359	0.195562
ILMN_2104830	ACP2	53	0.607518	-0.719	2e-06	0.836573	-0.257438	0.662521	0.75603	-0.403485	0.195562	1.01254	0.0179781	0.331387	0.915055	-0.12807	0.0644577
ILMN_2234343	ACP6	51205	0.971307	-0.042	0.854366	0.85154	-0.231854	0.382733	0.901046	-0.150327	0.355226	0.915554	-0.127284	0.859819	0.968782	-0.0457561	1
ILMN_2306955	ACPL2	NA				1.12912	0.175201	0.662521	1.03624	0.0513625	0.711531	0.789984	-0.340104	0.0340692	0.78471	-0.349769	0.0419616
ILMN_1758323	ACPP	55	0.942785	-0.085	0.770542
ILMN_2351906	ACPT	NA	1.12662	0.172	0.329136	1.14165	0.191124	1	0.862304	-0.213731	0.5791	1.06222	0.0870817	0.832339	0.802307	-0.317774	1
ILMN_1666690	ACRC	NA	1.16554	0.221	0.227862	0.896749	-0.157224	0.698535	1.56144	0.642881	0.125506	0.979832	-0.0293929	0.929637	1.70611	0.770713	0.409395
ILMN_2320277	ACRV1	56	0.95396	-0.068	0.757096							1.60757	0.684877	1
ILMN_2227011	ACSBG1	23205							1.06087	0.0852413	1	0.661872	-0.595375	1
ILMN_3236756	ACSF2	80221				0.612093	-0.708176	0.0808556	0.720143	-0.473644	0.195562	0.958893	-0.0605575	0.723932	1.12816	0.173974	0.459543
ILMN_1716832	ACSF3	197322	0.944747	-0.082	0.654769	0.919959	-0.120358	0.382733	0.790352	-0.339433	0.139087	0.892699	-0.163754	0.723932	0.766932	-0.382829	0.195562
ILMN_1684585	ACSL1	2180	0.997231	-0.004	0.98492	0.970837	-0.0426987	0.382733	0.774672	-0.368342	0.0419616	1.00104	0.00150592	0.658843	0.798776	-0.324137	0.0644577
ILMN_2360705	ACSL3	2181	1.94531	0.96	0	0.95277	-0.0698004	0.662521	0.788923	-0.342044	0.459543	0.93898	-0.0908335	0.0422601	0.780038	-0.358384	0.0960923
ILMN_2391458	ACSL4	2182	1.18427	0.244	0.052606	1.05807	0.0814332	0.698535	0.930288	-0.104251	0.846451	1.03509	0.0497597	0.834532	0.910086	-0.135925	0.561276
ILMN_2273911	ACSL5	51703	1.05482	0.077	0.648922										0.706555	-0.501126	0.371093
ILMN_1737418	ACSL6	23305	0.948027	-0.077	0.715302
ILMN_1657592	ACSM2B	348158	0.992404	-0.011	0.964903
ILMN_1685952	ACSM3	6296	0.988286	-0.017	0.94172	0.807049	-0.309272	0.382733	0.860155	-0.217331	0.288844	0.77767	-0.36277	0.105193	0.974656	-0.0370354	0.867632
ILMN_2070792	ACSM5	54988	0.998615	-0.002	0.993513
ILMN_1752269	ACSS1	84532	1.14552	0.196	0.21218	0.850322	-0.233919	1	0.774212	-0.369199	0.355226	0.975981	-0.035075	0.426777	0.888623	-0.170356	0.267257
ILMN_2336595	ACSS2	55902	0.847332	-0.239	0.271733	0.882555	-0.180242	0.19043	0.806682	-0.309928	0.0419616	0.8977	-0.155695	0.111961	0.877899	-0.187873	0.0265003
ILMN_1659885	ACSS3	79611	1.14711	0.198	0.170055							0.821291	-0.284035	0.245278	0.979344	-0.0301123	0.540291
ILMN_2125869	ACTA1	58										0.661929	-0.595252	0.487453
ILMN_1671703	ACTA2	59	0.610897	-0.711	0.001972	0.93881	-0.0910953	0.662521	0.842492	-0.247266	0.355226	0.890073	-0.168004	0.185326	0.798755	-0.324175	0.0644577
ILMN_1777296	ACTB	60	0.657927	-0.604	0.000626	0.91499	-0.128173	0.382733	0.808399	-0.306861	0.01623	0.881055	-0.182696	0.250998	0.758785	-0.398237	0.0644577
ILMN_1704961	ACTG1	71	0.621575	-0.686	0.000317	0.823717	-0.27978	0.0808556	0.720152	-0.473627	0.0265003	0.883397	-0.178866	0.0636898	0.885689	-0.175128	0.355226
ILMN_1795325	ACTG2	72	0.237007	-2.077	0
ILMN_2328280	ACTL6A	86	1.1599	0.214	0.233262	0.982775	-0.0250666	0.662521	0.780692	-0.357175	0.195562	0.81965	-0.286919	0.596242	0.778061	-0.362045	0.139087
ILMN_1657855	ACTL6B	51412							1.20871	0.273465	1	0.884071	-0.177765	1
ILMN_1704078	ACTL8	81569	0.963262	-0.054	0.775547
ILMN_2232177	ACTN1	87	0.541488	-0.885	3e-06	0.776159	-0.365576	0.19043	0.705544	-0.503191	0.0960923	0.897586	-0.155878	0.157704	0.815924	-0.293493	0.0644577
ILMN_1665691	ACTN3	89	1.08448	0.117	0.522288
ILMN_1725534	ACTN4	81	0.736113	-0.442	0.001674	0.710549	-0.492994	0.0808556	0.682305	-0.551511	0.01623	1.01731	0.0247642	0.426777	0.976876	-0.0337528	1
ILMN_1798254	ACTR10	55860	0.81169	-0.301	0.05154	1.01067	0.0153137	1	1.0569	0.0798359	0.711531	0.853929	-0.227812	0.157704	0.892987	-0.163289	0.139087
ILMN_1792314	ACTR1A	10121	0.744839	-0.425	0.000499	0.907557	-0.13994	0.0808556	0.898265	-0.154788	0.0265003	0.881228	-0.182413	0.331387	0.872205	-0.197262	0.0960923
ILMN_1695821	ACTR1B	10120	0.88454	-0.177	0.393545	0.92021	-0.119964	0.382733	0.783817	-0.351411	0.0419616	0.905338	-0.143472	0.216373	0.771149	-0.374919	0.0644577
ILMN_2388605	ACTR2	10097	1.0367	0.052	0.795687	0.906489	-0.141639	0.662521	0.895165	-0.159774	0.5791	0.805045	-0.31286	0.216373	0.794988	-0.330994	0.195562
ILMN_1657153	ACTR3	10096	0.661127	-0.597	0.0002	1.06187	0.0866071	0.382733	0.880787	-0.183135	0.5791	0.870337	-0.200355	0.250998	0.721916	-0.470097	0.0644577
ILMN_2260392	ACTR3B	57180	1.24229	0.313	0.037119	0.69443	-0.526099	0.662521	0.596337	-0.745801	0.0960923	0.767074	-0.382562	0.060602	0.678794	-0.558954	0.0419616
ILMN_1652594	ACTR5	79913	1.13524	0.183	0.151343	0.92506	-0.112382	1	0.885265	-0.175818	0.459543	0.861776	-0.214615	0.377225	0.824704	-0.278052	0.459543
ILMN_1697585	ACTR6	64431	1.09733	0.134	0.363887	1.06033	0.0845138	1	0.987662	-0.017911	0.5791	0.876675	-0.189885	0.331387	0.816593	-0.29231	0.139087
ILMN_1689162	ACTR8	93973	1.12428	0.169	0.224529	1.24899	0.320758	0.662521	0.971071	-0.0423516	0.5791	0.888529	-0.17051	0.859819	0.690819	-0.53362	0.267257
ILMN_1815392	ACTRT1	139741	0.804408	-0.314	0.058799	0.618106	-0.694073	0.19043	0.684778	-0.546291	0.267257	0.78246	-0.353911	0.0520588	0.86686	-0.206129	0.459543
ILMN_1760490	ACVR1	90	0.959264	-0.06	0.721745	0.984938	-0.0218955	1	0.912368	-0.132313	0.711531	0.996602	-0.00491126	0.791082	0.923172	-0.115328	0.355226
ILMN_1786544	ACVR1B	91	1.11729	0.16	0.216966	0.861804	-0.214568	0.19043	0.97775	-0.0324632	0.853307	0.879956	-0.184496	0.250998	0.998344	-0.00239185	1
ILMN_2152711	ACVR2A	92	1.16393	0.219	0.174874	1.20717	0.271634	0.698535	1.11314	0.154638	0.896125	0.67194	-0.573596	0.0322773	0.619599	-0.690592	0.107347
ILMN_1807493	ACVRL1	94	0.746907	-0.421	0.032108
ILMN_1683883	ACY1	95	0.903127	-0.147	0.527653	0.807713	-0.308086	0.662521	0.754716	-0.405994	0.01623	0.888333	-0.170827	0.331387	0.830047	-0.268736	0.0265003
ILMN_1694233	ACYP1	97	1.03097	0.044	0.840661	0.966623	-0.0489744	0.382733	1.23594	0.305611	0.355226	0.86853	-0.203352	0.185326	0.940818	-0.0880118	0.459543
ILMN_1697550	ACYP2	98	0.816769	-0.292	0.021145	0.866685	-0.206421	0.662521	0.942616	-0.0852587	0.518605	0.928984	-0.106275	0.250998	0.782613	-0.353629	0.245278
ILMN_1803686	ADA	100	0.901875	-0.149	0.372654	0.70355	-0.507276	0.0808556	0.634423	-0.656482	0.0265003	0.797208	-0.326972	0.426777	0.718879	-0.476178	0.0419616
ILMN_1725043	ADAL	161823	0.981459	-0.027	0.887415	0.981836	-0.0264459	1	0.924753	-0.11286	0.853307	0.875413	-0.191964	0.859819	0.824518	-0.278378	0.195562
ILMN_1718946	ADAM10	102	0.906262	-0.142	0.357032	1.27488	0.350357	0.662521	0.904639	-0.144586	0.267257	0.97671	-0.0339975	0.596242	0.850792	-0.233122	0.0644577
ILMN_1726266	ADAM12	8038	1.16635	0.222	0.10574							0.763119	-0.390021	0.111612
ILMN_1751500	ADAM15	8751	1.09962	0.137	0.292934	0.784175	-0.350753	0.0808556	0.824674	-0.278103	0.0644577	0.926706	-0.109816	0.216373	0.859497	-0.218435	0.0644577
ILMN_1765779	ADAM17	6868	0.95	-0.074	0.700158	0.882681	-0.180037	0.19043	1.23806	0.308076	0.187683	0.784609	-0.349955	0.0184162	0.805674	-0.311732	0.245278
ILMN_1713751	ADAM19	8728	0.388773	-1.363	0
ILMN_1662675	ADAM2	2515	0.963262	-0.054	0.783201							0.845617	-0.241924	0.698535
ILMN_1812112	ADAM21	8747	1.08147	0.113	0.422434
ILMN_2060086	ADAM23	8745	0.759436	-0.397	0.041442
ILMN_1664631	ADAM28	10863	1.10496	0.144	0.347719
ILMN_2194158	ADAM29	11086	1.01255	0.018	0.925505
ILMN_1806841	ADAM32	203102	1.11497	0.157	0.289942
ILMN_1671297	ADAM33	80332	0.972655	-0.04	0.829587
ILMN_2223911	ADAM3A	1587	1.03814	0.054	0.792217
ILMN_2143210	ADAM6	8755	1.07773	0.108	0.536215
ILMN_1750294	ADAM7	8756	1.08673	0.12	0.484588
ILMN_1727524	ADAM9	8754	0.935624	-0.096	0.625237	1.22489	0.292654	0.662521	1.35202	0.435121	0.711531	0.831224	-0.26669	0.0636898	0.917498	-0.124224	0.459543
ILMN_1673566	ADAMTS1	9510	0.720465	-0.473	0.043498
ILMN_2413732	ADAMTS13	11093	0.967276	-0.048	0.781472
ILMN_1873412	ADAMTS14	140766	0.99103	-0.013	0.958726
ILMN_1683781	ADAMTS15	170689	1.10957	0.15	0.323332
ILMN_1726247	ADAMTS16	170690	1.1088	0.149	0.369696
ILMN_1682989	ADAMTS17	170691	1.0203	0.029	0.903078
ILMN_1739872	ADAMTS18	170692	0.956608	-0.064	0.741351
ILMN_1796628	ADAMTS2	9509	0.966606	-0.049	0.796645										0.646437	-0.629418	1
ILMN_1651717	ADAMTS20	80070	0.894405	-0.161	0.39233
ILMN_2092933	ADAMTS4	9507				0.356241	-1.48907	0.371093	0.56104	-0.833824	0.2113	0.700063	-0.514443	0.0137108	1.10252	0.140807	0.550985
ILMN_1681886	ADAMTS5	11096	1.23628	0.306	0.009998
ILMN_1767362	ADAMTS6	11174	1.02527	0.036	0.855028
ILMN_2211790	ADAMTS7	11173	0.899378	-0.153	0.404937
ILMN_1672403	ADAMTS8	11095	1.06659	0.093	0.54358							0.992838	-0.0103696	0.540291
ILMN_1805543	ADAMTS9	56999	1.30767	0.387	0.003533
ILMN_1684919	ADAMTSL1	92949	0.921464	-0.118	0.535405
ILMN_1798690	ADAMTSL3	57188	1.20497	0.269	0.063542	0.843191	-0.246069	0.245278	0.980315	-0.0286827	0.883617	0.869509	-0.201727	0.432035	1.01091	0.0156597	0.867632
ILMN_1687035	ADAMTSL4	54507	0.682074	-0.552	1.3e-05	0.76243	-0.391324	1	1.06151	0.0861149	0.918707	0.837907	-0.255138	0.531667	1.16659	0.222301	0.711531
ILMN_1793040	ADAMTSL5	339366	1.04972	0.07	0.717806	0.847294	-0.239066	0.19043	0.909321	-0.137138	0.355226	0.974695	-0.0369772	0.536499	1.04605	0.0649509	0.853307
ILMN_3247424	ADAP1	11033				0.824823	-0.277844	0.382733	0.916981	-0.125036	0.267257	0.826055	-0.27569	0.859819	0.918351	-0.122882	0.853307
ILMN_1763000	ADAP2	55803	0.716481	-0.481	2.1e-05	1.03159	0.0448684	1	0.909167	-0.137383	0.195562	0.990967	-0.0130916	1	0.873365	-0.195343	0.139087
ILMN_2320964	ADAR	103	1.15829	0.212	0.564363	0.80249	-0.317445	0.0808556	0.83957	-0.252277	0.139087	0.807244	-0.308923	0.250998	0.844545	-0.243755	0.355226
ILMN_2319326	ADARB1	104	1.12428	0.169	0.371261	0.549977	-0.862557	0.0808556	0.558236	-0.841052	0.0320887	0.791912	-0.336589	0.216373	0.994591	-0.00782517	0.5791
ILMN_1657139	ADAT1	23536				1.02086	0.0297809	1	0.687857	-0.539819	0.195562	1.05771	0.0809418	1	0.712688	-0.488658	0.0419616
ILMN_3245693	ADAT2	134637				1.19411	0.25593	1	1.22688	0.294997	0.540291
ILMN_1806275	ADAT3	113179	1.09581	0.132	0.279118	0.800877	-0.320347	0.662521	1.10147	0.139437	0.459543	0.83737	-0.256062	0.157704	1.15166	0.203721	0.711531
ILMN_1659599	ADC	NA	1.01889	0.027	0.89424
ILMN_1698777	ADCK1	57143	1.00278	0.004	0.984928	1.02957	0.0420463	1	0.69604	-0.522759	0.01623	0.906428	-0.141735	0.250998	0.612788	-0.70654	0.0265003
ILMN_1663132	ADCK2	90956	0.874785	-0.193	0.255132	0.839351	-0.252654	0.382733	0.724334	-0.465273	0.0644577	0.95266	-0.0699661	0.250998	0.822117	-0.282585	0.0265003
ILMN_1700349	ADCK4	NA	1.03455	0.049	0.827746	0.888804	-0.170063	0.382733	0.766212	-0.384184	0.0644577	1.07943	0.110271	0.658843	0.930547	-0.10385	0.5791
ILMN_1761309	ADCK5	203054	1.00765	0.011	0.963322	0.779681	-0.359045	0.662521	0.791599	-0.337158	0.195562	0.958792	-0.0607102	0.885234	0.973448	-0.0388235	0.609834
ILMN_2120555	ADCY1	107							1.58733	0.666598	1
ILMN_1676893	ADCY3	109	0.827597	-0.273	0.021419	0.97588	-0.0352244	0.662521	0.730609	-0.452828	0.01623	0.960489	-0.0581592	0.426777	0.719086	-0.475763	0.01623
ILMN_1708588	ADCY5	111	0.849685	-0.235	0.08476
ILMN_1685156	ADCY6	112	0.852635	-0.23	0.202137	0.955214	-0.0661049	0.382733	0.810758	-0.302656	0.0419616	0.853873	-0.227906	0.185326	0.767132	-0.382453	0.01623
ILMN_1655935	ADCY7	113	0.986916	-0.019	0.929117	0.912448	-0.132186	0.77283	0.80173	-0.318811	0.366157	1.15041	0.202154	0.897279	1.01082	0.0155292	0.77283
ILMN_1754440	ADCY8	114	1.12584	0.171	0.212044
ILMN_1654287	ADCY9	115	0.761017	-0.394	0.035836	0.758712	-0.398376	0.0808556	0.712091	-0.489865	0.0419616	0.867001	-0.205894	0.157704	0.813727	-0.297384	0.01623
ILMN_2356786	ADD1	118	0.903753	-0.146	0.423136	0.897848	-0.155458	0.662521	0.788185	-0.343394	0.139087	0.855307	-0.225486	0.157704	0.726324	-0.461315	0.0265003
ILMN_1694133	ADD2	119	1.00835	0.012	0.96029
ILMN_2311278	ADD3	120	0.810003	-0.304	0.01797	0.904274	-0.145168	0.19043	0.785118	-0.349019	0.0960923	0.784506	-0.350144	0.118212	0.659358	-0.600867	0.0226545
ILMN_1764309	ADH1A	124	1.07029	0.098	0.662329
ILMN_1740717	ADH1C	126	0.900626	-0.151	0.368129
ILMN_1738604	ADH5	128	0.940826	-0.088	0.631103	0.848415	-0.237158	0.662521	0.787661	-0.344353	0.267257	0.82735	-0.27343	0.596242	0.768105	-0.380625	0.195562
ILMN_1691175	ADH6	130	1.11961	0.163	0.354746
ILMN_1702858	ADHFE1	137872	0.865737	-0.208	0.0918	0.860292	-0.217101	0.0808556	0.89825	-0.154811	0.195562	0.889673	-0.168654	0.185326	0.82393	-0.279406	0.0960923
ILMN_1813975	ADI1	55256	0.951978	-0.071	0.790681	0.832627	-0.264258	0.382733	0.770995	-0.375206	0.139087	1.08908	0.123109	0.929637	1.00846	0.0121608	0.711531
ILMN_1775045	ADIPOQ	9370				0.849586	-0.235168	0.698535	0.748975	-0.41701	0.305507	1.04001	0.0565916	0.898327	0.916845	-0.12525	0.883617
ILMN_1688322	ADIPOR1	51094	1.03814	0.054	0.833242	1.11736	0.160099	0.662521	0.910142	-0.135837	0.459543	0.882828	-0.179795	0.157704	0.863916	-0.211037	0.195562
ILMN_2224833	ADIPOR2	79602	1.8	0.848	0	0.862967	-0.212623	0.19043	0.821219	-0.28416	0.0644577	0.897375	-0.156218	0.111961	0.853963	-0.227755	0.01623
ILMN_2358626	ADK	132	0.833353	-0.263	0.043399	0.947326	-0.0780669	0.19043	0.830123	-0.268603	0.01623	0.847659	-0.238445	0.216373	0.725493	-0.462966	0.0644577
ILMN_1708934	ADM	133	0.710054	-0.494	0.004419	1.09471	0.13055	0.662521	1.06946	0.0968828	1	1.01457	0.0208621	0.596242	0.991164	-0.0128047	0.711531
ILMN_1702933	ADM2	79924				0.69095	-0.533347	0.0808556	0.931282	-0.10271	1	0.960155	-0.0586602	0.377225	1.29412	0.371976	0.139087
ILMN_1657993	ADNP	23394	1.18427	0.244	0.081074	1.08079	0.112092	1	0.885037	-0.17619	0.5791	0.783582	-0.351844	0.185326	0.836583	-0.25742	0.195562
ILMN_2080751	ADNP2	22850	1.02669	0.038	0.829543	0.879048	-0.185987	0.382733	0.7779	-0.362344	0.195562	1.02034	0.0290461	1	0.902932	-0.147311	0.267257
ILMN_1690352	ADO	84890	1.39281	0.478	0.00021	1.27154	0.346573	0.19043	0.798413	-0.324792	0.139087	1.0407	0.0575611	0.859819	0.653471	-0.613804	0.01623
ILMN_1747227	ADORA1	134	1.01677	0.024	0.91475	0.985897	-0.0204915	1	0.989725	-0.0148999	1	0.869889	-0.201097	0.250998	0.873267	-0.195505	0.139087
ILMN_1807372	ADORA2A	135				1.16136	0.215817	1	1.06186	0.0865883	0.711531	0.824328	-0.278709	0.289315	0.7537	-0.407938	0.267257
ILMN_1703946	ADORA2B	136	1.32225	0.403	0.00076
ILMN_1730710	ADORA3	140	0.99654	-0.005	0.981391
ILMN_1793959	ADPGK	83440	0.834509	-0.261	0.101089	0.851533	-0.231865	0.382733	0.869577	-0.201614	0.139087	0.924562	-0.113158	0.250998	0.944153	-0.0829066	0.355226
ILMN_1794512	ADPRH	141	1.06659	0.093	0.598021	1.07024	0.0979346	0.77283	0.878487	-0.186907	0.550985	0.897409	-0.156163	0.332922	0.736622	-0.441004	0.245278
ILMN_1788530	ADPRHL1	113622	0.943438	-0.084	0.63104	0.723637	-0.466663	0.19043	0.742598	-0.429347	0.139087	0.887842	-0.171625	0.426777	0.983994	-0.0232786	1
ILMN_1811480	ADPRHL2	54936	0.836826	-0.257	0.175085	0.845806	-0.241601	0.662521	1.0066	0.00948821	0.5791	0.920136	-0.120081	0.929637	1.09506	0.131009	0.5791
ILMN_1780551	ADRA1A	148	1.03958	0.056	0.829543	1.54332	0.62604	1	1.24095	0.311444	0.558185	0.945777	-0.0804286	0.846451	0.760476	-0.395025	0.540291
ILMN_1679754	ADRA1B	147	0.903753	-0.146	0.424196
ILMN_1716421	ADRA1D	146				0.900221	-0.151649	0.540291	0.779038	-0.360235	0.105193	0.91027	-0.135633	0.105193	0.787734	-0.344219	0.540291
ILMN_1659371	ADRA2A	150	0.853226	-0.229	0.077093	0.95275	-0.0698311	0.382733	0.74462	-0.425424	0.195562	0.997504	-0.00360491	0.658843	0.779598	-0.359198	0.195562
ILMN_1677868	ADRA2B	151	1.00696	0.01	0.96667	1.07212	0.100468	1	1.17427	0.231765	0.853307	0.982227	-0.025872	0.809894	1.07581	0.105425	0.918707
ILMN_1733963	ADRA2C	152	1.01537	0.022	0.896534	0.847947	-0.237953	0.698535	0.86068	-0.216451	0.332922	1.18971	0.250609	0.558185	1.20757	0.272111	0.540291
ILMN_1804255	ADRB1	153	0.888227	-0.171	0.249446				0.942578	-0.085316	1	0.759957	-0.396011	1
ILMN_1695590	ADRB2	154	0.940826	-0.088	0.586721	1.19043	0.251479	1	1.77136	0.824858	0.540291	0.800636	-0.320781	0.695299	1.19135	0.252599	0.759463
ILMN_3307926	ADRBK1	NA	0.77271	-0.372	0.002681	0.819701	-0.286831	0.0808556	0.786126	-0.347167	0.0419616	0.995399	-0.00665378	0.658843	0.954627	-0.0669902	0.459543
ILMN_1668900	ADRBK2	NA
ILMN_1760143	ADRM1	11047	1.33607	0.418	0.000164	0.768988	-0.378967	0.662521	0.799551	-0.322737	0.355226	1.02308	0.0329156	0.791082	1.06374	0.0891453	0.5791
ILMN_1790757	ADSL	158	0.949342	-0.075	0.614114	0.83834	-0.254393	1	0.809727	-0.304492	0.139087	0.880921	-0.182915	0.536499	0.850855	-0.233015	0.195562
ILMN_2092664	ADSS	NA	1.26927	0.344	0.110937	1.13201	0.178892	0.382733	0.908113	-0.139057	0.355226	0.902262	-0.148383	0.536499	0.715344	-0.483292	0.139087
ILMN_2240009	ADSSL1	NA	1.11497	0.157	0.307436	1.161	0.215367	0.662521	0.707766	-0.498656	0.0644577	1.06924	0.0965914	0.536499	0.651831	-0.617431	0.0644577
ILMN_1736178	AEBP1	165	0.586418	-0.77	0.000882
ILMN_1803376	AEBP2	121536	1.16716	0.223	0.130364	0.893602	-0.162295	0.0808556	0.977428	-0.0329382	0.5791	0.84808	-0.237728	0.0422601	0.927635	-0.108371	0.5791
ILMN_3240321	AEN	64782	1.64947	0.722	4e-06	0.992122	-0.0114103	1	1.21238	0.277843	0.459543	0.942623	-0.0852472	0.859819	1.15189	0.204006	0.139087
ILMN_2333107	AES	NA	1.07549	0.105	0.603705	0.840541	-0.250609	0.19043	0.799617	-0.322619	0.0265003	0.884495	-0.177074	0.0773886	0.84143	-0.249085	0.0265003
ILMN_1701998	AFAP1	60312	0.955283	-0.066	0.662329	0.940325	-0.0887692	0.662521	0.941137	-0.087524	0.595883	0.91186	-0.133116	0.595883	0.912647	-0.131871	0.19043
ILMN_1730995	AFAP1L2	84632	1.02954	0.042	0.814
ILMN_1702696	AFAR3	NA				0.981029	-0.0276318	0.77283	1.06518	0.0910909	0.846451	0.95234	-0.0704509	0.927264	1.03403	0.0482718	0.897279
ILMN_1673119	AFF1	4299	0.91955	-0.121	0.49836	0.907029	-0.14078	0.662521	0.946036	-0.0800322	0.459543	0.740908	-0.432633	0.0385612	0.772772	-0.371885	0.082731
ILMN_1775235	AFF3	3899	0.974004	-0.038	0.865374	1.05061	0.071226	1	0.826527	-0.274867	0.0265003	0.911193	-0.134171	0.216373	0.716846	-0.480264	0.01623
ILMN_1708502	AFF4	27125	1.33978	0.422	0.012741	0.829707	-0.269327	1	0.803811	-0.315072	1	0.774099	-0.36941	0.185326	0.749938	-0.415156	0.195562
ILMN_1705447	AFG3L1	NA	1.0629	0.088	0.599617	0.846534	-0.240361	0.662521	1.37086	0.455085	0.540291	0.885181	-0.175956	0.426777	0.993661	-0.00917395	0.711531
ILMN_2066124	AFG3L2	10939	1.38415	0.469	0.000502	0.888691	-0.170246	0.662521	0.762618	-0.390967	0.195562	0.911758	-0.133277	0.479929	0.782412	-0.353999	0.0960923
ILMN_1707551	AFMID	125061	1.05702	0.08	0.721856	1.65878	0.730124	0.662521	0.772942	-0.371567	0.267257	0.833278	-0.263131	0.0520588	0.765157	-0.386172	0.01623
ILMN_1782204	AFP	174	0.987601	-0.018	0.943653
ILMN_2402766	AFTPH	54812	1.22689	0.295	0.031802	0.852433	-0.230341	0.662521	0.771713	-0.373864	0.139087	0.946128	-0.0798935	0.289315	0.667421	-0.583331	0.0265003
ILMN_1802631	AGA	175	0.833353	-0.263	0.07556	1.03518	0.0498748	0.662521	1.03592	0.0509189	1	0.941178	-0.0874606	0.479929	0.941859	-0.0864165	0.853307
ILMN_2245223	AGAP1	116987	1.07923	0.11	0.554069
ILMN_2362126	AGAP3	116988	1.04608	0.065	0.720071	0.920002	-0.120292	1	0.789789	-0.34046	0.195562	1.00458	0.00659045	0.929637	0.862396	-0.213578	0.267257
ILMN_3239130	AGAP6	414189	1.04972	0.07	0.675735	0.893107	-0.163094	0.662521	1.14887	0.200215	0.5791	0.942305	-0.0857344	0.723932	1.21216	0.277575	0.267257
ILMN_2120103	AGAP7	NA	1.04391	0.062	0.766609				1.02749	0.0391255	1	0.697432	-0.519876	1
ILMN_3242883	AGAP8	NA	1.04247	0.06	0.744804	0.757885	-0.39995	0.662521	1.08584	0.11881	0.195562	0.859241	-0.218866	0.289315	1.23105	0.299894	0.711531
ILMN_1887648	AGBL1	123624										0.989944	-0.0145813	1	1.79247	0.84195	1
ILMN_1688627	AGBL2	79841	0.959929	-0.059	0.755445
ILMN_2290776	AGBL5	60509	1.17446	0.232	0.081167	0.833647	-0.262491	0.0808556	0.776982	-0.364046	0.0644577	0.947267	-0.0781578	0.377225	0.707428	-0.499344	0.139087
ILMN_2257015	AGER	177	1.10267	0.141	0.373215							0.678099	-0.560433	0.540291
ILMN_3260345	AGFG1	3267	1.4651	0.551	0.000513	1.47841	0.564049	0.77283	0.640473	-0.64279	0.01623	0.826032	-0.275731	0.143852	0.530273	-0.915192	0.0265003
ILMN_1652023	AGFG2	3268	0.906262	-0.142	0.245714	1.086	0.119021	0.662521	1.06977	0.0973014	0.5791	0.875715	-0.191466	0.331387	0.86263	-0.213185	0.267257
ILMN_1776153	AGGF1	55109	0.872363	-0.197	0.196516	0.871459	-0.198495	0.0808556	0.912652	-0.131864	0.195562	0.920837	-0.118982	0.331387	0.893954	-0.161728	0.355226
ILMN_1772645	AGK	55750				0.950022	-0.0739676	0.662521	0.854163	-0.227417	0.0644577	0.84761	-0.238527	0.723932	0.762085	-0.391976	0.0960923
ILMN_1680343	AGL	178	1.05044	0.071	0.724281	1.23776	0.307734	1	0.818216	-0.289446	0.0419616	0.951757	-0.0713355	0.289315	0.816249	-0.292919	0.0419616
ILMN_1679520	AGPAT1	10554	0.949342	-0.075	0.749384	0.860719	-0.216386	0.0808556	0.768446	-0.379984	0.01623	0.909078	-0.137524	0.289315	0.811621	-0.301123	0.0960923
ILMN_2377430	AGPAT2	10555	0.950659	-0.073	0.683201	0.820148	-0.286044	0.0808556	0.664541	-0.589569	0.0265003	0.883672	-0.178416	0.331387	1.07944	0.110286	0.0960923
ILMN_1654010	AGPAT3	56894	1.08523	0.118	0.544652	0.537858	-0.894703	0.19043	0.54601	-0.873001	0.17146	0.922898	-0.115757	0.617075	0.936885	-0.094056	0.897279
ILMN_1730504	AGPAT4	56895	1.12584	0.171	0.271472				0.73025	-0.453538	1
ILMN_1662049	AGPAT5	55326	1.41519	0.501	0.000477	1.00753	0.0108202	1	0.913953	-0.129809	0.267257	0.910941	-0.134571	0.791082	0.826336	-0.2752	0.853307
ILMN_1740752	AGPAT6	NA	1.03886	0.055	0.798391	1.01504	0.0215311	0.662521	0.819441	-0.287287	0.5791	0.952156	-0.0707308	0.658843	0.768678	-0.379549	0.0644577
ILMN_1794875	AGPAT9	NA	1.30767	0.387	0.001186	0.721791	-0.470348	0.540291	0.913948	-0.129817	0.802587	0.788496	-0.342825	0.106583	0.998411	-0.002294	0.896125
ILMN_1698209	AGPS	8540	1.10803	0.148	0.440447				1.00227	0.00326675	1	0.87223	-0.197219	1
ILMN_1814151	AGR2	10551	1.08147	0.113	0.595663	0.810271	-0.303524	0.662521	0.944357	-0.082595	0.195562	0.938275	-0.0919173	0.596242	0.789836	-0.340376	0.0960923
ILMN_1728787	AGR3	155465	0.859161	-0.219	0.118729	1.14607	0.196699	1	0.677426	-0.561864	0.267257	0.874032	-0.194242	0.596242	0.664949	-0.588684	0.0644577
ILMN_1770454	AGRN	375790	0.74072	-0.433	0.100913	0.801576	-0.319088	0.19043	0.752088	-0.411027	0.0265003	0.891349	-0.165938	0.0933977	0.836318	-0.257877	0.195562
ILMN_1813530	AGT	183	0.836826	-0.257	0.03211
ILMN_1718071	AGTPBP1	23287	1.00486	0.007	0.973393	0.995559	-0.0064208	1	0.726683	-0.460601	0.0960923	1.0398	0.0563115	0.859819	0.758979	-0.397869	0.195562
ILMN_2341343	AGTR1	185	1.03168	0.045	0.790687							0.776518	-0.364908	0.136037
ILMN_1802458	AGTRAP	57085	0.762601	-0.391	0.008742	0.863805	-0.211223	0.0808556	0.815563	-0.294132	0.01623	0.812683	-0.299235	0.185326	0.744639	-0.425386	0.139087
ILMN_1709796	AGXT	189	1.06511	0.091	0.533175
ILMN_1757807	AGXT2L1	NA	0.936272	-0.095	0.576774
ILMN_1673529	AGXT2L2	NA	0.846745	-0.24	0.085648	1.03996	0.0565267	1	0.958376	-0.0613359	0.711531	1.003	0.00432802	0.723932	0.924321	-0.113535	0.711531
ILMN_1809139	AHCTF1	25909	1.31859	0.399	0.004869	0.866634	-0.206505	0.382733	0.882901	-0.179677	0.459543	0.842482	-0.247282	0.216373	0.749899	-0.415232	0.0419616
ILMN_1657862	AHCY	191	1.18509	0.245	0.055309	0.854356	-0.227091	0.19043	0.73536	-0.443477	0.0644577	0.914984	-0.128182	0.658843	0.787544	-0.344568	0.139087
ILMN_1770412	AHCYL1	10768	0.844401	-0.244	0.08641	0.89578	-0.158784	1	0.876068	-0.190885	0.139087	0.889491	-0.168948	0.377225	0.869918	-0.201049	0.0644577
ILMN_1712786	AHCYL2	23382	1.16312	0.218	0.086385	0.853237	-0.228982	0.662521	0.951009	-0.0724687	0.759463	0.639357	-0.645307	0.0813611	0.712621	-0.488793	0.15558
ILMN_1680111	AHDC1	27245	0.900002	-0.152	0.241484
ILMN_1791006	AHI1	54806	1.16635	0.222	0.183393	0.85985	-0.217844	1	0.808865	-0.30603	0.366157	0.937541	-0.0930467	0.810181	0.881949	-0.181232	0.366157
ILMN_1714567	AHNAK	79026	0.772175	-0.373	0.013075	0.789056	-0.341801	0.382733	0.5746	-0.799369	0.0419616	0.791547	-0.337253	0.0520588	0.682826	-0.550409	0.0419616
ILMN_3243156	AHNAK2	113146	1.06142	0.086	0.692367	0.640869	-0.641898	0.0808556	0.731357	-0.451352	0.0960923	0.690808	-0.533644	0.0134187	0.788347	-0.343098	0.195562
ILMN_2162799	AHR	196	1.428	0.514	9.6e-05	0.90182	-0.149088	0.19043	0.941567	-0.0868638	0.267257	0.913732	-0.130158	0.859819	1.36373	0.447557	0.5791
ILMN_1703617	AHSA1	10598	1.36037	0.444	0.006519	0.981981	-0.0262338	0.662521	1.00601	0.00864035	0.5791	0.998262	-0.00250986	1	1.02269	0.0323643	0.853307
ILMN_1798308	AHSA2	NA	1.08298	0.115	0.536215	0.879423	-0.185371	0.382733	0.877894	-0.187882	0.459543	0.77031	-0.376488	0.216373	0.768971	-0.378999	0.195562
ILMN_1696512	AHSP	51327	0.993093	-0.01	0.966718	0.952407	-0.0703499	0.662521	1.04886	0.0688197	1	0.882648	-0.180089	0.224313	0.972035	-0.0409197	0.759463
ILMN_2164164	AICDA	57379	0.980779	-0.028	0.886341
ILMN_3240117	AIDA	64853	0.874179	-0.194	0.324035	1.03465	0.0491398	1	0.912587	-0.131966	0.355226	1.02172	0.0309971	0.658843	0.901182	-0.150109	0.0960923
ILMN_1792473	AIF1	199	1.11574	0.158	0.384508	1.07615	0.105884	1	1.157	0.210388	0.558185	0.678634	-0.559295	0.0485396	0.610346	-0.7123	0.0960923
ILMN_3246401	AIF1L	83543	0.961928	-0.056	0.750103	0.88246	-0.180396	0.382733	0.739976	-0.43445	0.0265003	1.03385	0.048025	0.658843	0.86692	-0.206029	0.01623
ILMN_2313821	AIFM1	9131	1.19168	0.253	0.119603	0.965391	-0.0508154	0.0808556	0.882085	-0.181011	0.0265003	0.820149	-0.286042	0.235333	0.759388	-0.397091	0.0419616
ILMN_1712639	AIFM2	84883	1.01466	0.021	0.92965
ILMN_1704173	AIFM3	150209	1.03383	0.048	0.784422	1.59215	0.670976	0.148915	1.27889	0.35489	0.239985	0.903848	-0.145849	0.372029	0.726012	-0.461935	0.125786
ILMN_1797974	AIG1	51390	0.736624	-0.441	0.001594	0.934553	-0.0976512	1	0.864906	-0.209385	0.195562	0.90676	-0.141207	0.185326	0.839184	-0.252941	0.0419616
ILMN_1688625	AIM1	NA	1.06216	0.087	0.63215	0.992484	-0.0108845	0.382733	0.748044	-0.418805	0.01623	0.853256	-0.22895	1	0.643106	-0.636871	0.195562
ILMN_3307874	AIM1L	NA				0.796092	-0.328993	0.19043	0.910731	-0.134903	0.459543	0.854832	-0.226288	0.331387	0.753167	-0.408958	0.261572
ILMN_1681301	AIM2	9447	1.13839	0.187	0.24077	0.759493	-0.396892	1	0.709076	-0.495988	0.111612	1.06132	0.0858661	0.859684	0.990872	-0.0132297	1
ILMN_1673252	AIMP2	7965	1.66671	0.737	0	0.918611	-0.122473	0.662521	0.856498	-0.223478	0.5791	0.955449	-0.0657491	0.250998	0.890845	-0.166753	0.459543
ILMN_2103841	AIP	9049	1.15029	0.202	0.129778	0.81383	-0.297201	0.0808556	0.895239	-0.159656	0.459543	0.929612	-0.1053	0.536499	1.0226	0.0322446	0.5791
ILMN_2368268	AIPL1	23746	1.01819	0.026	0.900048
ILMN_1791236	AIRE	326	1.14552	0.196	0.161961	0.895913	-0.158569	0.382733	0.995965	-0.00583301	1	0.942205	-0.0858868	0.596242	1.04743	0.066849	0.711531
ILMN_2312764	AJAP1	55966	1.04174	0.059	0.781912	0.770787	-0.375595	0.77283	0.893376	-0.162661	0.404657	0.933766	-0.0988672	0.595883	1.08228	0.114067	0.853307
ILMN_1779965	AK1	203				0.93797	-0.0923866	0.382733	0.813812	-0.297232	0.139087	0.871894	-0.197775	0.157704	0.756483	-0.40262	0.0644577
ILMN_1716053	AK2	204	1.30044	0.379	0.008148	0.986918	-0.0189981	0.662521	0.930044	-0.10463	0.139087	0.902561	-0.147903	0.157704	0.780426	-0.357667	0.267257
ILMN_3236458	AK2P2	339736				0.936077	-0.0953013	0.662521	0.819479	-0.287221	0.195562	0.852589	-0.230078	1	0.746391	-0.421997	0.195562
ILMN_1778173	AK3	50808	0.538493	-0.893	1e-06	1.02379	0.0339165	1	0.925075	-0.112359	0.711531	0.889365	-0.169152	0.157704	0.803613	-0.315428	0.0960923
ILMN_1764090	AK3L1	NA	0.912566	-0.132	0.45229	0.797549	-0.326356	0.0808556	0.670968	-0.575685	0.0265003	0.879178	-0.185773	0.0520588	0.762566	-0.391067	0.0265003
ILMN_1656593	AK5	26289	0.945402	-0.081	0.682318
ILMN_1712530	AKAP1	8165	1.15269	0.205	0.1511	1.09003	0.124366	0.19043	0.75896	-0.397905	0.355226	1.16673	0.222468	0.859819	0.812363	-0.299803	0.355226
ILMN_1718808	AKAP10	11216	1.11265	0.154	0.342813	0.938031	-0.092292	0.382733	0.987027	-0.0188385	0.711531	0.901933	-0.148907	0.289315	0.949044	-0.0754538	0.711531
ILMN_1693220	AKAP11	11215	1.08448	0.117	0.52647	1.28503	0.3618	1	0.789204	-0.34153	0.139087	0.766476	-0.383687	0.0636898	0.561132	-0.833588	0.0644577
ILMN_1686846	AKAP12	9590	1.09809	0.135	0.445825							0.936599	-0.0944961	0.765594	0.935637	-0.0959797	0.332922
ILMN_1709101	AKAP13	11214	0.975356	-0.036	0.881922	0.565526	-0.822334	0.245278	0.851178	-0.232467	0.195562	0.729509	-0.455003	0.377225	0.561001	-0.833924	0.243345
ILMN_1675507	AKAP2	NA	1.07923	0.11	0.472874
ILMN_2268556	AKAP4	8852	0.910039	-0.136	0.412377
ILMN_1733690	AKAP7	9465	1.05848	0.082	0.759645	1.04818	0.0678911	1	0.618433	-0.693311	0.0960923	1.04611	0.0650315	1	0.617208	-0.696171	0.0419616
ILMN_1741572	AKAP8	10270	1.25093	0.323	0.025151	0.881293	-0.182307	0.0808556	1.32286	0.403661	0.267257	0.93451	-0.0977181	0.596242	1.40274	0.48825	0.139087
ILMN_1768962	AKAP8L	26993	1.69466	0.761	5e-06	0.558641	-0.840006	0.0808556	0.832558	-0.264377	0.355226	0.929405	-0.105621	0.479929	1.38512	0.470009	0.139087
ILMN_2396691	AKAP9	10142	1.0629	0.088	0.668531	1.19282	0.254372	1	0.926986	-0.109381	1	0.873049	-0.195865	0.723674	0.678482	-0.559618	0.0518299
ILMN_1658337	AKIRIN1	79647	1.19831	0.261	0.146789	0.724798	-0.464348	0.382733	1.13379	0.181158	0.711531	1.03216	0.0456676	0.929637	1.10069	0.138409	0.5791
ILMN_2148847	AKIRIN2	55122	1.88688	0.916	0	0.883964	-0.177941	0.382733	0.88647	-0.173857	0.355226	0.896943	-0.156912	0.658843	0.899485	-0.152828	0.5791
ILMN_1770673	AKNA	80709	0.915099	-0.128	0.466091	0.84414	-0.244446	0.0808556	0.742846	-0.428864	0.195562	0.800729	-0.320614	0.13332	0.704645	-0.505032	0.195562
ILMN_2205785	AKNAD1	254268	0.993781	-0.009	0.969813				1.06973	0.0972447	1	0.989717	-0.0149123	0.859684
ILMN_1728047	AKR1A1	10327	0.859161	-0.219	0.101372	0.920695	-0.119206	0.662521	0.802691	-0.317083	0.01623	0.983726	-0.0236712	0.289315	0.813906	-0.297066	0.01623
ILMN_1701731	AKR1B1	231	0.610473	-0.712	0.003737	0.925585	-0.111562	0.382733	0.923381	-0.115003	0.267257	0.94722	-0.078229	0.596242	0.944963	-0.0816697	0.853307
ILMN_1672148	AKR1B10	57016	0.853226	-0.229	0.091205
ILMN_2412336	AKR1C2	1646	0.985549	-0.021	0.948226
ILMN_1713124	AKR1C3	8644	0.928517	-0.107	0.572448
ILMN_1668880	AKR1C4	1109	1.15269	0.205	0.114708
ILMN_1685803	AKR1CL1	NA	1.03742	0.053	0.758119
ILMN_2157277	AKR1D1	6718				0.928687	-0.106736	0.19043	1.05458	0.0766691	1	0.858139	-0.220718	0.250998	0.974469	-0.0373124	0.711531
ILMN_1694985	AKR1E2	83592										1.18045	0.239338	0.540291
ILMN_1677043	AKR7A2	8574	0.781328	-0.356	0.003342	0.894409	-0.160994	0.382733	0.730257	-0.453523	0.0419616	0.908863	-0.137865	0.157704	0.742059	-0.430394	0.0960923
ILMN_2145396	AKR7A3	22977	0.827597	-0.273	0.041095	0.892568	-0.163965	0.0808556	0.739684	-0.435019	0.01623	0.963331	-0.0538959	0.929637	0.798326	-0.32495	0.195562
ILMN_2388507	AKT1	207	0.762601	-0.391	0.015071	0.862154	-0.213982	0.0808556	0.777324	-0.363411	0.0419616	0.864673	-0.209774	0.377225	0.828321	-0.271739	0.139087
ILMN_1726906	AKT1S1	84335	1.11961	0.163	0.290767	1.01307	0.0187386	1	0.852738	-0.229826	0.267257	0.919652	-0.120839	0.531667	0.774102	-0.369404	0.609834
ILMN_1743347	AKT2	208	0.921464	-0.118	0.463901
ILMN_1733598	AKT3	10000	0.91067	-0.135	0.463901
ILMN_2377240	AKTIP	64400	0.7495	-0.416	0.00129	1.07014	0.0978041	0.662521	0.776517	-0.364911	0.0644577	0.900998	-0.150405	0.250998	0.737406	-0.439469	0.0265003
ILMN_2404657	ALAD	210				0.946941	-0.0786537	0.386476	0.814762	-0.29555	0.267257	0.8695	-0.201742	0.596641	0.835221	-0.259771	0.139087
ILMN_1700047	ALAS1	211	1.10267	0.141	0.34161	0.833214	-0.26324	0.540291	0.764747	-0.386946	0.267257	0.928393	-0.107192	0.411314	1.03121	0.0443378	0.711531
ILMN_2367126	ALAS2	212	0.944747	-0.082	0.66939	0.801933	-0.318445	1	0.687269	-0.541053	1
ILMN_1782939	ALB	213	0.998615	-0.002	0.994003	1.1633	0.21822	1	1.04266	0.0602637	0.5791	1.00266	0.00383334	0.723932	0.898678	-0.154123	0.853307
ILMN_1670870	ALCAM	214	0.816769	-0.292	0.06437	1.023	0.0328082	1	0.56535	-0.822783	0.0419616	1.06223	0.08709	1	0.587027	-0.768501	0.0644577
ILMN_2051381	ALDH16A1	126133	1.02101	0.03	0.878695	0.804702	-0.313473	0.382733	0.824957	-0.277609	0.0960923	0.994403	-0.00809766	0.377225	1.01943	0.027766	0.853307
ILMN_2302716	ALDH18A1	5832	0.82245	-0.282	0.060461	0.821605	-0.283484	0.0808556	0.862537	-0.213341	0.01623	0.970594	-0.0430608	0.216373	1.01895	0.0270815	0.853307
ILMN_1709348	ALDH1A1	216				0.671455	-0.574638	0.540291	0.648387	-0.625073	0.0570399	1.02321	0.0330994	0.52445	0.988056	-0.0173359	0.846451
ILMN_1748538	ALDH1A2	8854	0.870551	-0.2	0.056138							1.08694	0.120276	1
ILMN_2139970	ALDH1A3	220				1.07976	0.110712	0.662521	1.06511	0.0909969	0.711531	0.891696	-0.165377	0.377225	1.01421	0.0203571	0.5791
ILMN_1675398	ALDH1B1	219				0.642285	-0.638714	0.148915	0.667306	-0.58358	0.0265003	0.789352	-0.34126	0.224639	0.686296	-0.543098	0.01623
ILMN_1736539	ALDH1L2	160428	0.828171	-0.272	0.026005	0.828368	-0.271656	0.540291	0.895255	-0.159629	0.5791	0.922301	-0.116691	0.426777	0.857719	-0.221422	0.0960923
ILMN_1793859	ALDH2	217	0.59957	-0.738	1e-06	1.08675	0.120023	0.382733	0.924805	-0.112779	0.195562	0.863817	-0.211202	0.13332	0.735092	-0.444004	0.01623
ILMN_1794825	ALDH3A2	224	0.954621	-0.067	0.765414	0.816108	-0.293168	0.0808556	0.924006	-0.114026	0.267257	0.829465	-0.269747	0.0773886	0.897508	-0.156003	0.355226
ILMN_1728662	ALDH3B1	221	0.860353	-0.217	0.25874	0.830403	-0.268116	0.0808556	0.847791	-0.23822	0.355226	0.740827	-0.432791	0.157704	0.75634	-0.402894	0.0419616
ILMN_1763666	ALDH3B2	222				1.28262	0.359089	0.662521	0.985223	-0.0214785	0.355226	0.841909	-0.248263	0.479929	0.590241	-0.760625	0.195562
ILMN_1696099	ALDH4A1	8659	0.775393	-0.367	0.000986	0.819315	-0.287509	0.19043	0.799807	-0.322276	0.0644577	1.00456	0.00656326	0.250998	0.671429	-0.574694	0.0265003
ILMN_2372398	ALDH5A1	7915				1.06375	0.0891525	1	0.731655	-0.450765	0.01623	0.910824	-0.134755	0.111961	0.625972	-0.67583	0.0265003
ILMN_1785284	ALDH6A1	4329	0.870551	-0.2	0.321663	0.714289	-0.48542	0.0808556	0.633196	-0.659276	0.01623	0.965043	-0.0513348	0.289315	0.787186	-0.345224	0.01623
ILMN_1687508	ALDH7A1	501	0.871154	-0.199	0.216807	0.89812	-0.15502	0.382733	0.826192	-0.275451	0.0960923	0.982985	-0.0247591	0.377225	0.902169	-0.14853	0.0960923
ILMN_2365176	ALDH8A1	64577				0.956606	-0.0640037	0.662521	0.986512	-0.0195912	1	0.807205	-0.308994	0.157704	0.83244	-0.264581	1
ILMN_1761804	ALDH9A1	223	1.03598	0.051	0.745929	1.1529	0.205263	0.662521	1.04516	0.0637291	1	0.923875	-0.114231	0.157704	0.837543	-0.255765	0.0419616
ILMN_1736700	ALDOA	226	1.03311	0.047	0.874998	0.851832	-0.231359	0.0808556	0.743581	-0.427438	0.01623	0.789584	-0.340835	0.0422601	0.797375	-0.32667	0.0419616
ILMN_1747716	ALDOB	229	1.10038	0.138	0.436517							0.960375	-0.0583302	0.816961
ILMN_1755974	ALDOC	230	0.598325	-0.741	1e-05	0.885216	-0.175898	0.662521	0.973453	-0.0388173	0.853307	0.918814	-0.122155	0.658843	1.0104	0.0149257	0.853307
ILMN_1718093	ALG1	56052	1.01537	0.022	0.918033	0.816497	-0.292481	0.382733	0.949612	-0.0745897	0.355226	0.827601	-0.272993	0.0636898	0.962526	-0.0551023	0.355226
ILMN_3243268	ALG10	84920				1.16896	0.225228	0.19043	0.988698	-0.0163978	0.711531	0.944564	-0.0822798	0.961627	0.798904	-0.323905	0.358326
ILMN_1666325	ALG10B	144245	0.918276	-0.123	0.488603	0.921887	-0.117338	1	0.847722	-0.238336	0.267257	0.791891	-0.336627	0.216373	0.728184	-0.457625	0.0419616
ILMN_1660856	ALG11	440138	0.810003	-0.304	0.054164	0.697598	-0.519532	0.382733	0.541132	-0.885946	0.0419616	0.96241	-0.0552771	0.536499	0.746549	-0.421692	0.0644577
ILMN_1743995	ALG12	79087	1.05555	0.078	0.652692	1.04504	0.0635621	1	0.861733	-0.214688	0.267257	0.942279	-0.0857737	0.665006	0.776995	-0.364024	0.184573
ILMN_1761456	ALG13	79868	0.891929	-0.165	0.321482	1.0889	0.122867	0.662521	1.18713	0.24748	0.853307	1.019	0.0271471	0.426777	0.974311	-0.0375461	0.459543
ILMN_1743635	ALG14	199857	0.874179	-0.194	0.158601	0.751038	-0.413042	0.382733	0.727065	-0.459844	0.0644577	0.878376	-0.18709	0.185326	0.850338	-0.233891	0.0960923
ILMN_1782084	ALG1L	200810	1.05336	0.075	0.688752	0.87746	-0.188594	0.382733	0.730004	-0.454024	0.355226	0.74141	-0.431657	0.377225	0.908717	-0.138096	0.711531
ILMN_1722688	ALG2	85365	1.14235	0.192	0.209106	0.736313	-0.44161	0.19043	0.85884	-0.219539	1	1.09944	0.136774	0.750824	1.2824	0.358845	0.361935
ILMN_1711886	ALG3	10195	1.02527	0.036	0.914465	0.893296	-0.16279	0.662521	0.846293	-0.240771	0.0960923	0.94866	-0.0760374	0.289315	0.898744	-0.154019	0.0960923
ILMN_1664449	ALG5	29880	0.895025	-0.16	0.36945	0.946154	-0.0798535	0.382733	0.972923	-0.0396019	0.355226	0.884074	-0.177761	0.185326	0.909087	-0.137509	0.195562
ILMN_1771411	ALG6	29929	0.991717	-0.012	0.950933	1.03918	0.0554516	0.382733	0.643089	-0.636909	0.139087	0.94053	-0.0884547	0.331387	0.582038	-0.780815	0.0644577
ILMN_1685413	ALG8	79053	0.831622	-0.266	0.009992	1.06485	0.0906492	1	0.849936	-0.234574	0.0644577	0.911995	-0.132902	0.426777	0.794333	-0.332184	0.01623
ILMN_1732809	ALG9	79796	0.629815	-0.667	2e-06	0.945174	-0.0813482	0.662521	0.781778	-0.35517	0.0419616	0.97937	-0.0300742	0.859819	0.810062	-0.303896	0.01623
ILMN_1753135	ALK	238	0.997231	-0.004	0.984124	0.863322	-0.212029	0.382733	0.654618	-0.611274	0.459543	0.909083	-0.137516	1	0.689317	-0.536761	0.355226
ILMN_2375973	ALKBH1	8846	1.24315	0.314	0.028049	1.05701	0.0799864	0.0808556	1.21478	0.280693	0.5791	0.805593	-0.311878	0.0340692	0.733012	-0.448091	0.0644577
ILMN_1690252	ALKBH2	121642	1.52732	0.611	0.000137	1.02908	0.041356	1	1.21275	0.278288	0.459543	0.960479	-0.0581742	0.859819	1.13191	0.178758	0.267257
ILMN_2134062	ALKBH3	221120	1.17446	0.232	0.188256	1.06698	0.0935387	0.662521	0.797963	-0.325607	0.0960923	0.880203	-0.184091	0.723932	0.658275	-0.603237	0.0265003
ILMN_1805673	ALKBH4	54784	0.997231	-0.004	0.982632	1.17771	0.23598	0.245278	1.05651	0.0792999	0.723674	1.10883	0.149037	0.665006	0.994716	-0.00764294	0.896125
ILMN_1657283	ALKBH5	54890	1.06585	0.092	0.491589	0.890601	-0.16715	0.662521	0.828004	-0.272291	0.195562	0.892116	-0.164697	0.377225	0.829412	-0.269839	0.195562
ILMN_1808792	ALKBH6	84964	0.888843	-0.17	0.304662	1.04832	0.0680851	1	1.0114	0.0163557	0.5791	0.777957	-0.362238	0.13332	0.750557	-0.413967	0.139087
ILMN_1761764	ALKBH7	84266	1.02243	0.032	0.896299	0.825545	-0.276582	0.382733	0.797981	-0.325574	0.0960923	0.955178	-0.066158	0.216373	0.923286	-0.115151	0.459543
ILMN_1779190	ALKBH8	91801	1.29774	0.376	0.015071							0.772269	-0.372825	0.245278
ILMN_1681046	ALLC	55821	1.04754	0.067	0.715467
ILMN_1709474	ALMS1	7840	1.02172	0.031	0.879494	0.854429	-0.226967	0.371093	0.958143	-0.0616872	1	1.08549	0.118351	0.846451	1.21725	0.283631	0.540291
ILMN_3237132	ALMS1P	NA							0.780731	-0.357103	1	0.99782	-0.00314884	1
ILMN_1713731	ALOX12	239	1.05848	0.082	0.635822
ILMN_1783443	ALOX15	246	0.928517	-0.107	0.490148	1.06098	0.0853912	0.540291	0.931198	-0.10284	0.487453	0.839738	-0.251989	0.245278	0.803395	-0.315819	0.175244
ILMN_2393149	ALOX15B	247	1.07773	0.108	0.51639	0.961835	-0.0561381	1	0.908975	-0.137688	1	0.894892	-0.160214	1	0.845711	-0.241763	1
ILMN_1792150	ALOX5	240	1.08824	0.122	0.488147	0.869481	-0.201773	1	0.80298	-0.316564	0.371093	0.902328	-0.148276	0.662521	0.833315	-0.263066	1
ILMN_1678255	ALOXE3	59344	1.09581	0.132	0.391713	1.01597	0.0228647	1	1.1741	0.231557	0.358326	1.08234	0.114154	0.746886	1.2508	0.322847	0.15558
ILMN_1752669	ALPI	248	0.865737	-0.208	0.195027	0.705137	-0.504025	0.386476	0.7028	-0.508814	0.386476	0.926027	-0.110873	0.897279	0.922958	-0.115663	0.518605
ILMN_2078697	ALPK1	80216				0.877086	-0.18921	0.662521	0.746376	-0.422026	0.267257	0.881221	-0.182425	0.596242	0.749894	-0.415241	0.355226
ILMN_1811238	ALPK2	115701	0.616854	-0.697	1.4e-05
ILMN_1701603	ALPL	249	1.05117	0.072	0.738852
ILMN_1693789	ALPP	250				0.889679	-0.168643	0.662521	0.938572	-0.0914604	0.459543	0.869359	-0.201976	0.791082	0.917135	-0.124794	0.459543
ILMN_1801851	ALPPL2	NA													1.28613	0.363037	1
ILMN_1750256	ALS2	57679	0.988971	-0.016	0.949852	0.954556	-0.0670982	0.382733	0.849304	-0.235647	0.459543	0.907996	-0.139242	0.536499	0.807878	-0.307791	0.459543
ILMN_1700596	ALS2CL	259173	0.927874	-0.108	0.476431	0.943402	-0.0840556	1	1.07931	0.110111	0.288844	0.788473	-0.342866	0.376759	0.902063	-0.148699	1
ILMN_1787314	ALS2CR14	NA				0.964268	-0.0524941	0.382733	0.939382	-0.0902165	1	0.910716	-0.134928	0.13332	0.887212	-0.17265	0.139087
ILMN_1800958	ALS2CR4	NA	0.61005	-0.713	0.001137	1.1543	0.207022	1	1.10484	0.143835	1	0.925205	-0.112155	0.157704	0.885557	-0.175343	0.267257
ILMN_3236443	ALX1	8092	0.993781	-0.009	0.9685	0.771182	-0.374856	1	0.959705	-0.0593372	0.853307	0.851818	-0.231382	0.809894	1.06005	0.0841372	0.474959
ILMN_1729325	ALX3	257	0.958599	-0.061	0.732713
ILMN_1797432	AMAC1	NA	1.1088	0.149	0.292934
ILMN_1715988	AMAC1L2	NA	1.03814	0.054	0.769899	1.06957	0.0970263	0.382733	0.957553	-0.062576	0.853307	0.873137	-0.19572	0.289822	0.781695	-0.355322	0.0682475
ILMN_3246673	AMAC1L3	NA	0.997923	-0.003	0.986628	0.968618	-0.0460001	1	0.808342	-0.306962	0.358326	0.927626	-0.108385	0.636502	0.774133	-0.369346	0.358326
ILMN_1759670	AMACR	23600	1.03526	0.05	0.784422	0.878887	-0.18625	0.386476	0.685542	-0.544684	0.195562	0.816055	-0.293262	0.100412	0.905199	-0.143694	0.139087
ILMN_1794384	AMBN	258	0.904379	-0.145	0.369578
ILMN_1662681	AMBRA1	55626	1.05044	0.071	0.680845	1.02122	0.0302914	0.77283	0.848551	-0.236927	0.662521	1.03218	0.0456954	1	0.85766	-0.221523	0.175244
ILMN_1788462	AMD1	262	1.42701	0.513	0.000199	1.23445	0.303864	0.382733	0.887979	-0.171403	0.139087	0.853915	-0.227836	0.0636898	0.705147	-0.504005	0.0419616
ILMN_1788239	AMDHD1	144193	1.14552	0.196	0.131963							0.793296	-0.334069	0.233038
ILMN_1695759	AMDHD2	51005	0.973329	-0.039	0.895996	0.894453	-0.160922	0.0808556	0.674615	-0.567865	0.0960923	1.07352	0.102345	0.929637	0.809668	-0.304597	0.267257
ILMN_1727258	AMELY	266	1.07252	0.101	0.508496
ILMN_1666258	AMFR	267	1.16554	0.221	0.112739	0.871595	-0.198271	0.0808556	0.767561	-0.381647	0.0419616	0.822698	-0.281564	0.216373	0.688526	-0.538417	0.0265003
ILMN_1660995	AMH	268							0.638071	-0.648211	0.19043	0.824318	-0.278728	0.306685
ILMN_1778723	AMICA1	NA	0.976032	-0.035	0.867681	0.643589	-0.635789	1	0.705924	-0.502414	1	0.913973	-0.129777	0.143672	1.0025	0.00359734	1
ILMN_1765460	AMIGO1	57463	1.00696	0.01	0.95414							0.734745	-0.444684	1	0.784429	-0.350285	1
ILMN_1738233	AMIGO3	386724	0.920188	-0.12	0.44663
ILMN_2394242	AMMECR1	9949	1.07848	0.109	0.403803	0.926904	-0.109509	1	0.798525	-0.324591	0.267257	0.646234	-0.629872	0.0655522	0.764307	-0.387775	0.0419616
ILMN_1727023	AMMECR1L	83607	1.30134	0.38	0.001453	0.895111	-0.159861	0.662521	1.11577	0.15804	0.139087	1.04429	0.0625166	0.723932	1.30172	0.380418	0.0644577
ILMN_1683901	AMN	81693	0.936272	-0.095	0.646397
ILMN_1750880	AMN1	196394	1.00905	0.013	0.961292				0.787302	-0.34501	0.241567	0.84577	-0.241663	0.0736383
ILMN_1792409	AMOT	154796	1.06955	0.097	0.47507	0.359995	-1.47395	1	0.576751	-0.793978	0.241567	0.539608	-0.890016	0.241567	0.864512	-0.210042	1
ILMN_1748141	AMOTL1	154810
ILMN_1778788	AMOTL2	51421	1.01115	0.016	0.946306	0.890169	-0.167849	0.382733	0.937102	-0.0937221	0.355226	0.836793	-0.257058	0.791082	0.880911	-0.182932	1
ILMN_1731223	AMPD3	272	0.973329	-0.039	0.867336				0.981787	-0.0265177	1
ILMN_1685834	AMPH	273	0.946714	-0.079	0.820998
ILMN_1665331	AMT	275	1.0519	0.073	0.659601	0.603784	-0.727896	0.0808556	0.791502	-0.337335	0.609834	0.842589	-0.247098	0.746886	1.10455	0.143462	0.698535
ILMN_2294762	AMY1A	276	0.542615	-0.882	1e-06	0.962163	-0.0556463	0.662521	0.785814	-0.34774	0.195562	1.00437	0.00628461	0.723932	0.820282	-0.285809	0.195562
ILMN_1726327	AMY1B	277	0.621144	-0.687	9e-06	1.02974	0.042281	0.662521	0.821545	-0.283588	0.139087	1.16099	0.215356	0.859819	0.926259	-0.110513	0.0960923
ILMN_1663313	AMY1C	278	0.595428	-0.748	8e-06	0.765666	-0.385213	0.0808556	0.80923	-0.305378	0.0960923	0.854711	-0.226491	0.0933977	0.903342	-0.146655	1
ILMN_1719031	AMY2A	279	0.909408	-0.137	0.395328				0.804615	-0.31363	0.148915
ILMN_1785742	AMZ1	155185				0.698992	-0.516652	0.19043	0.75187	-0.411446	0.0682475	0.809879	-0.304221	0.271589	0.871145	-0.199015	0.474959
ILMN_1801606	AMZ2	51321	1.16151	0.216	0.194115	0.949941	-0.0740902	0.662521	0.841978	-0.248146	0.195562	0.710608	-0.492875	0.216373	0.71477	-0.484449	0.0644577
ILMN_1804812	ANAPC1	64682	1.37745	0.462	0.000342	0.782713	-0.353445	0.19043	1.20559	0.269734	0.195562	0.644963	-0.632712	0.0636898	0.946919	-0.0786874	0.0960923
ILMN_1770378	ANAPC10	10393	1.06955	0.097	0.596096	0.931377	-0.102562	0.382733	0.753925	-0.407508	0.0960923	1.03953	0.0559314	0.791082	0.841471	-0.249014	0.355226
ILMN_1722102	ANAPC11	51529	0.819605	-0.287	0.066837	0.917574	-0.124104	0.662521	0.849847	-0.234725	0.139087	1.04887	0.0688323	0.289315	1.25036	0.322343	0.195562
ILMN_1793894	ANAPC13	25847	0.997923	-0.003	0.987348	1.06096	0.0853698	0.662521	1.14691	0.197749	0.5791	0.937418	-0.0932351	0.929637	1.01336	0.0191441	0.853307
ILMN_1813243	ANAPC2	29882	0.997231	-0.004	0.985359	1.00131	0.00188725	0.77283	1.09897	0.136155	0.254451	0.98721	-0.0185711	0.830324	1.0835	0.115697	0.867632
ILMN_1802973	ANAPC4	29945	0.914465	-0.129	0.427054	1.03288	0.046676	1	0.859207	-0.218922	0.0960923	0.917582	-0.124091	0.0272754	0.763294	-0.38969	0.0265003
ILMN_1723177	ANAPC5	51433	1.03383	0.048	0.832361	0.969103	-0.0452777	0.19043	0.864627	-0.209851	0.0419616	0.986344	-0.0198375	0.426777	0.880008	-0.184411	0.139087
ILMN_2199284	ANAPC7	51434	1.06363	0.089	0.62056	0.915417	-0.127499	0.662521	0.819174	-0.287759	0.139087	0.820593	-0.285261	0.0520588	0.734319	-0.44552	0.0265003
ILMN_1696974	ANG	283	0.957935	-0.062	0.661565	0.771794	-0.373713	0.662521	0.817006	-0.291581	0.711531	0.89672	-0.157271	0.13332	0.949251	-0.0751389	0.5791
ILMN_1665871	ANGEL1	23357	1.03383	0.048	0.849848	0.984141	-0.0230632	0.382733	0.917026	-0.124966	0.0960923	0.911269	-0.13405	0.250998	0.849124	-0.235953	0.0960923
ILMN_1736340	ANGEL2	90806	1.38992	0.475	0.002749	0.785415	-0.348473	0.662521	0.853996	-0.227698	0.355226	0.772103	-0.373136	0.0520588	0.839521	-0.252362	0.195562
ILMN_2086890	ANGPT1	284	0.707597	-0.499	0.001095	0.78537	-0.348555	0.662521	0.699272	-0.516075	0.139087	0.83255	-0.264392	0.271589	0.690965	-0.533316	0.110612
ILMN_1772612	ANGPTL2	23452	0.701736	-0.511	0.025709
ILMN_1695193	ANGPTL3	27329	0.925946	-0.111	0.470734
ILMN_2386444	ANGPTL4	51129	0.795536	-0.33	0.039954	0.78048	-0.357566	0.0808556	0.688087	-0.539337	0.243345	0.965125	-0.0512126	0.378478	0.815414	-0.294395	0.195562
ILMN_1776363	ANK2	287	1.05848	0.082	0.678266
ILMN_2390609	ANK3	288	1.08749	0.121	0.399776	1.06623	0.0925154	1	0.874594	-0.193315	0.5791	0.857756	-0.221361	0.250998	0.703591	-0.507192	0.459543
ILMN_1794470	ANKFY1	51479	0.866337	-0.207	0.334612	0.664921	-0.588744	0.148915	0.677015	-0.562739	0.0960923	0.681036	-0.554197	0.00453064	0.837925	-0.255107	0.267257
ILMN_1765091	ANKHD1	54882	1.38896	0.474	0.000158	0.820951	-0.284631	0.0808556	0.817959	-0.289899	0.267257	0.670501	-0.576689	0.0808556	0.904335	-0.145071	0.5791
ILMN_1766560	ANKHD1-EIF4EBP3	404734	1.16797	0.224	0.056284	0.909631	-0.136647	0.0808556	1.04242	0.0599326	0.853307	0.76624	-0.384132	0.377225	0.878094	-0.187552	1
ILMN_3241218	ANKIB1	54467	1.03814	0.054	0.820902	0.903837	-0.145866	0.382733	0.767416	-0.38192	0.01623	0.860349	-0.217006	0.377225	0.730492	-0.45306	0.0960923
ILMN_3249608	ANKLE2	23141	1.22179	0.289	0.031679	0.966406	-0.0492993	1	0.782532	-0.353778	0.139087	0.903068	-0.147094	0.859819	0.731246	-0.451572	0.0960923
ILMN_1675483	ANKMY1	51281	1.14472	0.195	0.155154	0.786204	-0.347023	0.19043	0.810913	-0.302381	0.0960923	0.945975	-0.0801257	0.658843	0.975705	-0.0354837	0.853307
ILMN_1784292	ANKMY2	57037	0.845572	-0.242	0.108447	1.01618	0.0231525	1	1.01093	0.0156845	1	0.905794	-0.142745	0.289315	0.901118	-0.150213	0.5791
ILMN_1687351	ANKRA2	57763	1.11111	0.152	0.392729	1.33814	0.420225	0.662521	1.28998	0.367351	0.355226	0.93122	-0.102807	0.536499	1.12958	0.175787	0.459543
ILMN_1716264	ANKRD1	27063	0.68302	-0.55	0.060387	0.767445	-0.381864	0.662521	4.18824	2.06634	0.195562	0.892276	-0.164437	0.723932	4.86949	2.28377	0.0960923
ILMN_2115218	ANKRD10	55608	1.86477	0.899	2e-06	0.606402	-0.721653	0.19043	0.647425	-0.627214	0.0960923	0.559311	-0.838277	0.0134187	0.748461	-0.418001	0.5791
ILMN_2108709	ANKRD11	29123	1.24487	0.316	0.009787	0.936811	-0.0941695	0.662521	1.06144	0.0860263	1	0.92541	-0.111835	0.289315	1.04852	0.0683605	0.853307
ILMN_1661833	ANKRD12	23253	1.1065	0.146	0.47455	0.798138	-0.325291	0.19043	0.845283	-0.242493	0.267257	0.927855	-0.10803	0.0933977	0.982663	-0.0252317	0.5791
ILMN_1689908	ANKRD13A	88455	0.672684	-0.572	5.8e-05	1.03102	0.0440693	0.662521	1.20827	0.272947	0.355226	0.912647	-0.131871	0.479929	1.06955	0.0970065	0.459543
ILMN_1794070	ANKRD13B	124930	1.05995	0.084	0.564481	0.609254	-0.714885	0.245278	0.715617	-0.48274	0.133614	0.821952	-0.282873	0.378478	0.965449	-0.0507286	0.867632
ILMN_2148507	ANKRD13C	81573	1.20748	0.272	0.04171	1.16336	0.218292	1	1.12739	0.172984	1	0.887189	-0.172687	0.426777	0.859759	-0.217996	0.459543
ILMN_1672356	ANKRD13D	338692	1.10803	0.148	0.375898	0.756189	-0.403181	0.19043	0.891426	-0.165813	0.355226	0.694969	-0.524979	0.0636898	0.819257	-0.287611	0.267257
ILMN_2353431	ANKRD16	54522	1.11884	0.162	0.354533	0.83465	-0.260756	0.0808556	0.815801	-0.29371	0.0419616	0.963037	-0.0543368	0.377225	1.3847	0.469568	0.082731
ILMN_1787064	ANKRD17	26057	1.33886	0.421	0.000433	1.10117	0.139032	0.662521	0.802815	-0.316861	0.355226	0.9111	-0.134318	0.185326	0.843053	-0.246304	0.0644577
ILMN_3255211	ANKRD18A	253650	0.978063	-0.032	0.89658
ILMN_3233098	ANKRD18B	441459										0.823468	-0.280215	0.698535
ILMN_2215824	ANKRD20A1	84210	0.934975	-0.097	0.564266	0.668545	-0.580903	0.19043	0.700865	-0.512792	0.195562	0.71117	-0.491735	0.13332	0.74555	-0.423624	0.459543
ILMN_2398211	ANKRD20A3	441425	0.982821	-0.025	0.880343
ILMN_2181867	ANKRD20B	NA				0.631568	-0.662991	0.386476	0.608832	-0.715885	0.066753	0.972171	-0.040718	0.927264	0.937173	-0.0936122	0.233038
ILMN_2132599	ANKRD22	118932	1.13761	0.186	0.117018	0.990643	-0.0135625	0.382733	0.813439	-0.297893	0.195562	0.942097	-0.0860522	0.185326	0.990715	-0.0134588	0.711531
ILMN_1747151	ANKRD23	200539	0.898132	-0.155	0.217396	1.0962	0.13251	1	1.27089	0.345845	0.518605	0.774585	-0.368504	0.245278	0.898027	-0.15517	1
ILMN_1768202	ANKRD24	170961	0.983502	-0.024	0.901238	0.558791	-0.83962	1	0.491289	-1.02536	0.288844	1.12425	0.168966	0.470486	0.988443	-0.01677	0.723674
ILMN_1740161	ANKRD26	22852	1.01185	0.017	0.941785	0.901103	-0.150236	1	0.995684	-0.00623946	1	0.89522	-0.159685	0.426777	0.989185	-0.0156882	0.853307
ILMN_1794063	ANKRD27	84079	1.089	0.123	0.470278	0.839674	-0.252099	0.662521	0.801307	-0.319572	0.355226	0.862236	-0.213845	0.791082	0.822839	-0.281318	0.195562
ILMN_2232520	ANKRD28	23243	1.14235	0.192	0.318693	1.39053	0.475637	0.371093	0.932758	-0.100425	0.267257	0.876538	-0.190112	0.215925	0.802261	-0.317856	0.195562
ILMN_2075643	ANKRD29	147463
ILMN_1730678	ANKRD30B	374860				0.85577	-0.224705	0.0808556	0.898296	-0.154737	0.459543	0.921318	-0.118229	0.13332	0.967101	-0.0482613	0.355226
ILMN_1708056	ANKRD31	256006	0.944747	-0.082	0.692236
ILMN_2214278	ANKRD32	NA	1.07252	0.101	0.458939	0.860038	-0.217528	0.382733	0.701311	-0.511874	0.139087	0.995108	-0.00707436	0.859819	0.811453	-0.301421	0.267257
ILMN_1667748	ANKRD33	341405	0.645729	-0.631	0.000136	0.958548	-0.0610775	0.662521	0.834876	-0.260367	0.0960923	0.980317	-0.0286802	0.536499	0.853836	-0.227969	0.0419616
ILMN_2119793	ANKRD34A	284615	0.965267	-0.051	0.758119	0.835047	-0.260072	0.0808556	0.624421	-0.679409	0.01623	0.92905	-0.106172	0.859819	0.694714	-0.525509	0.0419616
ILMN_1655766	ANKRD34B	340120				0.709675	-0.494771	1	0.670529	-0.576629	0.540291	0.88095	-0.182867	0.77283	0.832357	-0.264726	1
ILMN_1758215	ANKRD34C	390616	0.905007	-0.144	0.293409				1.11547	0.15765	0.698535	0.709458	-0.495211	0.133614
ILMN_1798006	ANKRD35	148741	0.892547	-0.164	0.439492	0.755406	-0.404675	0.245278	0.675558	-0.565849	0.464214	1.0557	0.0781949	0.672	0.944106	-0.0829794	0.723674
ILMN_2280568	ANKRD36	375248							1.03672	0.0520215	0.698535
ILMN_1780806	ANKRD36B	57730	1.02101	0.03	0.902358	0.696794	-0.521196	0.19043	0.77657	-0.364812	0.366157	0.812196	-0.300101	0.0926958	0.905184	-0.143717	0.09329
ILMN_1756417	ANKRD37	353322	1.0203	0.029	0.886085	1.15153	0.20355	0.662521	0.932209	-0.101274	0.5791	1.12039	0.164002	0.596242	0.907002	-0.140822	1
ILMN_1776936	ANKRD38	NA	1.12662	0.172	0.243231							0.827165	-0.273753	0.540291	0.857049	-0.22255	1
ILMN_1710979	ANKRD39	51239	0.885768	-0.175	0.230499	0.770183	-0.376727	0.19043	0.743246	-0.428089	0.0419616	0.972495	-0.0402371	0.791082	0.938482	-0.0915986	0.355226
ILMN_1758846	ANKRD40	91369	1.02243	0.032	0.866142	0.978593	-0.0312194	1	1.24742	0.318951	0.459543	0.964738	-0.051791	0.596242	1.22976	0.298379	0.5791
ILMN_1751744	ANKRD41	NA	1.17365	0.231	0.059891
ILMN_1779882	ANKRD43	NA				1.02769	0.0394087	0.662521	0.835628	-0.259068	0.195562	1.06226	0.0871313	0.859819	0.863732	-0.211345	0.0265003
ILMN_2059844	ANKRD44	91526				0.859619	-0.21823	0.662521	0.974984	-0.0365503	1	0.851681	-0.231615	0.244277	0.96598	-0.0499349	1
ILMN_1712298	ANKRD46	157567	1.29954	0.378	0.012623	1.1586	0.212385	0.662521	0.952877	-0.0696376	0.5791	0.966364	-0.0493606	0.216373	0.794774	-0.331383	0.0419616
ILMN_1755588	ANKRD47	NA	1.00765	0.011	0.959077	0.661759	-0.595622	0.540291	0.848007	-0.237852	0.695299	0.96542	-0.050771	0.531667	1.23713	0.306999	0.486234
ILMN_1669259	ANKRD49	54851	1.15669	0.21	0.184492	1.27248	0.347645	0.19043	1.20691	0.271322	0.267257	0.829952	-0.268901	0.596242	0.787186	-0.345224	0.459543
ILMN_1793466	ANKRD5	NA										0.948179	-0.076768	0.540291
ILMN_2226304	ANKRD50	57182	0.835667	-0.259	0.089729	0.935828	-0.095684	0.662521	0.776424	-0.365084	0.195562	0.929969	-0.104745	0.185326	0.771563	-0.374145	0.139087
ILMN_3244029	ANKRD52	283373	1.09126	0.126	0.426613	0.598703	-0.740088	0.19043	0.706864	-0.500495	0.0644577	0.673501	-0.570248	0.289315	0.795176	-0.330654	0.459543
ILMN_1772660	ANKRD53	79998	0.959929	-0.059	0.734237	0.779965	-0.358518	0.540291	0.684759	-0.546333	0.371093	0.808446	-0.306776	0.662521	0.709763	-0.494591	0.77283
ILMN_1766309	ANKRD54	129138				0.98352	-0.0239734	0.662521	0.851066	-0.232656	0.195562	0.96969	-0.0444047	0.791082	0.839099	-0.253088	0.267257
ILMN_2072045	ANKRD56	NA				0.649562	-0.622462	0.540291	0.888915	-0.169882	1	0.575005	-0.798355	0.288844	0.786885	-0.345775	0.105193
ILMN_1724040	ANKRD57	NA	1.69584	0.762	0	1.13075	0.177284	0.662521	0.931763	-0.101965	0.355226	0.980872	-0.0278629	0.250998	0.808258	-0.307111	0.0265003
ILMN_1692849	ANKRD58	NA	1.05044	0.071	0.758754
ILMN_2178587	ANKRD6	22881	0.872968	-0.196	0.258354	0.866187	-0.20725	0.662521	0.937262	-0.0934753	0.459543	0.748148	-0.418605	0.0933977	0.809537	-0.304831	0.139087
ILMN_2354930	ANKRD7	56311	1.09354	0.129	0.410495
ILMN_2048607	ANKRD9	122416	0.620284	-0.689	0	0.842196	-0.247772	0.0808556	0.748132	-0.418635	0.0644577	1.01417	0.0203052	0.596242	0.900902	-0.150558	0.195562
ILMN_1813669	ANKS1A	23294	1.17772	0.236	0.053461	0.819007	-0.288052	0.19043	0.852407	-0.230386	0.267257	0.770643	-0.375866	0.185326	0.80207	-0.318199	0.139087
ILMN_2340974	ANKS1B	56899	0.972655	-0.04	0.843083
ILMN_1751636	ANKS3	124401	0.997923	-0.003	0.988843	1.0878	0.121407	0.662521	1.05512	0.0774048	0.355226	0.852756	-0.229795	0.859819	0.82714	-0.273796	0.711531
ILMN_2370692	ANKZF1	55139	0.904379	-0.145	0.404937	0.85536	-0.225397	0.0808556	1.12277	0.167058	0.195562	0.903497	-0.146408	0.216373	1.40275	0.488256	0.107347
ILMN_1739645	ANLN	54443	1.0403	0.057	0.879232	1.07103	0.0989986	0.662521	0.74347	-0.427654	0.267257	1.0745	0.103664	0.723932	0.745878	-0.422988	0.195562
ILMN_3237961	ANO1	55107	0.958599	-0.061	0.748761	0.809821	-0.304325	0.19043	0.762543	-0.391109	0.0644577	0.792423	-0.335657	0.216373	0.746161	-0.422441	0.0960923
ILMN_1767111	ANO10	55129	0.774319	-0.369	0.027157	0.711728	-0.490602	0.0808556	0.678627	-0.559308	0.01623	0.883431	-0.178811	0.479929	0.842345	-0.247517	0.0644577
ILMN_3248094	ANO2	57101	1.00486	0.007	0.972976	1.03978	0.0562771	1	1.13357	0.180871	1
ILMN_2228215	ANO4	121601	0.554016	-0.852	0
ILMN_1674941	ANO6	196527	0.864537	-0.21	0.183393	0.806983	-0.30939	0.19043	0.649081	-0.62353	0.195562	0.96527	-0.0509963	0.426777	0.776396	-0.365136	0.0960923
ILMN_1683824	ANO7	50636	1.03958	0.056	0.772294
ILMN_1709124	ANO8	57719	0.942131	-0.086	0.663021	0.914449	-0.129026	0.0808556	0.851775	-0.231456	0.494125	0.904324	-0.145089	0.626117	0.842344	-0.247519	0.233038
ILMN_1762629	ANO9	338440	1.10267	0.141	0.388624	1.1344	0.181935	0.382733	1.12505	0.169992	0.358326	0.884758	-0.176645	0.268472	0.838504	-0.254109	0.5791
ILMN_1807945	ANP32A	8125	1.04972	0.07	0.695248	1.01831	0.0261823	1	0.899417	-0.152938	0.195562	1.09132	0.12608	0.426777	0.963903	-0.0530401	0.853307
ILMN_1684293	ANP32B	10541	1.20748	0.272	0.036172	0.891335	-0.165961	0.662521	0.75117	-0.412788	0.0644577	1.05375	0.0755309	0.723932	0.888044	-0.171297	0.355226
ILMN_1655868	ANP32C	23520	1.21841	0.285	0.063679	0.903467	-0.146456	0.662521	0.796715	-0.327865	0.195562	1.05053	0.071111	0.929637	0.926396	-0.110298	0.459543
ILMN_1684923	ANP32E	81611	0.96393	-0.053	0.781649							0.843545	-0.245464	0.77283	0.899414	-0.152943	0.371093
ILMN_1763837	ANPEP	290	0.797192	-0.327	0.04499
ILMN_1887731	ANRIL	NA
ILMN_2387995	ANTXR1	84168	0.764718	-0.387	0.03366	0.807856	-0.30783	0.245278	0.775619	-0.36658	0.01623	0.708425	-0.497312	0.0728489	0.657136	-0.605737	0.17146
ILMN_1812926	ANTXR2	118429	0.883315	-0.179	0.131963				0.850509	-0.233602	0.540291	0.9779	-0.0322411	0.698535
ILMN_2184184	ANXA1	301	0.682074	-0.552	6.4e-05	0.690613	-0.534051	0.662521	2.21791	1.1492	0.459543	0.721188	-0.471553	0.157704	2.3161	1.2117	0.01623
ILMN_1699421	ANXA10	11199	0.985549	-0.021	0.933326
ILMN_2380494	ANXA11	311	0.802181	-0.318	0.006592	0.836424	-0.257694	0.662521	0.82167	-0.28337	0.195562	0.892162	-0.164622	0.331387	0.694443	-0.526072	0.195562
ILMN_2412490	ANXA13	312	0.944092	-0.083	0.686671
ILMN_2409167	ANXA2	302	0.825878	-0.276	0.037122	0.890146	-0.167887	0.0808556	0.854518	-0.226817	0.0644577	0.829591	-0.269528	0.479929	0.837303	-0.256178	0.459543
ILMN_1698100	ANXA2P1	303	0.7285	-0.457	0.007988	0.897223	-0.156461	0.0808556	0.837114	-0.256504	0.0960923	0.943555	-0.083821	0.596242	0.70202	-0.510417	0.0644577
ILMN_3235632	ANXA2P2	304				1.05955	0.0834569	1	0.92776	-0.108176	0.0960923	1.00368	0.00530181	0.426777	0.878838	-0.186331	0.139087
ILMN_1798372	ANXA2P3	305	0.827023	-0.274	0.094128	0.889985	-0.168147	0.382733	0.797117	-0.327137	0.139087	1.08181	0.113442	0.791082	0.968921	-0.0455487	0.5791
ILMN_1694548	ANXA3	306	0.951318	-0.072	0.752841	1.09425	0.129943	0.662521	1.1126	0.153929	1	0.992708	-0.0105579	0.723932	1.00935	0.0134284	1
ILMN_1711408	ANXA4	307	0.871154	-0.199	0.253698	1.15404	0.206697	1	0.803757	-0.315169	0.139087	0.955976	-0.0649535	0.658843	0.66581	-0.586819	0.459543
ILMN_1741003	ANXA5	308	0.713013	-0.488	0.003453	1.11604	0.158391	0.662521	0.85863	-0.219891	0.459543	1.00018	0.000264096	0.536499	0.769494	-0.378018	0.0419616
ILMN_1678612	ANXA6	309				0.853892	-0.227874	0.382733	0.804868	-0.313176	0.0265003	0.803816	-0.315063	0.13332	0.749902	-0.415226	0.01623
ILMN_1703791	ANXA7	310	0.836246	-0.258	0.033244	1.14026	0.189357	0.662521	0.953286	-0.0690192	0.459543	1.01116	0.0160056	0.723932	0.845355	-0.242371	0.01623
ILMN_2186983	ANXA8L2	NA	1.01537	0.022	0.9223
ILMN_2217601	ANXA9	8416				0.969633	-0.0444899	0.662521	0.81588	-0.293571	0.0419616	0.921917	-0.117291	0.331387	0.775731	-0.366372	0.0419616
ILMN_1709820	AOAH	313										0.674434	-0.56825	1
ILMN_1799863	AOC2	314	0.97942	-0.03	0.880343				0.994714	-0.00764587	0.540291	0.893962	-0.161714	0.540291
ILMN_1782086	AOC3	8639				1.03938	0.055719	0.540291	1.16092	0.215264	0.723674	0.677433	-0.56185	0.0472209	0.756648	-0.402305	0.305507
ILMN_1813840	AOF2	NA	1.1321	0.179	0.146977	1.03589	0.0508696	1	0.880735	-0.18322	0.267257	0.968037	-0.0468651	0.377225	0.823046	-0.280954	0.195562
ILMN_1767113	AOX1	316	1.06881	0.096	0.774512
ILMN_1789676	AOX2P	344454	0.918913	-0.122	0.437639	0.674772	-0.567528	1	0.829858	-0.269064	0.241567
ILMN_1781983	AP1B1	162	0.682547	-0.551	0.00021	1.42579	0.51176	0.540291	0.732783	-0.448542	0.139087	1.18292	0.242348	0.698535	0.937902	-0.0924908	0.139087
ILMN_2399627	AP1G1	164	1.14711	0.198	0.173678	0.81323	-0.298265	0.662521	0.875427	-0.191941	0.267257	0.817508	-0.290694	0.0340692	0.831265	-0.266619	0.267257
ILMN_1754179	AP1G2	8906	0.97942	-0.03	0.876765	0.757004	-0.401626	0.0808556	0.84188	-0.248313	0.355226	0.884215	-0.177531	0.13332	0.983354	-0.0242177	0.853307
ILMN_2415467	AP1GBP1	NA	1.15189	0.204	0.270053	0.787567	-0.344525	0.77283	0.811563	-0.301225	0.55569	0.938078	-0.0922198	0.596242	0.96666	-0.0489198	0.459543
ILMN_1754738	AP1M1	8907	0.686818	-0.542	1e-05	0.839359	-0.25264	0.19043	0.664416	-0.589843	0.01623	0.975772	-0.0353837	0.658843	0.772397	-0.372586	0.01623
ILMN_1705861	AP1M2	10053	1.04681	0.066	0.689364	0.83966	-0.252124	0.662521	0.660024	-0.599409	0.0644577	0.963601	-0.0534925	0.13332	0.75745	-0.400778	0.0265003
ILMN_1751345	AP1S1	1174	1.12117	0.165	0.437622	0.830451	-0.268033	0.382733	0.92684	-0.109608	0.0960923	0.82892	-0.270696	0.00267971	0.893432	-0.162571	0.0419616
ILMN_2120273	AP1S2	8905	0.811127	-0.302	0.053231	0.98789	-0.017578	0.662521	0.778342	-0.361525	0.139087	0.81758	-0.290568	0.426777	0.701531	-0.511422	0.139087
ILMN_1768610	AP1S3	130340	0.948027	-0.077	0.694858
ILMN_1673108	AP2A1	160	0.98214	-0.026	0.905709	0.793117	-0.334394	0.0808556	0.707617	-0.49896	0.0265003	0.806264	-0.310676	0.0340692	0.719346	-0.475242	0.0644577
ILMN_1803779	AP2A2	161	0.990343	-0.014	0.950933	0.761469	-0.393143	0.0808556	0.744657	-0.425353	0.358326	1.07563	0.105181	0.953857	1.05188	0.0729721	0.648503
ILMN_1681998	AP2B1	163	1.04464	0.063	0.78755	0.820708	-0.285059	0.0808556	0.804533	-0.313777	0.0419616	0.850821	-0.233073	0.331387	0.779728	-0.358957	0.139087
ILMN_1699598	AP2M1	1173	0.941478	-0.087	0.700222	0.865291	-0.208743	0.19043	0.789235	-0.341473	0.01623	0.956034	-0.0648656	0.157704	0.872003	-0.197596	0.0960923
ILMN_1809957	AP2S1	1175	0.834509	-0.261	0.021089	0.867752	-0.204646	0.0808556	0.771452	-0.374352	0.01623	0.948273	-0.0766258	0.426777	0.848582	-0.236874	0.0960923
ILMN_1768867	AP3B1	8546	0.808321	-0.307	0.004958	0.819586	-0.287033	0.382733	0.78909	-0.341738	0.0644577	0.873286	-0.195473	0.13332	0.840793	-0.250177	0.0265003
ILMN_2390114	AP3D1	8943	1.1088	0.149	0.442747	0.920477	-0.119547	0.382733	0.907712	-0.139693	0.0644577	1.03755	0.0531794	0.723932	0.950371	-0.073438	0.459543
ILMN_2362122	AP3M1	26985	1.11961	0.163	0.341296	0.885757	-0.175017	0.382733	0.703696	-0.506976	0.139087	0.845658	-0.241853	0.331387	0.791914	-0.336584	0.139087
ILMN_1676946	AP3M2	10947	0.94737	-0.078	0.59407	1.04776	0.0673023	1	1.06559	0.0916512	1	0.879396	-0.185416	0.250998	0.894364	-0.161067	0.5791
ILMN_2311761	AP3S1	1176	1.19997	0.263	0.14296	1.01164	0.0166966	1	0.940923	-0.0878516	0.267257	0.813163	-0.298384	0.13332	0.75632	-0.402932	0.0644577
ILMN_1731596	AP3S2	10239	0.940174	-0.089	0.674825	0.990277	-0.0140956	0.662521	0.827835	-0.272584	0.355226	1.01804	0.0257884	0.479929	0.851041	-0.2327	0.355226
ILMN_1669377	AP4B1	10717	0.988286	-0.017	0.924344	0.92447	-0.113302	1	1.00433	0.00623609	0.711531	0.912528	-0.132059	0.596242	0.991359	-0.0125211	0.853307
ILMN_1754531	AP4E1	23431	0.973329	-0.039	0.847544	1.02393	0.0341217	1	0.86118	-0.215613	0.0960923	0.946773	-0.078909	0.596242	0.796285	-0.328644	0.139087
ILMN_1779512	AP4M1	9179	1.01115	0.016	0.948883				0.965348	-0.0508792	1	0.821099	-0.284372	0.0368884
ILMN_1760466	AP4S1	11154	0.955283	-0.066	0.718987
ILMN_1659463	APAF1	317	0.75419	-0.407	0.032451	0.880557	-0.183512	0.382733	0.972081	-0.0408513	0.0808556	0.773982	-0.369628	0.157704	0.865923	-0.207689	0.853307
ILMN_1723626	APBA2	321	0.876606	-0.19	0.190533
ILMN_2270491	APBA2BP	NA	0.876606	-0.19	0.139685	0.934341	-0.0979788	0.382733	0.675519	-0.565932	0.0644577	0.984218	-0.0229505	0.859819	0.71158	-0.490903	0.0265003
ILMN_1686610	APBA3	9546	0.882703	-0.18	0.199842	0.856115	-0.224123	0.0808556	0.92069	-0.119213	0.0960923	0.937929	-0.0924488	0.289315	1.00867	0.0124614	1
ILMN_1769918	APBB1	322	1.07103	0.099	0.613671
ILMN_1801710	APBB1IP	54518	1.10343	0.142	0.550864	1.04397	0.062086	0.662521	0.834638	-0.260777	0.609834	0.913955	-0.129805	0.156254	0.73069	-0.452668	0.0524795
ILMN_1716790	APBB2	323				0.453448	-1.14099	0.540291	0.514295	-0.959333	0.558185	0.789452	-0.341076	0.159864	0.775629	-0.366561	0.110612
ILMN_2320513	APBB3	10307	0.871758	-0.198	0.211046	0.832213	-0.264975	0.0808556	0.922086	-0.117026	0.355226	0.759393	-0.397081	0.0773886	0.801814	-0.31866	0.459543
ILMN_1662668	APC	324	1.05848	0.082	0.658628
ILMN_1659950	APC2	10297	0.983502	-0.024	0.917433
ILMN_1656951	APCDD1	147495	0.885154	-0.176	0.398798
ILMN_1689431	APCDD1L	164284	0.708088	-0.498	0.115919
ILMN_1708833	APCS	325	1.07699	0.107	0.476431
ILMN_1740052	APEG1	NA	0.878431	-0.187	0.163071							1.4152	0.501011	1
ILMN_1718023	APEH	327	0.90689	-0.141	0.306346	0.877426	-0.18865	0.0808556	0.762879	-0.390474	0.01623	1.05545	0.0778544	0.859819	0.917659	-0.123969	0.139087
ILMN_1661886	APEX1	328	1.12818	0.174	0.216247	0.880969	-0.182837	0.382733	0.848009	-0.237848	0.459543	0.90908	-0.137521	0.479929	1.00914	0.0131264	0.853307
ILMN_1652505	APEX2	27301	1.13603	0.184	0.221992	0.86166	-0.21481	0.0808556	0.929278	-0.105818	0.459543	0.935869	-0.0956211	0.216373	1.00931	0.0133709	1
ILMN_2398388	APH1A	51107	0.880259	-0.184	0.334977	0.816725	-0.292078	0.19043	0.722718	-0.468495	0.0419616	0.953474	-0.0687345	0.185326	0.932475	-0.100863	0.0960923
ILMN_1767816	APH1B	83464	0.720964	-0.472	0.000771	0.944543	-0.0823113	1	0.852232	-0.230682	0.355226	0.98262	-0.0252939	0.859819	0.886588	-0.173664	0.0644577
ILMN_1815051	API5	8539	1.37364	0.458	0.000255	0.871328	-0.198713	1	0.841684	-0.248649	0.5791	0.939481	-0.0900633	0.216373	0.90752	-0.139999	0.355226
ILMN_1793598	APIP	51074	1.12584	0.171	0.373956	1.0998	0.137243	0.662521	0.895689	-0.15893	0.139087	0.920872	-0.118928	0.216373	0.804725	-0.313432	0.01623
ILMN_1793360	APITD1	NA	1.25788	0.331	0.011896	0.961224	-0.0570553	0.662521	0.809216	-0.305403	0.267257	0.848546	-0.236935	0.377225	0.714357	-0.485283	0.0265003
ILMN_3243695	APLF	200558				0.529543	-0.917179	0.371093	0.611226	-0.710222	0.558185	1.36255	0.446313	0.170904	1.57273	0.65327	0.09329
ILMN_1689353	APLN	8862	1.08523	0.118	0.441567
ILMN_1763834	APLP1	333	0.860949	-0.216	0.175957	0.928396	-0.107188	0.382733	0.712349	-0.489343	0.0265003	1.01211	0.017373	0.52445	0.722162	-0.469607	0.110612
ILMN_1710482	APLP2	334	0.667574	-0.583	3.7e-05	0.809014	-0.305763	0.19043	0.782999	-0.352917	0.01623	0.745305	-0.424097	0.13332	0.784442	-0.350262	0.0419616
ILMN_1796737	APM-1	NA	0.945402	-0.081	0.704129	1.08856	0.122415	1	0.583883	-0.776249	1
ILMN_1729533	APOA1BP	NA	1.12117	0.165	0.387398	0.868248	-0.20382	0.382733	0.712235	-0.489575	0.0265003	1.01025	0.0147162	0.791082	0.828723	-0.271039	0.0960923
ILMN_1754055	APOA5	116519				0.902234	-0.148427	0.698535	0.994523	-0.00792293	0.698535	0.698996	-0.516644	0.698535	0.770496	-0.376141	0.698535
ILMN_1664024	APOB	338	1.08222	0.114	0.407607
ILMN_1697925	APOB48R	NA										1.36972	0.45388	0.245278
ILMN_1813881	APOBEC1	339	0.966606	-0.049	0.765414
ILMN_2219466	APOBEC3B	9582	1.10191	0.14	0.686464	0.982202	-0.0259078	0.662521	1.00027	0.000391593	0.711531	0.884833	-0.176523	0.157704	0.901111	-0.150223	0.853307
ILMN_1675684	APOBEC3C	27350	0.891311	-0.166	0.271906							0.68413	-0.547658	1
ILMN_2296950	APOBEC3F	200316	0.70907	-0.496	0.01198	0.897052	-0.156737	0.19043	0.80117	-0.319819	0.355226	0.976863	-0.0337712	0.479929	0.884349	-0.177312	0.267257
ILMN_1802106	APOBEC3G	60489	0.941478	-0.087	0.854289	0.571666	-0.806755	1	0.67788	-0.560899	0.453255	1.12985	0.176134	0.366157	1.33977	0.42199	0.371093
ILMN_1789007	APOC1	341	1.02385	0.034	0.874998	0.957082	-0.063285	0.698535	1.39071	0.475824	0.0451269	0.949681	-0.0744846	0.377225	1.37996	0.464624	0.194851
ILMN_1802923	APOC2	344	1.01677	0.024	0.893707
ILMN_1780170	APOD	347				0.836837	-0.256981	0.19043	0.886559	-0.173712	0.0960923	0.9215	-0.117944	0.377225	0.976252	-0.0346742	0.459543
ILMN_1740938	APOE	348	0.710054	-0.494	0.288454	0.840055	-0.251445	0.382733	0.91861	-0.122475	0.355226	0.881094	-0.182632	0.791082	0.963488	-0.0536619	1
ILMN_1809311	APOF	319							1.18687	0.247162	0.386476	0.907486	-0.140053	0.595883
ILMN_2248822	APOL2	23780	1.01677	0.024	0.905405	0.894561	-0.160749	0.382733	2.66164	1.41231	0.288844	0.720079	-0.473772	0.665006	1.1126	0.153933	0.361935
ILMN_2369144	APOL3	80833	0.983502	-0.024	0.908587	0.974267	-0.0376114	0.698535	2.85609	1.51404	0.24716	0.763335	-0.389613	0.17791	2.23774	1.16204	0.332922
ILMN_1779070	APOL4	80832	0.954621	-0.067	0.715467
ILMN_1731941	APOM	55937	1.07923	0.11	0.498622	0.944661	-0.0821316	1	0.872046	-0.197523	0.139087	0.946773	-0.0789096	1	0.873996	-0.194301	0.195562
ILMN_1721623	APOO	79135				0.878724	-0.186518	0.19043	0.749078	-0.416812	0.0419616	0.877305	-0.18885	0.13332	0.747868	-0.419144	0.01623
ILMN_1777483	APOOL	139322	1.01819	0.026	0.903432	1.03403	0.048281	0.662521	0.846941	-0.239667	0.5791	1.07103	0.0990013	0.658843	0.877246	-0.188947	0.0419616
ILMN_2404065	APP	351	0.677832	-0.561	0.003863	0.725432	-0.463089	0.19043	0.76799	-0.38084	0.0419616	0.844097	-0.244519	0.377225	0.681488	-0.55324	0.0960923
ILMN_1694875	APPBP2	10513	1.01537	0.022	0.904582	0.962966	-0.0544435	0.77283	0.914641	-0.128722	0.17146	0.940073	-0.0891548	0.536499	0.794295	-0.332253	0.195562
ILMN_1763730	APPL1	26060	1.09809	0.135	0.329964	0.836478	-0.2576	0.0808556	0.839807	-0.25187	0.0419616	0.86113	-0.215697	0.929637	0.864557	-0.209968	0.5791
ILMN_1765076	APPL2	55198	0.771105	-0.375	0.01746	0.96662	-0.0489785	0.662521	0.719924	-0.474083	0.853307	1.06531	0.0912799	0.723932	0.79343	-0.333824	0.459543
ILMN_1726410	APRT	353	1.23285	0.302	0.040994	0.839928	-0.251662	0.0808556	0.692757	-0.529578	0.01623	0.922433	-0.116484	0.426777	0.829956	-0.268894	0.0960923
ILMN_2317348	APTX	54840	1.16231	0.217	0.187215	0.91441	-0.129087	0.0808556	0.762908	-0.390419	0.01623	1.01617	0.0231423	0.791082	0.815361	-0.29449	0.01623
ILMN_1681103	AQP1	358	1.07103	0.099	0.547886							0.612218	-0.707883	0.245278
ILMN_1762606	AQP11	282679	0.916369	-0.126	0.510633	1.12215	0.166261	1	0.790721	-0.33876	0.355226	0.950361	-0.0734518	0.13332	0.669672	-0.578473	0.01623
ILMN_3246595	AQP12B	653437	0.998615	-0.002	0.994661	0.916755	-0.125393	0.662521	0.948942	-0.0756084	0.853307	1.04098	0.0579415	0.377225	1.07753	0.107726	0.853307
ILMN_1651574	AQP3	360	1.0203	0.029	0.887388
ILMN_1666519	AQP6	363	0.937571	-0.093	0.682318
ILMN_3245829	AQP7P1	375719													0.885749	-0.175029	1
ILMN_3251648	AQP7P2	389756	1.16312	0.218	0.251456	0.860613	-0.216564	0.540291	0.808408	-0.306844	0.371093	0.967046	-0.048343	1	0.908386	-0.138623	0.540291
ILMN_2177460	AQR	9716	1.07923	0.11	0.451781	0.790986	-0.338276	0.0808556	0.900758	-0.150789	0.267257	0.908205	-0.138909	0.162936	1.11705	0.159694	0.609834
ILMN_1767351	AR	367	1.08673	0.12	0.479393	0.898517	-0.154383	0.19043	0.794312	-0.332222	0.0960923	0.716225	-0.481515	0.377225	0.633162	-0.659354	0.355226
ILMN_1658883	ARAF	369	1.00347	0.005	0.981632	0.804935	-0.313056	0.382733	0.816323	-0.292787	0.267257	0.948071	-0.0769336	0.377225	0.961484	-0.0566648	0.195562
ILMN_3269719	ARAP1	116985	0.957935	-0.062	0.701346	0.828599	-0.271254	0.0808556	0.628749	-0.669444	0.0419616	1.07948	0.110335	0.791082	0.819119	-0.287855	0.5791
ILMN_3244434	ARAP2	116984	1.09051	0.125	0.472199	0.806577	-0.310116	0.662521	0.761783	-0.392549	0.0960923	0.813204	-0.298311	0.229049	0.768041	-0.380744	0.184573
ILMN_1812618	ARAP3	64411	0.940826	-0.088	0.675273	0.892418	-0.164209	0.148915	1.51032	0.59485	0.55569	0.852403	-0.230392	0.426777	1.4426	0.528667	0.459543
ILMN_1711120	ARC	23237										1.0135	0.0193509	0.77283
ILMN_1699703	ARCN1	372	1.05775	0.081	0.652692	0.972923	-0.0396024	0.19043	0.929669	-0.105211	0.0644577	0.903161	-0.146944	0.157704	0.863009	-0.212553	0.139087
ILMN_1721977	ARD1A	NA	1.08523	0.118	0.550798	1.02157	0.0307876	1	0.767513	-0.381738	0.0644577	0.998665	-0.00192678	1	0.750304	-0.414452	0.01623
ILMN_1802203	ARF1	375	1.17691	0.235	0.090212	0.835626	-0.25907	0.0808556	0.818131	-0.289597	0.0265003	0.942611	-0.0852652	0.185326	0.6615	-0.596186	0.0265003
ILMN_1682938	ARF3	377	0.951318	-0.072	0.786812	0.803196	-0.316176	1	0.759871	-0.396175	0.267257	0.869356	-0.20198	0.426777	0.822462	-0.281979	0.139087
ILMN_1723884	ARF4	378	0.678773	-0.559	0.000283	0.890827	-0.166783	0.0808556	0.853402	-0.228703	0.0644577	0.868147	-0.203989	0.250998	0.891954	-0.164959	0.355226
ILMN_1752340	ARF5	381	0.868742	-0.203	0.13851	0.865414	-0.208537	0.0808556	0.913314	-0.130818	0.0960923	0.862065	-0.214131	0.289315	0.909779	-0.136412	0.711531
ILMN_1764297	ARF6	382				0.943855	-0.0833623	1	0.805798	-0.311509	0.355226	1.06278	0.0878437	0.859819	0.907328	-0.140303	0.355226
ILMN_2406873	ARFGAP1	55738	1.09733	0.134	0.397218	0.609128	-0.715182	0.148915	0.833106	-0.263429	0.267257	1.07492	0.104234	0.859819	1.27398	0.349347	0.464214
ILMN_1769250	ARFGAP2	84364	0.944747	-0.082	0.588937	0.743201	-0.428175	0.0808556	0.771059	-0.375086	0.0644577	0.819681	-0.286866	0.157704	0.850406	-0.233776	0.355226
ILMN_1731287	ARFGAP3	26286	0.765779	-0.385	0.006485	0.886953	-0.173071	0.662521	0.794717	-0.331486	0.0265003	0.914578	-0.128821	0.536499	0.81947	-0.287237	0.0644577
ILMN_2221408	ARFGEF1	10565	1.06807	0.095	0.534155	0.912929	-0.131426	0.382733	0.674623	-0.567847	0.0265003	0.875469	-0.191873	0.216373	0.850851	-0.233021	0.0644577
ILMN_1789990	ARFGEF2	10564	1.20999	0.275	0.055656	1.07213	0.100481	1	1.13008	0.17643	0.853307	0.823791	-0.279651	0.596242	0.86832	-0.203701	0.711531
ILMN_2403911	ARFIP1	27236	1.24315	0.314	0.031141	1.15561	0.208651	1	0.848803	-0.236498	0.355226	0.636844	-0.650987	0.105193	0.772523	-0.372351	0.0419616
ILMN_1750690	ARFIP2	23647										0.856624	-0.223266	1
ILMN_1703989	ARFRP1	10139	1.00975	0.014	0.947866
ILMN_1800898	ARG2	384	0.971307	-0.042	0.80697	0.84369	-0.245216	0.662521	0.817062	-0.291482	0.5791	0.793664	-0.333399	0.0933977	0.768616	-0.379666	0.195562
ILMN_1707529	ARG99	NA	0.986233	-0.02	0.940205
ILMN_1788468	ARGLU1	55082	1.03097	0.044	0.841937	0.900621	-0.151008	0.662521	0.845198	-0.242639	0.0644577	0.920467	-0.119562	0.331387	0.863823	-0.211193	0.139087
ILMN_1732060	ARHGAP1	392	0.634635	-0.656	0.000896	0.826365	-0.275149	0.19043	0.779511	-0.359358	0.0960923	0.919728	-0.120722	0.479929	0.86758	-0.204931	0.267257
ILMN_1736112	ARHGAP10	79658	1.11651	0.159	0.311923	0.84707	-0.239447	1	0.764896	-0.386663	0.723674	1.08824	0.122	0.312321	0.982673	-0.0252166	0.723674
ILMN_2395913	ARHGAP11A	9824	1.074	0.103	0.455265	1.56076	0.642247	0.0808556	0.874228	-0.193918	0.0644577	0.819138	-0.287822	0.185326	0.546733	-0.871092	0.0189035
ILMN_2215881	ARHGAP11B	89839	1.00626	0.009	0.966164	0.736982	-0.440299	0.0808556	0.850069	-0.234349	0.254451	0.946585	-0.0791962	0.830324	1.09183	0.126753	0.518605
ILMN_1753500	ARHGAP12	94134	1.04972	0.07	0.719955	1.05759	0.0807866	1	1.04546	0.0641417	0.918707	0.841615	-0.248767	0.135833	0.876516	-0.190147	0.355226
ILMN_2208413	ARHGAP15	55843	0.98214	-0.026	0.916546	1.0086	0.0123556	1	0.804881	-0.313152	0.267257	0.805444	-0.312144	0.723932	0.642758	-0.637652	0.195562
ILMN_1718610	ARHGAP17	55114	0.785672	-0.348	0.004834	0.843683	-0.245227	0.382733	0.880343	-0.183863	0.0960923	0.820801	-0.284896	0.13332	0.87337	-0.195336	0.195562
ILMN_1791186	ARHGAP18	93663	0.91067	-0.135	0.392458	0.947893	-0.0772045	0.77283	0.671265	-0.575045	0.361935	1.03991	0.0564556	0.898327	0.736427	-0.441385	0.0570399
ILMN_1688953	ARHGAP19	84986	1.14552	0.196	0.274773	0.902969	-0.147252	0.662521	0.879637	-0.18502	0.355226	0.772218	-0.37292	0.13332	0.752264	-0.410689	0.01623
ILMN_1782761	ARHGAP20	57569	0.998615	-0.002	0.993844
ILMN_1811592	ARHGAP21	57584	1.06955	0.097	0.567147	1.00602	0.00865276	1	0.922245	-0.116778	0.355226	0.880585	-0.183466	0.0636898	0.807259	-0.308897	0.0265003
ILMN_1676361	ARHGAP22	58504	0.866337	-0.207	0.265377				1.07725	0.107347	0.540291
ILMN_1764571	ARHGAP23	57636	0.784584	-0.35	0.015108	0.79147	-0.337392	0.0808556	0.750985	-0.413145	0.267257	0.882123	-0.180948	0.289315	0.837	-0.2567	0.139087
ILMN_2352633	ARHGAP24	83478	0.946714	-0.079	0.611995
ILMN_1661971	ARHGAP25	9938	0.969962	-0.044	0.835522				0.72349	-0.466955	0.148915	1.35106	0.434087	0.0808556
ILMN_2103362	ARHGAP27	201176	1.13053	0.177	0.301147	0.923817	-0.114322	1	0.922608	-0.116211	1	1.02048	0.029243	0.723932	1.01914	0.0273537	1
ILMN_2290204	ARHGAP28	79822	1.10803	0.148	0.279741
ILMN_2408851	ARHGAP30	257106	0.933033	-0.1	0.619621							0.851354	-0.232169	0.315302
ILMN_1770824	ARHGAP4	393	1.07103	0.099	0.6504	0.995688	-0.00623412	0.382733	1.01825	0.0260876	0.5791	0.838824	-0.253559	0.791082	0.857829	-0.221238	0.5791
ILMN_2322747	ARHGAP5	394	0.938221	-0.092	0.654061	0.792407	-0.335687	1	0.942171	-0.0859385	1
ILMN_2388746	ARHGAP6	395	0.866938	-0.206	0.141964
ILMN_2342851	ARHGAP8	23779	0.969962	-0.044	0.849848	0.986954	-0.0189457	0.662521	0.651639	-0.617855	0.133614	0.935272	-0.0965416	0.250998	0.852687	-0.229912	0.355226
ILMN_1663916	ARHGAP9	64333	1.12428	0.169	0.415115	0.846771	-0.239956	1	1.22621	0.294208	0.540291	0.707136	-0.49994	0.77283	1.02401	0.034224	1
ILMN_1734742	ARHGDIA	396	1.07773	0.108	0.59579	0.680845	-0.554601	0.19043	0.629475	-0.667779	0.0644577	1.02741	0.0390168	0.479929	0.949894	-0.0741612	0.267257
ILMN_1678143	ARHGDIB	397	0.805524	-0.312	0.026368	0.853264	-0.228936	0.662521	0.77398	-0.369632	0.267257	0.990346	-0.0139952	0.377225	0.898325	-0.154691	0.0960923
ILMN_1711278	ARHGDIG	398							0.658387	-0.602992	0.288844
ILMN_1772370	ARHGEF1	9138	1.232	0.301	0.053646	0.713893	-0.48622	0.0808556	0.806921	-0.3095	0.0644577	0.785295	-0.348694	0.377225	0.780347	-0.357813	0.195562
ILMN_2132809	ARHGEF10	9639	0.786217	-0.347	0.003252	0.756757	-0.402097	0.662521	0.611878	-0.708684	0.01623	0.826516	-0.274885	0.0773886	0.668282	-0.581472	0.01623
ILMN_1727205	ARHGEF10L	55160	1.15749	0.211	0.162797	0.933793	-0.0988253	0.386476	0.638575	-0.647072	0.0570399	0.773934	-0.369718	0.430897	0.815639	-0.293996	0.245278
ILMN_2347380	ARHGEF11	9826	1.08373	0.116	0.555333	0.574351	-0.799995	0.0808556	0.633635	-0.658275	0.0419616	0.810765	-0.302645	0.157704	0.875462	-0.191884	0.459543
ILMN_1810712	ARHGEF12	23365	1.05044	0.071	0.649641	0.968534	-0.0461258	1	0.994497	-0.0079606	0.5791	0.811245	-0.30179	0.250998	0.832992	-0.263625	0.195562
ILMN_1669928	ARHGEF16	27237				0.834812	-0.260477	0.662521	0.779238	-0.359865	0.267257	0.978785	-0.0309358	0.596242	0.913627	-0.130324	0.355226
ILMN_1754562	ARHGEF17	9828	0.862143	-0.214	0.142673	0.879585	-0.185105	0.0808556	0.75873	-0.398341	0.139087	1.00878	0.0126147	0.536499	0.870175	-0.200622	0.139087
ILMN_1664016	ARHGEF18	23370	1.12584	0.171	0.252777	0.80806	-0.307466	0.19043	0.901777	-0.149157	0.267257	0.870098	-0.20075	0.377225	0.97101	-0.0424414	0.853307
ILMN_1808999	ARHGEF19	128272	1.03455	0.049	0.834693	0.793729	-0.333281	0.382733	0.810229	-0.303599	0.267257	0.919859	-0.120515	0.377225	0.93898	-0.0908332	0.711531
ILMN_1703477	ARHGEF2	9181	0.726483	-0.461	0.019013	0.921117	-0.118544	0.0808556	0.999736	-0.000380898	0.5791	0.880273	-0.183977	0.111961	0.955406	-0.0658145	0.5791
ILMN_1781010	ARHGEF3	50650	0.925304	-0.112	0.675735	0.965869	-0.0501007	0.662521	0.795777	-0.329565	0.0960923	0.992037	-0.0115336	0.479929	0.817337	-0.290998	0.0960923
ILMN_1708093	ARHGEF5	7984				1.09583	0.132024	1	1.0601	0.0842006	1	0.851487	-0.231943	0.0933977	0.823724	-0.279767	0.195562
ILMN_2214473	ARHGEF5L	NA				0.977274	-0.0331646	0.382733	0.999486	-0.000742132	0.711531	0.865374	-0.208604	0.13332	0.885042	-0.176181	0.267257
ILMN_1803423	ARHGEF6	9459	0.747425	-0.42	0.007548	1.06686	0.0933678	0.662521	0.88117	-0.182507	0.195562	0.870113	-0.200726	0.111961	0.718669	-0.476601	0.01623
ILMN_1796912	ARHGEF7	8874	1.10267	0.141	0.290186	0.933536	-0.0992219	0.662521	0.880972	-0.182832	0.355226	0.858015	-0.220925	0.426777	0.809703	-0.304535	0.267257
ILMN_1779370	ARHGEF9	23229	1.05117	0.072	0.617319	0.952067	-0.0708655	0.371093	0.681209	-0.55383	0.382733	0.981207	-0.0273704	0.361935	0.702059	-0.510335	0.19043
ILMN_1797341	ARID1A	8289	1.44393	0.53	0.001193	0.885054	-0.176163	0.382733	1.04445	0.0627489	0.711531	0.816918	-0.291736	0.289315	0.964047	-0.0528243	1
ILMN_1660433	ARID1B	57492	0.915099	-0.128	0.446947
ILMN_2182335	ARID2	196528	1.30767	0.387	0.01082	1.08578	0.118734	1	0.870692	-0.199765	0.267257	0.791073	-0.338117	0.0773886	0.622415	-0.68405	0.0265003
ILMN_1670130	ARID3A	1820	1.0203	0.029	0.895008	0.747284	-0.420271	0.19043	0.887174	-0.172712	0.853307	0.994892	-0.00738766	0.331387	1.18113	0.240172	0.5791
ILMN_1696956	ARID3B	10620	1.00139	0.002	0.991988	0.763295	-0.389687	0.19043	0.777684	-0.362745	0.0960923	0.803448	-0.315723	0.289315	0.818593	-0.288781	0.459543
ILMN_1810229	ARID4A	5926	0.926588	-0.11	0.512906	0.895216	-0.159692	0.382733	1.07411	0.103135	0.459543	0.795068	-0.330851	0.13332	0.910678	-0.134986	0.711531
ILMN_2269564	ARID4B	51742	1.42603	0.512	0.001639	0.907463	-0.140089	0.382733	0.868255	-0.203809	0.355226	0.814984	-0.295156	0.185326	0.931865	-0.101807	0.459543
ILMN_2415157	ARID5A	10865	0.991717	-0.012	0.95096
ILMN_1721626	ARID5B	84159	0.893785	-0.162	0.395481	0.94487	-0.081812	1	0.843804	-0.24502	0.195562	1.00257	0.00370501	0.479929	0.895334	-0.159503	0.267257
ILMN_1694219	ARIH1	25820	1.43993	0.526	5.8e-05	0.968857	-0.0456439	1	1.31105	0.390718	0.139087	0.831113	-0.266883	0.596242	1.12465	0.169479	0.139087
ILMN_1792825	ARIH2	10425	0.90689	-0.141	0.290186	0.795045	-0.330891	0.382733	0.740843	-0.43276	0.195562	1.04721	0.0665496	0.859819	0.975816	-0.0353194	0.711531
ILMN_1813091	ARL1	400	0.836246	-0.258	0.031351	0.739164	-0.436034	0.0808556	0.764583	-0.387255	0.0644577	0.899907	-0.152151	0.479929	0.930855	-0.103373	0.195562
ILMN_2403047	ARL13B	200894	1.01255	0.018	0.939062	0.976365	-0.0345081	1	0.71911	-0.475716	0.267257	1.03669	0.0519848	0.961627	0.763541	-0.389223	0.082731
ILMN_2232463	ARL14	80117										0.792933	-0.334729	0.665006
ILMN_2202967	ARL15	54622	0.976032	-0.035	0.84741	1.50086	0.585786	0.662521	0.821193	-0.284207	0.355226	0.980619	-0.028236	0.360644	0.659258	-0.601086	0.0419616
ILMN_1679917	ARL16	339231	1.00905	0.013	0.95414	0.983786	-0.0235834	0.382733	0.887828	-0.171648	0.0960923	0.859816	-0.217899	0.791082	0.947618	-0.0776231	0.5791
ILMN_3181503	ARL17B	100506084	0.866938	-0.206	0.15882	0.858023	-0.220911	0.19043	0.740124	-0.434161	0.105193	0.872242	-0.1972	0.185326	0.750698	-0.413696	0.139087
ILMN_1698680	ARL17P1	NA	0.898755	-0.154	0.230338	1.01456	0.0208544	1	0.803848	-0.315005	0.0960923	1.06266	0.0876766	0.929637	0.841956	-0.248183	0.0644577
ILMN_1787879	ARL2	402	1.08073	0.112	0.578729	1.03625	0.0513712	0.662521	1.02577	0.0367041	0.711531	0.957221	-0.0630756	0.658843	0.947539	-0.0777427	0.5791
ILMN_1755391	ARL2BP	23568	0.720465	-0.473	0.00593	1.17033	0.226912	1	0.945168	-0.0813573	0.355226	1.00572	0.00822629	1	0.812228	-0.300043	0.0644577
ILMN_1780444	ARL3	403	1.03958	0.056	0.803959	0.777854	-0.362429	0.0808556	0.768431	-0.380013	0.01623	0.986469	-0.0196546	0.596242	0.974518	-0.0372386	0.5791
ILMN_1704842	ARL4A	10124	1.08373	0.116	0.433564	0.837947	-0.25507	0.540291	0.899822	-0.152289	0.195562	0.768812	-0.379298	0.175244	0.799447	-0.322925	0.139087
ILMN_1768391	ARL4C	10123	1.05775	0.081	0.667267	1.04551	0.0642029	1							0.935069	-0.0968553	0.540291
ILMN_1719010	ARL4D	379	0.934975	-0.097	0.576897	0.881154	-0.182533	1	0.831361	-0.266452	0.459543	0.856268	-0.223866	0.723932	0.807881	-0.307785	0.459543
ILMN_2332558	ARL5A	26225	1.1599	0.214	0.584705	1.08986	0.124137	0.662521	0.783087	-0.352756	0.355226	0.90306	-0.147107	0.0636898	0.856459	-0.223543	0.0419616
ILMN_1680465	ARL5B	221079	1.13131	0.178	0.270747	1.11142	0.152409	0.662521	1.41427	0.500055	0.195562	0.966423	-0.0492728	0.536499	1.33348	0.415197	0.355226
ILMN_1679295	ARL5C	390790	0.907519	-0.14	0.306346
ILMN_2307266	ARL6	84100	1.02243	0.032	0.894273	1.0197	0.0281424	0.662521	0.735841	-0.442533	0.459543	0.864176	-0.210603	0.157704	0.623612	-0.681279	0.0419616
ILMN_2113362	ARL6IP1	23204	0.90689	-0.141	0.397258	1.43457	0.520622	0.662521	0.770477	-0.376175	0.0419616	0.981082	-0.0275546	0.536499	0.808288	-0.307059	0.0644577
ILMN_2393144	ARL6IP4	51329	0.86334	-0.212	0.497463	0.918508	-0.122636	0.0808556	0.821469	-0.283721	0.0419616	0.893077	-0.163143	0.250998	0.798725	-0.324229	0.0419616
ILMN_1769810	ARL6IP5	10550	0.776469	-0.365	0.001904	1.06721	0.0938385	0.662521	0.92155	-0.117865	0.459543	0.911764	-0.133268	0.426777	0.787323	-0.344972	0.0419616
ILMN_1797964	ARL6IP6	151188	1.3333	0.415	0.176775	1.1839	0.243553	0.662521	1.16868	0.224883	0.853307	0.760876	-0.394266	0.0340692	0.751093	-0.412936	0.0419616
ILMN_1659148	ARL8A	127829	1.1065	0.146	0.373789							0.944678	-0.0821061	1
ILMN_1752837	ARL8B	55207	1.1591	0.213	0.104048	1.19687	0.25927	0.662521	1.00147	0.00212049	1	0.928041	-0.10774	0.13332	0.776529	-0.364889	0.0644577
ILMN_1777691	ARL9	132946	1.24487	0.316	0.048735							1.63687	0.710938	1
ILMN_1722066	ARMC1	55156	1.00417	0.006	0.979831	0.966933	-0.0485127	0.382733	0.813677	-0.297472	0.0419616	0.919187	-0.121569	0.185326	0.773499	-0.370529	0.0419616
ILMN_1689296	ARMC10	83787	1.13053	0.177	0.246373	0.955293	-0.0659854	0.662521	0.775908	-0.366042	0.0265003	0.875873	-0.191207	0.0422601	0.711402	-0.491264	0.01623
ILMN_1779256	ARMC2	84071	1.04826	0.068	0.679835
ILMN_1697088	ARMC5	79798	1.35191	0.435	6.1e-05	1.00185	0.00266467	1	0.815103	-0.294946	0.288844	1.3166	0.396812	0.17791	1.07118	0.0992023	1
ILMN_1697118	ARMC6	93436	0.960595	-0.058	0.738603	0.930018	-0.10467	0.382733	0.796099	-0.328981	0.267257	1.05495	0.077175	0.723932	0.903042	-0.147136	0.0960923
ILMN_1797298	ARMC7	79637	0.967276	-0.048	0.780213	0.997731	-0.00327714	0.662521	0.980254	-0.0287725	1	1.11404	0.155804	0.658843	1.09453	0.130309	0.459543
ILMN_2385318	ARMC8	25852	1.05336	0.075	0.65223	0.735685	-0.44284	0.382733	0.667226	-0.583751	0.125786	0.802374	-0.317653	0.13332	0.755109	-0.405244	0.0960923
ILMN_1755732	ARMC9	80210	0.998615	-0.002	0.991916	0.884044	-0.177811	0.540291	1.32569	0.406747	0.846451	0.601647	-0.733011	0.235333	0.902217	-0.148454	0.2113
ILMN_1788192	ARMCX1	51309	0.775393	-0.367	0.003936	1.21191	0.277286	0.662521	2.0047	1.00339	0.0419616	0.895844	-0.158681	0.426777	1.44954	0.535594	0.0265003
ILMN_1785170	ARMCX2	9823				1.2541	0.326651	0.662521	1.18072	0.239669	0.459543	0.877536	-0.18847	0.13332	0.826191	-0.275453	0.0644577
ILMN_2334760	ARMCX3	51566	0.757858	-0.4	0.008831	0.790771	-0.338668	0.698535	1.06826	0.0952661	0.55569	0.79751	-0.326425	0.112351	0.895305	-0.159549	0.125786
ILMN_1741156	ARMCX5	64860	1.01889	0.027	0.888586	0.820494	-0.285436	0.662521	1.26553	0.339746	0.459543	0.948127	-0.0768472	0.536499	1.4624	0.548334	0.355226
ILMN_1716026	ARMCX6	54470	0.721965	-0.47	0.000161	0.920853	-0.118958	0.245278	1.16144	0.215921	0.355226	0.66783	-0.582447	0.19043	1.20772	0.272288	0.711531
ILMN_2183510	ARMET	NA	0.916369	-0.126	0.632778	0.949427	-0.0748716	0.662521	0.840648	-0.250426	0.0960923	0.966795	-0.0487183	0.929637	0.856027	-0.224273	0.459543
ILMN_1762582	ARNT	405	1.15269	0.205	0.101537	0.759698	-0.396503	0.698535	1.08078	0.112076	0.711531	0.866033	-0.207506	0.215925	1.08581	0.118778	0.77283
ILMN_1718046	ARNT2	9915	0.93174	-0.102	0.64689
ILMN_2405305	ARNTL	406	1.11884	0.162	0.25086	0.795338	-0.33036	0.382733	1.07008	0.0977254	1	0.824918	-0.277676	0.250998	1.10988	0.150409	1
ILMN_1798064	ARNTL2	56938	1.05995	0.084	0.695446
ILMN_3185198	ARP11	NA	0.903127	-0.147	0.245006	0.993556	-0.00932656	0.662521	0.895871	-0.158637	0.459543	0.898156	-0.154963	0.961627	0.80985	-0.304273	0.918707
ILMN_1759915	ARPC1A	10552	0.722465	-0.469	0.002332	0.80417	-0.314428	0.19043	0.752202	-0.410808	0.0265003	0.991028	-0.0130024	0.536499	0.926985	-0.109382	0.267257
ILMN_2085760	ARPC1B	10095	0.896888	-0.157	0.411104	0.813275	-0.298185	0.0808556	0.956832	-0.0636629	0.459543	0.824472	-0.278458	0.13332	0.970005	-0.043936	0.853307
ILMN_1792489	ARPC2	10109	0.895646	-0.159	0.257636	0.784386	-0.350364	0.0808556	0.790463	-0.33923	0.01623	0.878931	-0.186179	0.216373	0.88574	-0.175044	0.267257
ILMN_1655561	ARPC3	10094	0.850274	-0.234	0.364793	0.889238	-0.169359	0.382733	0.850078	-0.234333	0.0960923	0.911745	-0.133297	0.0272754	0.871595	-0.198271	0.0419616
ILMN_1707336	ARPC4	10093	0.711532	-0.491	0.000167	0.874757	-0.193046	0.382733	0.920083	-0.120164	0.195562	0.911446	-0.13377	0.0773886	0.958673	-0.0608886	0.139087
ILMN_1768394	ARPC5	10092	0.619424	-0.691	4.2e-05	1.12321	0.167624	0.662521	0.996628	-0.004873	0.355226	0.873525	-0.195079	0.13332	0.775084	-0.367576	0.0265003
ILMN_2043816	ARPC5L	81873	1.19665	0.259	0.104582	0.76719	-0.382345	0.0808556	0.679159	-0.55818	0.01623	1.04087	0.0577908	0.658843	0.921436	-0.118044	0.711531
ILMN_1782810	ARPM1	NA	1.00556	0.008	0.977098	0.993796	-0.00897809	0.77283	0.860126	-0.21738	0.846451	1.19139	0.25264	0.676103	1.03114	0.0442391	1
ILMN_1776442	ARPM2	NA	0.927874	-0.108	0.470734
ILMN_2059505	ARPP19	10776	1.07848	0.109	0.501383	0.999943	-8.21584e-05	0.662521	0.733	-0.448114	0.0960923	0.925383	-0.111878	0.250998	0.791003	-0.338245	0.0960923
ILMN_1672161	ARPP-21	NA	0.82645	-0.275	0.015669							1.08692	0.120247	0.386476
ILMN_1730620	ARRB1	408	0.82302	-0.281	0.034812	0.939583	-0.0899075	0.0808556	0.823921	-0.279421	0.01623	0.988889	-0.016119	0.596242	0.867158	-0.205633	0.139087
ILMN_1675866	ARRB2	409	0.99447	-0.008	0.974128							1.27554	0.351114	0.371093	1.00009	0.000132984	1
ILMN_1661492	ARRDC1	92714				0.958878	-0.0605809	1	0.818923	-0.288201	0.139087	0.900511	-0.151184	0.596242	0.769075	-0.378805	0.0419616
ILMN_1710229	ARRDC2	27106	1.21419	0.28	0.13035	0.716673	-0.480614	0.148915	1.25863	0.331854	0.361935	0.903833	-0.145873	0.157704	0.771686	-0.373914	0.0960923
ILMN_2198515	ARRDC3	57561	0.837987	-0.255	0.059163	2.97879	1.57472	0.662521	3.4032	1.76689	0.139087	0.695678	-0.523509	0.148915	1.25566	0.328445	0.5791
ILMN_1660544	ARRDC4	91947	0.918913	-0.122	0.438005	1.09408	0.129723	0.662521	0.842691	-0.246924	0.125786	1.24343	0.314328	0.701478	0.812794	-0.299039	0.474959
ILMN_2358202	ARS2	NA	0.976708	-0.034	0.832307	0.867913	-0.204378	0.662521	0.962669	-0.0548878	0.853307	0.948543	-0.0762151	0.658843	1.0521	0.0732753	0.711531
ILMN_1656477	ARSA	410	0.91955	-0.121	0.48276	1.26426	0.338297	0.245278	0.805417	-0.312192	0.332922	0.899241	-0.153221	0.371093	0.572874	-0.803709	0.148915
ILMN_1722045	ARSB	411	0.903127	-0.147	0.276642	0.818121	-0.289613	0.19043	0.718055	-0.477833	0.0419616	0.827924	-0.27243	0.29627	0.788388	-0.343023	0.139087
ILMN_1684873	ARSD	414	1.07773	0.108	0.545103	0.739996	-0.43441	0.0808556	0.802719	-0.317032	0.0960923	0.911298	-0.134005	0.215925	0.932114	-0.101421	0.361935
ILMN_1720604	ARSG	22901	0.957272	-0.063	0.733361	0.879487	-0.185266	0.0808556	0.659556	-0.600432	0.01623	1.04383	0.0618875	0.791082	0.782803	-0.353278	0.0265003
ILMN_1679318	ARSJ	79642	0.844401	-0.244	0.086238
ILMN_1657050	ARSK	153642	0.759436	-0.397	0.005676	0.737179	-0.439912	0.0808556	0.725667	-0.46262	0.0419616	0.90172	-0.149249	0.0773886	0.887638	-0.171957	0.267257
ILMN_1807913	ART1	417	0.916369	-0.126	0.505326	0.735961	-0.442299	0.19043	0.578033	-0.790776	0.0644577	1.01974	0.028203	0.859819	0.800918	-0.320274	0.0960923
ILMN_1805773	ART4	420													0.882037	-0.18109	1
ILMN_1803691	ARTN	9048				0.719062	-0.475812	0.662521	0.745608	-0.423511	0.355226	0.8121	-0.300271	0.0340692	0.84208	-0.24797	0.0644577
ILMN_1800935	ARV1	64801	1.1235	0.168	0.255777	0.993965	-0.00873273	0.662521	0.958836	-0.060644	0.267257	0.972151	-0.0407472	0.658843	0.937793	-0.0926584	0.267257
ILMN_1677226	ARVCF	421	1.10573	0.145	0.363887
ILMN_3307108	ARVP6125	NA	1.01748	0.025	0.90695							0.875767	-0.191381	0.376759	0.814364	-0.296254	0.371093
ILMN_1724162	ARX	170302										0.901044	-0.15033	0.233038	0.952691	-0.0699195	0.77283
ILMN_1771732	AS3MT	57412	0.931095	-0.103	0.469122	0.967531	-0.0476202	0.662521	0.772213	-0.372928	0.139087	0.862224	-0.213866	0.479929	0.688165	-0.539174	0.195562
ILMN_1684054	ASAH1	427	0.874179	-0.194	0.201606	0.937261	-0.0934776	0.382733	0.959993	-0.0589048	0.267257	0.776473	-0.364992	0.0636898	0.795305	-0.330419	0.139087
ILMN_1780786	ASAH2	56624	0.976032	-0.035	0.861741
ILMN_3242048	ASAH2C	NA				1.27781	0.353678	1	1.00688	0.00989652	0.918707	0.804466	-0.313896	0.227147	0.633898	-0.657677	0.082731
ILMN_1656248	ASAM	NA	1.19003	0.251	0.145081
ILMN_2233366	ASAP1	50807	1.17365	0.231	0.116851	0.903407	-0.146552	0.382733	0.813817	-0.297223	0.01623	0.804607	-0.313643	0.216373	0.524369	-0.931347	0.0265003
ILMN_3194508	ASAP2	8853	0.74072	-0.433	0.000213	0.945729	-0.0805018	1	0.614306	-0.70297	0.195562	1.04198	0.0593236	0.791082	0.700474	-0.513597	0.139087
ILMN_1685441	ASAP3	55616	0.656106	-0.608	1.6e-05	0.878351	-0.18713	0.662521	0.791277	-0.337745	0.195562	0.917655	-0.123976	0.377225	0.826684	-0.274591	0.0419616
ILMN_1683096	ASB1	51665	0.942131	-0.086	0.727806	0.757344	-0.40098	0.662521	0.750893	-0.41332	0.355226	1.1051	0.144182	1	1.09569	0.131841	1
ILMN_1781148	ASB10	136371	0.96393	-0.053	0.759645
ILMN_1651643	ASB11	140456	1.04536	0.064	0.718721
ILMN_1654385	ASB13	79754	1.06363	0.089	0.736424	0.91804	-0.123371	0.0808556	0.836895	-0.256882	0.195562	0.866323	-0.207023	0.0933977	0.789749	-0.340534	0.139087
ILMN_1810881	ASB16	92591	0.896267	-0.158	0.368831										0.964464	-0.0522002	1
ILMN_1670829	ASB17	127247	0.976708	-0.034	0.86209
ILMN_1699606	ASB3	51130	1.08749	0.121	0.426614	0.634464	-0.656389	0.0808556	0.685413	-0.544955	0.01623	0.747939	-0.419006	0.148011	0.737283	-0.439709	0.0265003
ILMN_1702618	ASB4	51666	1.08073	0.112	0.501939
ILMN_2397776	ASB6	140459	1.3491	0.432	0.000228	0.834321	-0.261326	0.662521	0.953066	-0.0693519	1	1.06111	0.0855795	0.596242	1.21214	0.277554	0.267257
ILMN_1753040	ASB7	140460	0.966606	-0.049	0.812411	1.17761	0.235865	0.382733	1.06173	0.0864185	0.853307	0.947104	-0.0784056	0.846451	1.25846	0.331655	0.175244
ILMN_1783675	ASB8	140461	0.89751	-0.156	0.29879	0.966938	-0.0485045	0.0808556	0.862861	-0.212799	0.0644577	0.848576	-0.236884	0.0636898	0.757239	-0.401178	0.01623
ILMN_1786041	ASB9	140462							0.792698	-0.335156	1
ILMN_1685097	ASCC1	51008				0.930617	-0.10374	1	0.792604	-0.335328	0.139087	0.968369	-0.0463717	0.596242	0.824757	-0.27796	0.0644577
ILMN_1679919	ASCC2	84164	0.949342	-0.075	0.725641	0.892815	-0.163568	0.382733	0.871103	-0.199085	0.195562	0.96322	-0.0540624	0.791082	0.939797	-0.0895796	0.459543
ILMN_1745772	ASCC3	10973	1.31859	0.399	0.00324	0.702103	-0.510245	0.0808556	0.612299	-0.707692	0.01623	1.02114	0.0301809	0.377225	0.72212	-0.46969	0.0265003
ILMN_1723412	ASCL2	430	1.01466	0.021	0.906207	1.01833	0.0262028	1	0.797609	-0.326247	0.267257	0.923762	-0.114407	0.791082	0.72354	-0.466856	0.0644577
ILMN_3261705	ASCL5	647219				1.04954	0.0697601	0.77283	0.978943	-0.0307031	0.561276	1.08876	0.122684	0.648077	1.01552	0.0222208	0.897279
ILMN_1714737	ASF1A	25842	1.07773	0.108	0.556469	0.98092	-0.0277933	1	0.85586	-0.224554	0.355226	0.980742	-0.0280538	0.536499	0.855705	-0.224814	0.0960923
ILMN_1695414	ASF1B	55723	0.96393	-0.053	0.882394	0.771759	-0.373777	0.382733	0.685647	-0.544462	0.0644577	1.03718	0.0526668	0.859819	0.921453	-0.118018	0.459543
ILMN_3259153	ASFMR1	NA	1.04464	0.063	0.724281
ILMN_1769013	ASGR1	432	1.24574	0.317	0.092635							0.802218	-0.317933	0.662521
ILMN_1700340	ASGR2	433										1.30113	0.379766	1	1.29604	0.374112	1
ILMN_1782032	ASH1L	55870	1.07177	0.1	0.493769	1.18333	0.242852	0.662521	1.00627	0.00901093	0.853307	0.793766	-0.333215	0.377225	0.674993	-0.567056	0.267257
ILMN_1666933	ASH2L	9070	1.1487	0.2	0.124064	0.893125	-0.163065	0.662521	0.831214	-0.266708	0.267257	0.925481	-0.111724	0.377225	0.861327	-0.215367	0.267257
ILMN_1685037	ASL	435	0.93045	-0.104	0.656556	0.942134	-0.0859964	0.382733	0.805206	-0.31257	0.0419616	0.716888	-0.480181	0.109819	0.902607	-0.147831	0.195562
ILMN_1804384	ASMTL	8623	0.903753	-0.146	0.474751	0.878589	-0.18674	0.382733	0.595207	-0.748537	0.111612	1.02785	0.0396301	0.723932	0.662468	-0.594078	0.01623
ILMN_1657571	ASNA1	NA	1.09354	0.129	0.650862	0.802555	-0.317327	0.382733	0.561817	-0.831829	0.01623	0.98223	-0.0258678	1	0.687595	-0.54037	0.0960923
ILMN_2398107	ASNS	440	1.14631	0.197	0.257209	0.914701	-0.128628	0.382733	1.01246	0.0178581	0.459543	0.842056	-0.248012	0.185326	1.03061	0.0435049	0.711531
ILMN_2221673	ASNSD1	54529	1.07773	0.108	0.514075	1.00415	0.00596886	1	1.05399	0.0758634	0.853307	1.02381	0.033951	0.791082	1.07463	0.103845	0.853307
ILMN_1692824	ASPA	443	0.99447	-0.008	0.972999
ILMN_3246037	ASPG	374569				0.806453	-0.310337	0.540291	0.634318	-0.656722	0.0813611	0.909143	-0.13742	1	0.715089	-0.483805	1
ILMN_1739719	ASPH	444	0.92723	-0.109	0.377488	0.755292	-0.404893	1	0.857445	-0.221883	0.5791	0.80997	-0.30406	0.331387	0.919518	-0.12105	0.5791
ILMN_1708950	ASPHD1	253982	0.898132	-0.155	0.323851	0.754528	-0.406354	0.382733	0.733094	-0.44793	0.139087	0.809791	-0.304379	0.479929	0.786787	-0.345955	0.355226
ILMN_2167426	ASPHD2	57168	1.11034	0.151	0.610007
ILMN_1815184	ASPM	259266	1.01607	0.023	0.956811	0.97653	-0.0342636	1	0.860002	-0.217588	0.139087	0.919967	-0.120346	0.216373	0.810189	-0.30367	0.01623
ILMN_1688180	ASPSCR1	79058	1.18181	0.241	0.057894	1.10679	0.146382	0.0808556	0.675631	-0.565692	0.139087	0.843101	-0.246223	0.746886	0.738253	-0.437812	0.01623
ILMN_1810199	ASRGL1	80150				1.37756	0.462119	0.77283	1.31614	0.396314	0.0808556	1.14223	0.191853	0.77283	1.0913	0.126047	0.698535
ILMN_1688234	ASS1	445	0.918913	-0.122	0.446873	0.783762	-0.351513	0.0808556	0.663307	-0.592252	0.01623	0.84625	-0.240845	0.0520588	0.745877	-0.422991	0.01623
ILMN_1803813	ASTE1	28990	1.00765	0.011	0.960235	0.819976	-0.286346	0.662521	1.0165	0.0236047	0.711531	1.04595	0.0648158	0.723932	1.29663	0.374766	0.459543
ILMN_1728055	ASTL	431705	1.00347	0.005	0.982632
ILMN_1702189	ASTN1	460	0.943438	-0.084	0.54358
ILMN_1744118	ASTN2	23245	0.980099	-0.029	0.878357	0.728493	-0.457014	0.0808556	0.636196	-0.652458	0.01623	1.19705	0.259489	0.0368884	0.800304	-0.321379	0.0419616
ILMN_1726025	ASXL1	171023	0.957935	-0.062	0.741498	0.816206	-0.292995	0.0808556	0.759507	-0.396864	0.0644577	0.857227	-0.222251	0.479929	0.797678	-0.326121	0.195562
ILMN_1698968	ASXL2	55252	1.64718	0.72	1e-06	0.81279	-0.299045	0.382733	0.810712	-0.302739	0.459543	0.942224	-0.0858582	0.157704	0.939815	-0.0895517	0.355226
ILMN_1782246	ASZ1	136991	0.936921	-0.094	0.514806
ILMN_1654497	ATAD1	84896	1.03742	0.053	0.762198	0.807154	-0.309083	0.382733	0.759138	-0.397566	0.267257	0.989148	-0.0157416	0.185326	0.778739	-0.360789	0.139087
ILMN_2048700	ATAD2	29028	1.20581	0.27	0.124321	0.985101	-0.0216569	0.662521	0.755504	-0.404488	0.355226	1.02898	0.0412152	0.596242	0.789157	-0.341616	0.195562
ILMN_3235282	ATAD2B	54454	1.23029	0.299	0.057569	0.858144	-0.220708	0.19043	0.84608	-0.241134	0.195562	1.01274	0.0182642	1	0.998503	-0.0021618	1
ILMN_1738530	ATAD3A	55210	0.992404	-0.011	0.96667	0.932433	-0.100928	0.382733	0.731625	-0.450823	0.0644577	0.962455	-0.0552095	0.723932	0.755181	-0.405105	0.139087
ILMN_2131936	ATAD3B	83858	1.21167	0.277	0.033057
ILMN_2231569	ATAD3C	219293				0.720677	-0.472575	1	0.708557	-0.497045	0.540291	1.36704	0.451055	0.245278	1.34405	0.426585	0.540291
ILMN_1812479	ATE1	11101	1.05555	0.078	0.667878	0.963	-0.0543925	1	0.877081	-0.189218	0.355226	0.991081	-0.0129244	0.540291	0.772567	-0.372268	0.195562
ILMN_1801923	ATF1	466	0.990343	-0.014	0.951076	0.795999	-0.329161	0.662521	1.14473	0.195005	0.853307	0.93052	-0.103891	0.791082	1.33818	0.420275	0.355226
ILMN_1748271	ATF2	1386	1.01115	0.016	0.941643	1.19231	0.253754	0.662521	1.42727	0.513254	0.267257	0.889243	-0.169351	0.185326	1.06448	0.0901489	0.459543
ILMN_2374865	ATF3	467	1.59549	0.674	0.000176	1.62609	0.701408	0.19043	1.34289	0.425336	0.355226	1.23538	0.304954	0.331387	1.02022	0.0288824	0.5791
ILMN_1672128	ATF4	468	1.37936	0.464	0.003834	0.969751	-0.044313	0.662521	1.11789	0.16078	0.355226	1.08155	0.113106	0.596242	1.22554	0.293413	0.355226
ILMN_1669113	ATF5	22809	0.851454	-0.232	0.110066	0.916302	-0.126105	0.382733	0.857156	-0.22237	0.139087	0.900045	-0.151931	0.426777	0.841948	-0.248196	0.267257
ILMN_1703471	ATF6	22926	0.91067	-0.135	0.334104	0.914152	-0.129494	0.662521	0.780748	-0.357071	0.267257	0.879519	-0.185213	0.289315	0.75117	-0.412789	0.01623
ILMN_3194911	ATF6B	1388	0.871154	-0.199	0.147992	0.800266	-0.321448	0.382733	0.752183	-0.410844	0.459543	0.760297	-0.395365	0.0933977	0.823742	-0.279735	0.267257
ILMN_1706967	ATF7	11016				0.670161	-0.577419	0.148915	0.733782	-0.446577	0.305507	0.985782	-0.0206601	0.870991	1.07936	0.110182	0.136037
ILMN_1716435	ATF7IP	55729	0.866337	-0.207	0.097199
ILMN_1804445	ATF7IP2	80063	0.998615	-0.002	0.990753	0.911281	-0.134033	0.662521	1.0658	0.0919321	0.853307	0.821176	-0.284237	0.0921936	0.960414	-0.0582719	0.759463
ILMN_2206098	ATG10	83734				0.692752	-0.529589	0.19043	0.496113	-1.01126	0.01623	0.767937	-0.38094	0.658843	0.75105	-0.41302	0.0265003
ILMN_1673898	ATG12	9140				0.873536	-0.195061	1	1.10947	0.149876	0.355226	0.856754	-0.223048	1	1.01448	0.0207395	0.459543
ILMN_2365881	ATG16L1	55054	1.20497	0.269	0.030874	0.888479	-0.17059	0.19043	0.951299	-0.0720292	0.5791	0.913787	-0.130071	0.111961	0.978395	-0.0315105	0.853307
ILMN_1664644	ATG16L2	89849	0.84148	-0.249	0.075457	0.714754	-0.48448	0.0808556	0.776842	-0.364308	0.0265003	0.972642	-0.0400195	0.479929	1.05713	0.0801535	0.853307
ILMN_1756006	ATG2A	23130	1.05848	0.082	0.72241	0.703274	-0.507842	0.662521	0.733653	-0.446831	0.355226	0.909478	-0.13689	0.723932	0.948764	-0.0758788	0.459543
ILMN_1735006	ATG2B	55102	1.00835	0.012	0.957111	0.770307	-0.376495	0.382733	1.05412	0.076035	0.853307	0.704981	-0.504343	0.0485396	0.964723	-0.0518136	0.759463
ILMN_2163732	ATG3	64422	1.15029	0.202	0.135813	0.873236	-0.195557	0.19043	0.797145	-0.327087	0.0960923	0.940821	-0.0880073	0.250998	0.858841	-0.219536	0.0960923
ILMN_2313782	ATG4A	115201				0.714351	-0.485295	0.382733	0.882943	-0.179607	0.0265003	0.9032	-0.146883	0.479929	0.773205	-0.371078	0.0644577
ILMN_2411915	ATG4B	23192	1.34071	0.423	0.007798	1.00611	0.00878672	1	0.839941	-0.251639	0.267257	0.967899	-0.0470709	0.479929	0.808042	-0.307497	0.0419616
ILMN_1700923	ATG4C	84938	0.999307	-0.001	0.996388	1.0702	0.09788	0.662521	0.926669	-0.109874	0.5791	0.831804	-0.265684	0.13332	0.720246	-0.473438	0.0265003
ILMN_2180315	ATG4D	84971	1.1479	0.199	0.080336	0.99698	-0.00436333	0.662521	0.875223	-0.192278	0.459543	0.910818	-0.134765	0.658843	0.806694	-0.309906	0.195562
ILMN_1718265	ATG5	9474	0.873573	-0.195	0.202137	0.949801	-0.0743031	1	0.802776	-0.316931	0.355226	0.961986	-0.0559127	0.658843	0.813075	-0.29854	0.0960923
ILMN_1790978	ATG7	10533	0.825878	-0.276	0.127882	0.837883	-0.255179	0.382733	0.704644	-0.505033	0.0960923	1.09759	0.13434	0.791082	0.923054	-0.115514	0.459543
ILMN_1739008	ATG9A	79065	1.35097	0.434	0.005045	0.770164	-0.376763	0.19043	0.6069	-0.72047	0.0419616	1.03434	0.048709	0.426777	0.815073	-0.294998	0.0960923
ILMN_1794707	ATHL1	NA	0.90689	-0.141	0.303918
ILMN_1673991	ATIC	471	1.2605	0.334	0.007008	1.02194	0.0313146	1	0.826957	-0.274116	0.267257	0.948978	-0.0755539	0.479929	0.767913	-0.380985	0.139087
ILMN_3181411	ATL1	51062	0.860949	-0.216	0.201693	1.23347	0.302723	0.0808556	1.00414	0.00595469	0.5791	0.905513	-0.143193	0.111961	0.737155	-0.439961	0.01623
ILMN_1716384	ATL2	64225	1.34071	0.423	0.003533	0.895875	-0.158632	0.662521	0.915075	-0.128038	0.355226	0.882412	-0.180475	0.426777	0.901324	-0.149882	0.355226
ILMN_1751086	ATL3	25923	1.04608	0.065	0.648519	1.02108	0.0300889	0.662521	1.09601	0.132259	0.355226	0.946182	-0.0798101	0.479929	1.01562	0.0223598	0.853307
ILMN_1716231	ATM	472	0.970634	-0.043	0.841864	1.04301	0.0607514	1	0.828767	-0.270961	0.267257	0.968918	-0.0455542	0.157704	0.825869	-0.276016	0.195562
ILMN_1772540	ATMIN	23300	1.13761	0.186	0.295477	0.834557	-0.260917	0.662521	1.10897	0.149223	0.355226	0.882601	-0.180167	0.185326	1.10823	0.148251	0.459543
ILMN_1737833	ATN1	1822	1.06659	0.093	0.715505	0.689917	-0.535505	0.0808556	0.699586	-0.515427	0.0644577	0.917085	-0.124872	0.157704	0.929937	-0.104795	0.711531
ILMN_1752393	ATOH7	220202				0.927829	-0.108068	0.698535	0.793655	-0.333417	0.617075	1.16058	0.214845	0.768278	0.992746	-0.0105031	0.723674
ILMN_1654065	ATOH8	84913	1.03025	0.043	0.883665
ILMN_1670609	ATOX1	475	0.775393	-0.367	0.001744	0.951279	-0.07206	0.662521	0.826206	-0.275426	0.0419616	0.991876	-0.0117683	0.791082	0.861466	-0.215135	0.195562
ILMN_1813434	ATP10A	57194	1.13997	0.189	0.311923	0.96326	-0.0540029	0.382733	0.817167	-0.291298	0.0419616	1.26003	0.333458	0.0773886	1.06893	0.0961633	0.355226
ILMN_1658884	ATP11B	23200	0.96929	-0.045	0.839801	1.26633	0.340656	0.148915	0.879903	-0.184584	0.0770999	0.897796	-0.15554	0.426777	0.80454	-0.313763	0.139087
ILMN_1804137	ATP11C	286410	1.05555	0.078	0.64501	1.09571	0.131872	1	1.13946	0.188345	0.550985	0.785896	-0.34759	0.170904	0.817269	-0.291117	0.15558
ILMN_1687765	ATP12A	479	1.03025	0.043	0.824151
ILMN_2134224	ATP13A1	57130	0.945402	-0.081	0.596593	0.698175	-0.518339	0.19043	0.833189	-0.263284	0.195562	0.853027	-0.229337	0.111961	1.01799	0.025718	1
ILMN_1704164	ATP13A2	23400	0.938872	-0.091	0.652692	0.79287	-0.334844	0.382733	0.611513	-0.709544	0.0419616	0.957569	-0.0625519	0.289315	0.73854	-0.437252	0.139087
ILMN_1663684	ATP13A3	79572	0.992404	-0.011	0.956374	0.562761	-0.829405	0.19043	0.8182	-0.289475	0.267257	1.01017	0.0145961	0.885234	1.46869	0.554526	0.358326
ILMN_1731783	ATP1A1	476	0.820742	-0.285	0.080982	0.939839	-0.0895145	0.382733	0.791069	-0.338124	0.0644577	0.841853	-0.248359	0.157704	0.807338	-0.308756	0.0419616
ILMN_1689098	ATP1A3	478	0.891311	-0.166	0.272423	0.750795	-0.413509	0.662521	1.01403	0.0200978	0.494125	0.838645	-0.253869	0.416793	1.13268	0.179738	1
ILMN_2407824	ATP1B1	481	0.748462	-0.418	0.002945	0.878984	-0.18609	0.662521	0.621199	-0.686872	0.139087	1.00648	0.00931425	0.658843	0.711301	-0.491468	0.0419616
ILMN_1747271	ATP1B2	482	1.00765	0.011	0.962189
ILMN_1759628	ATP1B3	483	0.793884	-0.333	0.012299	0.989952	-0.01457	0.662521	0.919792	-0.120621	0.139087	0.873422	-0.195249	0.0340692	0.811521	-0.301299	0.0419616
ILMN_1788281	ATP2A1	487							1.10155	0.13953	1	0.877833	-0.187982	1
ILMN_1655884	ATP2A2	488	0.965936	-0.05	0.861661	0.837418	-0.25598	0.0808556	0.802112	-0.318124	0.0265003	0.799913	-0.322085	0.0933977	0.742843	-0.42887	0.01623
ILMN_1697827	ATP2A3	489	1.04536	0.064	0.752841	0.77568	-0.366467	0.19043	0.594337	-0.750646	0.0281858	0.913787	-0.130071	0.213399	0.726795	-0.46038	0.09329
ILMN_1750599	ATP2B1	490	0.877822	-0.188	0.230149	1.15315	0.205575	1	0.96072	-0.0578124	0.355226	1.1749	0.232544	0.594032	0.795648	-0.329797	0.215925
ILMN_1664772	ATP2B4	493	0.951318	-0.072	0.597261	1.09053	0.125032	0.662521	1.03636	0.0515258	0.5791	0.826903	-0.27421	0.250998	0.771003	-0.375192	0.0644577
ILMN_1696568	ATP2C1	27032	0.918913	-0.122	0.448874	1.14755	0.198563	0.382733	0.895076	-0.159917	0.355226	0.893208	-0.162933	0.250998	0.737093	-0.440081	0.0265003
ILMN_1785413	ATP2C2	9914				0.773181	-0.371121	0.0808556	0.60274	-0.730393	0.139087	1.18706	0.247399	0.929637	0.925386	-0.111873	0.853307
ILMN_1764494	ATP5A1	NA	1.13997	0.189	0.14317	0.875069	-0.192532	0.0808556	0.785896	-0.34759	0.01623	0.951146	-0.0722614	0.331387	0.862592	-0.21325	0.0419616
ILMN_1772132	ATP5B	NA	1.31312	0.393	0.007128	0.926658	-0.109891	0.382733	0.825404	-0.276827	0.0419616	0.921884	-0.117343	0.0933977	0.821152	-0.28428	0.0265003
ILMN_1701269	ATP5C1	NA	0.950659	-0.073	0.786812	0.842703	-0.246904	0.0808556	0.768208	-0.380431	0.0960923	1.02572	0.0366383	0.929637	0.935047	-0.0968891	0.0419616
ILMN_1679178	ATP5D	NA	1.05409	0.076	0.731516	0.814016	-0.296871	0.19043	0.727678	-0.458627	0.0644577	0.97292	-0.0396062	0.289315	0.869729	-0.201362	0.0419616
ILMN_3261197	ATP5E	NA	0.838568	-0.254	0.174091	0.839927	-0.251665	0.662521	0.909396	-0.137019	0.355226	0.831315	-0.266532	0.289315	0.900073	-0.151887	0.853307
ILMN_2225887	ATP5EP2	NA	0.833931	-0.262	0.023677	0.868578	-0.203273	0.19043	0.844463	-0.243894	0.0419616	0.920494	-0.11952	0.216373	0.836531	-0.257509	0.267257
ILMN_1721989	ATP5F1	NA	1.09051	0.125	0.545989	0.857762	-0.22135	0.382733	0.83176	-0.265761	0.01623	0.977026	-0.0335316	0.426777	0.769955	-0.377154	0.01623
ILMN_1676393	ATP5G1	NA	1.17365	0.231	0.133929	0.889743	-0.16854	0.662521	0.757601	-0.400491	0.01623	1.09324	0.12861	0.479929	0.798433	-0.324757	0.139087
ILMN_1660577	ATP5G2	NA	1.18345	0.243	0.023504	0.901448	-0.149683	0.382733	0.862603	-0.213231	0.0265003	1.05417	0.0761013	0.0773886	0.927335	-0.108837	0.195562
ILMN_1770466	ATP5G3	NA	1.02101	0.03	0.896144	1.07462	0.103821	1	0.907285	-0.140373	0.711531	1.02	0.0285647	0.479929	0.861171	-0.215629	0.0644577
ILMN_1666372	ATP5H	NA	1.04464	0.063	0.677381	0.896331	-0.157897	1	0.855809	-0.224639	0.139087	0.990449	-0.0138456	0.859819	0.889009	-0.169729	0.0419616
ILMN_1726603	ATP5I	NA	1.16635	0.222	0.125109	0.89925	-0.153206	0.382733	0.854048	-0.227611	0.0419616	0.791165	-0.33795	0.148011	0.756055	-0.403436	0.125786
ILMN_1652806	ATP5J	NA	0.777546	-0.363	0.015581	0.830829	-0.267376	0.662521	0.733358	-0.44741	0.459543	0.95543	-0.0657783	0.479929	0.753427	-0.40846	0.0644577
ILMN_2310621	ATP5J2	NA	1.01748	0.025	0.898954	0.856534	-0.223417	0.19043	0.731532	-0.451008	0.01623	0.967594	-0.0475263	0.331387	0.677311	-0.56211	0.01623
ILMN_1812638	ATP5L	NA	0.872968	-0.196	0.133436	1.01079	0.0154878	1	0.84629	-0.240776	0.0960923	0.932512	-0.100806	0.185326	0.780748	-0.35707	0.195562
ILMN_1791332	ATP5O	NA	1.09657	0.133	0.377305	0.914965	-0.128212	0.662521	0.841397	-0.249142	0.0265003	0.984586	-0.0224106	0.596242	0.90542	-0.143341	0.0960923
ILMN_1700625	ATP5S	NA	1.13603	0.184	0.186155	0.882428	-0.18045	0.0808556	0.747898	-0.419087	0.01623	1.02894	0.0411593	0.791082	0.827078	-0.273905	0.0419616
ILMN_1809027	ATP5SL	NA				0.984711	-0.0222282	0.662521	0.962891	-0.0545555	0.459543	0.904567	-0.144701	0.185326	0.884523	-0.177028	0.459543
ILMN_1697694	ATP6AP1	537	0.714993	-0.484	0.002143	0.821675	-0.28336	0.662521	0.749161	-0.416652	0.139087	0.930092	-0.104554	0.426777	0.848011	-0.237845	0.0644577
ILMN_1755990	ATP6AP1L	92270	1.0367	0.052	0.743258	0.687831	-0.539874	0.386476	0.711058	-0.49196	0.288844	0.779558	-0.359271	0.0385612	0.805883	-0.311358	0.0524795
ILMN_1677440	ATP6AP2	10159	0.74072	-0.433	0.004466	1.06179	0.0864952	1	0.974199	-0.037711	0.459543	0.938005	-0.0923324	0.426777	0.860628	-0.216539	0.139087
ILMN_1752579	ATP6V0A1	535	0.740207	-0.434	0.007485	0.795062	-0.33086	0.0808556	0.791896	-0.336618	0.0644577	0.885344	-0.175691	0.289315	0.881817	-0.181448	0.355226
ILMN_1700380	ATP6V0A2	23545	1.17202	0.229	0.111676	0.85776	-0.221355	0.0808556	0.87811	-0.187527	0.139087	1.02806	0.0399196	0.723932	1.05245	0.0737478	0.5791
ILMN_1721788	ATP6V0A4	50617	1.15589	0.209	0.08559
ILMN_2353642	ATP6V0B	533	1.11265	0.154	0.399551	0.839506	-0.252387	0.19043	0.971878	-0.0411525	0.459543	0.905215	-0.143668	0.426777	1.09311	0.128439	0.459543
ILMN_1773849	ATP6V0C	527	1.07029	0.098	0.658921	0.738845	-0.436656	0.0808556	0.8843	-0.177392	0.5791	0.889931	-0.168234	0.13332	1.158	0.21163	0.195562
ILMN_1795826	ATP6V0D1	9114	0.842647	-0.247	0.132793	0.999809	-0.000275246	0.662521	0.868928	-0.202691	0.139087	0.94672	-0.0789905	0.377225	0.822789	-0.281406	0.139087
ILMN_1799889	ATP6V0D2	245972				0.62177	-0.685547	0.0808556	0.723256	-0.467422	0.0960923	0.856085	-0.224175	0.536499	0.995815	-0.00605	1
ILMN_2071937	ATP6V0E1	8992	0.786762	-0.346	0.004574	0.941053	-0.087652	0.19043	0.744864	-0.424951	0.0960923	1.07984	0.110822	0.658843	0.897992	-0.155225	0.355226
ILMN_1785095	ATP6V0E2	155066	0.607097	-0.72	1.1e-05	0.82096	-0.284616	0.0808556	0.677581	-0.561536	0.0419616	1.05045	0.0710071	0.791082	0.86699	-0.205913	0.0644577
ILMN_1711516	ATP6V1A	523	0.702709	-0.509	4.5e-05	1.07295	0.101588	1	1.04218	0.0595993	0.5791	0.886771	-0.173367	0.0773886	0.861334	-0.215356	0.0419616
ILMN_1812073	ATP6V1B1	525	1.18345	0.243	0.076331	0.796518	-0.328221	0.662521	0.703943	-0.50647	0.195562	0.749866	-0.415296	0.0520588	0.662713	-0.593545	0.01623
ILMN_1787705	ATP6V1B2	526	1.41225	0.498	0.000227	0.920503	-0.119506	0.382733	1.00218	0.0031398	0.853307	0.955452	-0.0657443	0.658843	1.04023	0.0569012	0.711531
ILMN_1663257	ATP6V1C1	528	1.1042	0.143	0.411746	0.855062	-0.225899	0.382733	0.863292	-0.212079	0.195562	0.939666	-0.0897798	0.289315	0.948711	-0.0759594	0.459543
ILMN_1797310	ATP6V1D	51382	0.959929	-0.059	0.769113	0.953861	-0.0681492	0.382733	0.995803	-0.0060684	0.459543	0.856762	-0.223033	0.331387	0.894435	-0.160952	0.355226
ILMN_1798485	ATP6V1E1	529	0.832776	-0.264	0.035556	0.967031	-0.0483664	0.382733	0.931384	-0.102553	0.711531	0.848336	-0.237292	0.216373	0.965247	-0.0510297	0.853307
ILMN_1810235	ATP6V1E2	90423	1.22095	0.288	0.027574	1.06465	0.0903836	0.662521	1.52075	0.604787	0.0644577	0.983821	-0.023532	0.658843	1.40529	0.490871	0.195562
ILMN_2099783	ATP6V1F	9296	0.98214	-0.026	0.891521	0.846879	-0.239773	0.382733	0.876492	-0.190188	0.5791	0.952117	-0.0707892	0.331387	0.98541	-0.0212044	1
ILMN_1784523	ATP6V1G1	9550	1.00696	0.01	0.960037	0.870766	-0.199644	0.662521	0.916184	-0.126291	0.459543	0.978348	-0.031581	1	1.02938	0.0417711	1
ILMN_1654541	ATP6V1G2	534	0.869345	-0.202	0.159589	0.812769	-0.299083	0.662521	0.893026	-0.163225	0.853307	1.10561	0.144848	0.791082	1.21479	0.280706	0.711531
ILMN_2403730	ATP6V1H	51606	1.05629	0.079	0.768435	0.769671	-0.377687	0.0808556	0.72705	-0.459873	0.0265003	0.958199	-0.0616024	0.0933977	0.905139	-0.143789	0.0419616
ILMN_1808115	ATP7A	538	1.00139	0.002	0.993713
ILMN_1696223	ATP7B	540	0.967276	-0.048	0.787641	0.633974	-0.657505	0.19043	0.692357	-0.530413	0.0419616	0.776287	-0.365338	0.111961	0.847775	-0.238246	0.139087
ILMN_1778358	ATP8A1	10396				1.06576	0.0918771	1	1.01695	0.0242441	1	1.17746	0.235684	0.254451	1.12354	0.168051	1
ILMN_1693896	ATP8A2	51761	0.886382	-0.174	0.163604
ILMN_1710523	ATP8B1	5205	0.956608	-0.064	0.697311	0.71391	-0.486185	0.382733	0.761368	-0.393334	0.139087	0.87847	-0.186935	0.112351	0.936867	-0.0940841	0.474959
ILMN_1814688	ATP8B2	57198	0.924663	-0.113	0.507356	0.963397	-0.0537974	1	0.92269	-0.116083	0.5791	0.905825	-0.142696	0.0272754	0.86755	-0.204982	0.0644577
ILMN_1799232	ATP9A	10079	1.09885	0.136	0.426613	1.03245	0.0460653	1	0.974367	-0.0374625	0.459543	0.844557	-0.243733	0.216373	0.797048	-0.327261	0.5791
ILMN_1658684	ATP9B	374868	1.08147	0.113	0.397258	1.22242	0.28974	1	1.00357	0.00513558	0.723674	0.847369	-0.238938	0.749119	0.695662	-0.523542	0.2113
ILMN_1790603	ATPAF1	64756	0.967947	-0.047	0.850581	0.991127	-0.0128578	0.662521	0.942804	-0.0849708	0.459543	0.959572	-0.0595364	0.289315	0.859424	-0.218558	0.0960923
ILMN_1727390	ATPAF2	91647	1.03025	0.043	0.810972	1.01486	0.0212838	1	0.792928	-0.334739	0.195562	1.01095	0.0157182	0.536499	0.789875	-0.340305	0.139087
ILMN_1721741	ATPBD1B	NA	1.55617	0.638	6e-06	0.993159	-0.00990376	1	0.972613	-0.0400618	0.853307	0.935579	-0.0960689	0.426777	0.916224	-0.126227	0.195562
ILMN_1682375	ATPBD3	NA	1.19086	0.252	0.079455	0.977577	-0.0327179	0.662521	0.877553	-0.188442	0.0524795	1.13046	0.176908	0.271589	1.01479	0.0211834	1
ILMN_1782085	ATPBD4	NA				1.19999	0.263026	0.662521	0.802141	-0.318072	0.0960923	0.78766	-0.344354	0.216373	0.70788	-0.498424	0.0419616
ILMN_1725746	ATPGD1	NA							0.732537	-0.449027	0.540291	0.825435	-0.276773	0.698535
ILMN_1727332	ATPIF1	NA	0.725979	-0.462	0.000766	0.908915	-0.137783	0.382733	0.709295	-0.495542	0.0644577	0.830365	-0.268182	0.157704	0.761466	-0.393149	0.0265003
ILMN_2277201	ATR	545										0.679184	-0.558125	0.540291
ILMN_1653896	ATRIP	84126	1.36037	0.444	0.004339	0.999927	-0.000105706	1	0.832337	-0.264761	0.355226	0.824114	-0.279083	0.331387	0.932216	-0.101263	0.355226
ILMN_1678541	ATRN	8455	1.1042	0.143	0.309942	0.738378	-0.437568	0.382733	0.752162	-0.410885	0.0419616	0.762966	-0.390309	0.0773886	0.681365	-0.553501	0.01623
ILMN_1666885	ATRX	546	1.03958	0.056	0.745195							0.895262	-0.159618	1
ILMN_2153332	ATXN1	6310	0.944092	-0.083	0.567685	0.762942	-0.390355	0.0808556	0.726428	-0.461109	0.01623	0.883327	-0.178981	0.216373	0.800503	-0.321021	0.0644577
ILMN_2169676	ATXN10	25814	0.954621	-0.067	0.741716	1.08101	0.112377	0.662521	0.97823	-0.0317547	0.759463	0.791249	-0.337797	0.0773886	0.793067	-0.334485	0.0644577
ILMN_3233871	ATXN1L	342371	1.09657	0.133	0.477163	0.858998	-0.219274	0.662521	0.793567	-0.333577	0.355226	0.959524	-0.0596092	0.331387	0.886436	-0.173912	0.267257
ILMN_1743829	ATXN2	6311	1.28877	0.366	0.009685	0.850705	-0.23327	0.0808556	0.814941	-0.295232	0.355226	0.840318	-0.250993	0.331387	0.804991	-0.312956	0.5791
ILMN_2271627	ATXN2L	11273				0.717101	-0.479751	0.371093	1.17737	0.235568	0.459543	0.712033	-0.489985	0.157704	1.16905	0.225334	0.486234
ILMN_2393497	ATXN3	4287	1.30767	0.387	0.002832	1.01824	0.0260834	1	1.07106	0.0990421	0.853307	0.896812	-0.157122	0.929637	0.943331	-0.0841638	1
ILMN_1664177	ATXN7L2	127002	1.15109	0.203	0.080632	0.720201	-0.473529	0.245278	1.05121	0.0720496	0.883617	0.998086	-0.00276382	0.798298	1.45681	0.542814	0.883617
ILMN_1862018	ATXN7L3	56970	1.07252	0.101	0.607244	0.876781	-0.189711	0.382733	1.06172	0.0864064	0.853307	1.00656	0.0094298	0.658843	1.21887	0.285547	0.459543
ILMN_2231911	AUH	549	0.914465	-0.129	0.312212	0.999424	-0.000831228	1	0.866174	-0.207272	0.5791	0.811593	-0.301172	0.250998	0.703385	-0.507613	0.0419616
ILMN_1651378	AUP1	550	1.16635	0.222	0.128792	0.997011	-0.00431853	1	0.91141	-0.133827	0.355226	0.970024	-0.0439081	0.479929	0.88674	-0.173417	0.0960923
ILMN_1680955	AURKA	6790	0.935624	-0.096	0.687577	0.935277	-0.0965344	0.382733	0.762761	-0.390696	0.01623	1.00848	0.0121755	0.658843	0.811247	-0.301787	0.0265003
ILMN_1768396	AURKAIP1	54998	1.07848	0.109	0.383682	0.820305	-0.285768	0.19043	0.802057	-0.318224	0.01623	0.931467	-0.102424	0.791082	0.910746	-0.13488	0.195562
ILMN_2053650	AURKAPS1	NA	1.10573	0.145	0.383266	1.02056	0.0293632	0.698535	1.72192	0.784022	0.107347	1.1959	0.258092	0.525358	2.01775	1.01275	0.55569
ILMN_1684217	AURKB	9212	0.924663	-0.113	0.700863	0.930114	-0.104521	0.382733	0.796545	-0.328173	0.0644577	0.972266	-0.0405775	1	0.832643	-0.264229	0.195562
ILMN_1749081	AUTS2	26053	1.21083	0.276	0.075856	0.95436	-0.0673946	0.382733	0.775066	-0.367609	0.01623	1.01674	0.0239478	1	0.825725	-0.276266	0.01623
ILMN_1710216	AVEN	57099	0.955283	-0.066	0.75675	0.910439	-0.135365	1	0.662848	-0.59325	0.0265003	1.05103	0.0718081	0.929637	0.765207	-0.386077	0.01623
ILMN_1674265	AVIL	10677	1.03455	0.049	0.783201				1.74252	0.801177	0.19043	1.00173	0.00249036	0.943057
ILMN_1722292	AVL9	23080	1.26313	0.337	0.033459	0.698179	-0.518332	0.19043	0.720921	-0.472087	0.139087	1.15489	0.207755	0.929637	0.932276	-0.101171	0.711531
ILMN_1811443	AVP	551	0.964598	-0.052	0.778252
ILMN_1671731	AVPI1	60370	1.12039	0.164	0.36042	0.981487	-0.0269589	1	0.927004	-0.109353	0.711531	1.02758	0.0392468	0.723932	0.970535	-0.0431472	0.355226
ILMN_1698324	AVPR2	554				0.807465	-0.308529	0.382733	0.956306	-0.0644556	0.267257	0.882032	-0.181097	0.377225	1.04462	0.0629764	1
ILMN_1692967	AXIN1	8312	1.04391	0.062	0.746832	0.876709	-0.18983	0.382733	0.732073	-0.449941	0.267257	0.974387	-0.0374325	0.929637	0.813637	-0.297543	0.355226
ILMN_1724480	AXIN2	8313	1.01819	0.026	0.909079							0.669498	-0.578848	0.540291
ILMN_1701877	AXL	558	0.764188	-0.388	0.015295
ILMN_1703123	AXUD1	NA	1.54114	0.624	0.000352	0.952487	-0.0702291	0.382733	0.934063	-0.0984087	0.355226	1.01101	0.015803	0.377225	0.991458	-0.0123765	0.853307
ILMN_1754400	AYP1p1	NA				1.02756	0.0392294	1	0.796041	-0.329085	0.0419616	1.06922	0.0965544	0.250998	0.828309	-0.27176	0.267257
ILMN_1797154	AZGP1	563				0.771054	-0.375096	0.0808556	0.649423	-0.62277	0.01623	0.919523	-0.121042	0.426777	0.774471	-0.368716	0.0419616
ILMN_1746206	AZI1	NA	0.908778	-0.138	0.262434	0.7854	-0.3485	0.662521	0.535226	-0.90178	0.288844	0.993956	-0.00874591	0.859684	1.13288	0.179992	0.371093
ILMN_1733680	AZI2	64343	1.18591	0.246	0.079207	1.18784	0.248342	1	0.920022	-0.12026	0.459543	0.889178	-0.169456	0.216373	0.688697	-0.538058	0.0960923
ILMN_1656682	AZIN1	51582	0.858565	-0.22	0.13476	1.00084	0.00121454	1	1.18114	0.240182	0.267257	0.865881	-0.20776	0.111961	0.789646	-0.340723	0.139087
ILMN_1730867	AZU1	566	0.936272	-0.095	0.56519										0.482384	-1.05175	1
ILMN_2148459	B2M	567	0.598325	-0.741	0.003533	0.857264	-0.222189	0.662521	0.939237	-0.0904381	0.5791	0.898029	-0.155166	0.426777	0.955046	-0.0663584	0.139087
ILMN_1726840	B3GALNT1	8706	1.12194	0.166	0.25897	0.815881	-0.29357	0.382733	0.975569	-0.0356837	0.355226	0.820576	-0.28529	0.250998	0.791474	-0.337386	0.0265003
ILMN_1780188	B3GALNT2	148789	0.940826	-0.088	0.563796	0.951601	-0.0715715	1	0.917591	-0.124077	0.711531	0.805639	-0.311794	0.331387	0.776846	-0.3643	0.355226
ILMN_1659202	B3GALT1	8708	0.971307	-0.042	0.833696
ILMN_1709907	B3GALT2	8707	1.00139	0.002	0.993713
ILMN_1657096	B3GALT3	NA	0.936921	-0.094	0.550798	0.713075	-0.487874	0.77283	0.805754	-0.311589	0.867632	0.736258	-0.441717	0.229766	0.83195	-0.265432	0.245278
ILMN_1690682	B3GALT4	8705				1.07939	0.110216	0.19043	0.898455	-0.154481	0.139087	0.907416	-0.140163	0.859819	0.755309	-0.404861	0.0644577
ILMN_1739749	B3GALT6	126792				0.969835	-0.0441884	0.382733	0.82551	-0.276642	0.0644577	0.978738	-0.0310046	0.723932	0.833089	-0.263458	0.139087
ILMN_1764813	B3GALTL	NA	1.11729	0.16	0.240797	0.94932	-0.0750331	1	0.70181	-0.510848	0.494125	1.06036	0.0845585	1	0.783901	-0.351256	0.355226
ILMN_1794072	B3GAT1	27087	0.892547	-0.164	0.257145	0.761768	-0.392578	0.0808556	0.813166	-0.298378	0.195562	0.677044	-0.562679	0.0183978	0.722726	-0.468479	0.0524795
ILMN_2210581	B3GAT3	26229	0.997923	-0.003	0.990794	0.778018	-0.362125	0.382733	0.840788	-0.250187	0.711531	1.0013	0.00187166	0.596242	1.08208	0.113809	1
ILMN_3246214	B3GNT1	NA	0.694478	-0.526	0.000842	0.939846	-0.0895035	0.662521	0.71599	-0.481989	0.0644577	0.947393	-0.0779657	0.859819	0.721739	-0.470452	0.0265003
ILMN_1711102	B3GNT2	10678	1.06216	0.087	0.687195	1.04025	0.0569306	0.662521	1.15396	0.206595	0.5791	0.956268	-0.0645123	0.859819	1.0608	0.0851521	0.853307
ILMN_1800082	B3GNT3	10331	1.1065	0.146	0.27661	0.494101	-1.01712	0.19043	0.68288	-0.550296	0.0320887	0.957846	-0.0621348	0.651378	1.3238	0.404691	0.897279
ILMN_1771260	B3GNT4	79369	0.955283	-0.066	0.740054	0.71068	-0.492727	0.0808556	0.814353	-0.296274	0.0644577	0.811499	-0.301339	0.00619332	0.929879	-0.104886	0.195562
ILMN_1715384	B3GNT6	192134				0.813201	-0.298316	0.19043	0.779675	-0.359054	0.01623	0.819276	-0.287578	0.289315	0.7855	-0.348316	0.01623
ILMN_1680081	B3GN-T6	NA	1.03025	0.043	0.885521	1.15713	0.210552	0.662521	0.98446	-0.022596	0.918707	0.838063	-0.254869	0.809894	0.713005	-0.488017	0.267257
ILMN_1741389	B3GNT8	374907	0.937571	-0.093	0.590678	0.627034	-0.673385	0.386476	0.633718	-0.658088	0.376759	1.0299	0.0425107	0.749119	1.04088	0.0578084	0.867632
ILMN_1702817	B3GNTL1	146712	1.1321	0.179	0.210495
ILMN_1805725	B4GALNT1	2583	0.951318	-0.072	0.680845				1.05351	0.0752085	1	0.833009	-0.263597	0.662521
ILMN_1753271	B4GALNT3	283358	0.911301	-0.134	0.406044
ILMN_1796663	B4GALNT4	338707	1.04464	0.063	0.817404	0.892228	-0.164516	0.0808556	0.862907	-0.212724	0.0644577	0.909206	-0.137321	0.0773886	0.879327	-0.185529	0.139087
ILMN_1766221	B4GALT1	2683	0.733058	-0.448	0.003413	0.839044	-0.253182	0.0808556	0.884378	-0.177265	0.01623	0.965185	-0.0511223	0.596242	1.01734	0.0247948	1
ILMN_1753755	B4GALT2	8704	0.868742	-0.203	0.259225	0.747505	-0.419846	0.0808556	0.661149	-0.596953	0.0960923	0.910714	-0.13493	0.377225	0.805504	-0.312037	0.267257
ILMN_1692267	B4GALT3	8703	0.95	-0.074	0.699026	0.874388	-0.193654	0.0808556	1.0126	0.0180667	1	0.882806	-0.179832	0.289315	1.02235	0.0318881	0.459543
ILMN_1661500	B4GALT4	8702	0.802181	-0.318	0.013176	0.948177	-0.0767713	0.662521	0.839736	-0.251993	0.267257	1.05031	0.070818	0.658843	0.847899	-0.238036	0.195562
ILMN_1685824	B4GALT5	9334	1.07923	0.11	0.671793	0.939768	-0.0896237	0.382733	1.07346	0.102267	0.853307	0.911297	-0.134006	0.479929	1.04094	0.0578845	0.853307
ILMN_1663541	B4GALT7	11285				0.885607	-0.175261	0.662521	0.705074	-0.504153	0.0644577	1.01571	0.0224856	0.929637	0.808653	-0.306407	0.0419616
ILMN_3239284	B9D1	27077	0.879649	-0.185	0.169344	0.928238	-0.107433	0.662521	0.779793	-0.358837	0.0960923	0.878803	-0.186389	0.377225	0.738263	-0.437793	0.01623
ILMN_1806999	B9D2	80776				0.73689	-0.44048	0.662521	0.744673	-0.425321	0.853307	1.02476	0.035289	0.723932	1.03559	0.0504471	1
ILMN_1687751	BAALC	79870	0.902501	-0.148	0.525412	0.770462	-0.376204	0.382733	0.652168	-0.616684	0.261572	0.932181	-0.101318	0.862187	0.789057	-0.341798	0.819708
ILMN_2320349	BACE1	23621	0.872968	-0.196	0.209658	0.916651	-0.125556	0.662521	0.787488	-0.344671	0.139087	0.866567	-0.206616	0.250998	0.744461	-0.425731	0.0419616
ILMN_1669323	BACE2	25825	0.742262	-0.43	0.001092	0.720445	-0.473039	0.0808556	0.695595	-0.52368	0.0265003	0.915555	-0.127282	0.426777	0.726032	-0.461895	0.0265003
ILMN_1807181	BACH1	571	1.09278	0.128	0.359607	0.565176	-0.823227	0.0808556	0.743441	-0.42771	0.459543	0.656453	-0.607236	0.0933977	0.863508	-0.211719	0.853307
ILMN_1670695	BACH2	60468	1.24057	0.311	0.100346	0.739375	-0.435622	1	0.787828	-0.344048	0.453255	0.967428	-0.0477735	0.575174	1.03083	0.0438001	0.518605
ILMN_1738652	BAD	572	0.836826	-0.257	0.05125	0.831749	-0.265779	0.0808556	0.719015	-0.475907	0.01623	0.947385	-0.0779778	0.216373	0.760365	-0.395235	0.0960923
ILMN_1733970	BAG1	573				0.830905	-0.267245	0.662521	0.809543	-0.30482	0.5791	1.00991	0.0142238	0.723932	0.983944	-0.0233518	0.711531
ILMN_3244893	BAG2	9532				0.857075	-0.222507	0.382733	0.764087	-0.388191	0.711531	1.01206	0.0172934	1	0.902257	-0.148391	1
ILMN_1659766	BAG3	9531	0.967947	-0.047	0.829474	0.991898	-0.0117361	0.662521	0.853012	-0.229362	0.0960923	0.980785	-0.0279914	0.723932	0.843455	-0.245617	0.139087
ILMN_1727996	BAG4	9530	1.11961	0.163	0.457661	1.08937	0.123493	1	0.840859	-0.250064	0.267257	0.941389	-0.0871372	0.426777	0.726637	-0.460694	0.0644577
ILMN_1728514	BAG5	9529	1.32961	0.411	0.003938	0.811675	-0.301026	0.382733	0.938349	-0.0918034	0.853307	0.896425	-0.157745	0.216373	1.05001	0.0704013	1
ILMN_1768994	BAGE	574				0.959959	-0.0589548	0.382733	1.15009	0.201751	1	0.927408	-0.108724	1	1.11109	0.151982	0.765594
ILMN_2168766	BAGE2	85319
ILMN_3242544	BAHCC1	57597	0.962594	-0.055	0.756223
ILMN_1739256	BAHD1	22893	0.928517	-0.107	0.57255	1.19292	0.254502	0.0808556	0.927566	-0.108478	0.853307	0.840115	-0.251342	0.185326	0.653237	-0.614321	0.139087
ILMN_1729529	BAI1	NA	1.19416	0.256	0.144602	0.898457	-0.154478	0.77283	0.902659	-0.147748	0.816961	1.17309	0.230316	0.288844	1.17858	0.237046	1
ILMN_1773109	BAI2	NA				0.689143	-0.537124	0.540291	0.548932	-0.865301	0.245278	1.06162	0.0862664	0.846451	0.845625	-0.24191	0.558185
ILMN_1705922	BAIAP2	10458	1.13367	0.181	0.193732	0.763911	-0.388523	0.0808556	0.696535	-0.521732	0.01623	0.804078	-0.314592	0.289315	0.749929	-0.415174	0.355226
ILMN_1703593	BAIAP2L1	55971	0.824734	-0.278	0.202265	0.80022	-0.321532	0.19043	0.723292	-0.467351	0.139087	0.8403	-0.251024	0.250998	0.759518	-0.396843	0.139087
ILMN_1771652	BAIAP2L2	80115										0.871065	-0.199147	0.665006
ILMN_1805990	BAK1	578	1.20748	0.272	0.162504	0.543	-0.880977	0.0808556	0.765372	-0.385767	0.195562	0.813884	-0.297105	0.216373	1.14719	0.198105	1
ILMN_1691410	BAMBI	25805	1.42504	0.511	0.075881	1.0637	0.0890916	1	0.992096	-0.0114479	1	1.00486	0.0069911	1	0.937215	-0.0935484	0.853307
ILMN_2179837	BANF1	8815	1.24143	0.312	0.029893	0.751533	-0.412091	0.0808556	0.874855	-0.192884	0.0419616	0.893413	-0.1626	0.13332	0.943334	-0.0841597	0.5791
ILMN_1805823	BANF2	140836	0.939523	-0.09	0.647786
ILMN_1663631	BANP	54971	1.52309	0.607	0	0.697118	-0.520526	0.0808556	0.89578	-0.158784	0.459543	0.789326	-0.341306	0.0933977	1.01427	0.0204361	0.5791
ILMN_1768363	BAP1	8314	1.06363	0.089	0.529101	0.732892	-0.448327	0.19043	0.892648	-0.163836	0.139087	1.00912	0.0130997	0.791082	1.22909	0.297591	0.355226
ILMN_1782004	BAPX1	NA				1.15654	0.209819	0.382733	1.14794	0.199047	0.267257	0.93743	-0.0932171	0.658843	0.930457	-0.103989	1
ILMN_2074258	BARD1	580	1.05044	0.071	0.811916	1.14138	0.190783	1	0.858454	-0.220187	0.355226	0.991132	-0.0128511	0.596242	0.745448	-0.423821	0.267257
ILMN_1706493	BARHL2	343472	1.10114	0.139	0.469973
ILMN_1772312	BARX1	56033	1.06069	0.085	0.642293
ILMN_1651826	BASP1	10409	1.22434	0.292	0.013547							0.879366	-0.185464	0.148837	0.887389	-0.172361	0.723674
ILMN_1686626	BAT1	NA	0.992404	-0.011	0.968257	0.891194	-0.166188	0.382733	1.02675	0.038084	0.711531	0.795331	-0.330372	0.289315	0.916305	-0.1261	1
ILMN_2408179	BAT2	NA	1.26225	0.336	0.035354	0.714093	-0.485817	0.0808556	0.663669	-0.591464	0.01623	1.0174	0.0248921	0.596242	0.907573	-0.139915	0.355226
ILMN_1743137	BAT2D1	NA	1.36509	0.449	0.005539	1.11884	0.162007	1	0.773604	-0.370333	0.5791	0.868407	-0.203557	0.289315	0.600445	-0.735897	0.0265003
ILMN_3247802	BAT2L	NA	1.23285	0.302	0.03593	0.910709	-0.134939	0.382733	1.04106	0.0580506	0.853307	1.02174	0.0310299	0.791082	1.16798	0.224019	0.711531
ILMN_2390416	BAT3	NA	0.886382	-0.174	0.307616	0.740239	-0.433936	0.19043	0.890131	-0.167911	0.853307	0.902508	-0.147988	0.479929	1.12992	0.176218	0.195562
ILMN_1742782	BAT4	NA	1.19914	0.262	0.033923	0.774675	-0.368337	0.0808556	1.06507	0.0909467	0.853307	0.866125	-0.207352	0.723932	1.1908	0.251931	0.0960923
ILMN_2152402	BAT5	NA	0.849685	-0.235	0.089427	0.994718	-0.0076406	0.662521	0.815089	-0.29497	0.0644577	1.04988	0.0702233	0.596242	0.86029	-0.217106	0.0419616
ILMN_1668822	BATF	10538				0.621448	-0.686295	0.386476	0.951331	-0.0719811	0.906186	0.848791	-0.236519	0.658843	1.29935	0.377795	0.267257
ILMN_1690241	BATF2	116071	0.938221	-0.092	0.906819
ILMN_1763207	BATF3	55509	0.938221	-0.092	0.801256
ILMN_1683300	BAX	581	1.25527	0.328	0.025711	0.631777	-0.662512	0.19043	0.661378	-0.596454	0.150962	0.76441	-0.387582	0.0773886	0.898149	-0.154973	0.267257
ILMN_1658327	BAZ1A	11177	1.21672	0.283	0.106651	0.766152	-0.384297	0.19043	1.29904	0.377443	0.459543	0.884765	-0.176634	0.185326	1.09593	0.132156	0.711531
ILMN_1680831	BAZ1B	9031	1.22603	0.294	0.008416	0.835075	-0.260022	0.0808556	0.839108	-0.253071	0.355226	0.854543	-0.226775	0.250998	0.85867	-0.219824	0.459543
ILMN_1676318	BAZ2A	11176	0.99103	-0.013	0.953
ILMN_1720850	BAZ2B	29994	1.28521	0.362	0.004337	0.957015	-0.063387	1	0.836944	-0.256797	0.355226	0.798332	-0.324939	0.0104443	0.69817	-0.518349	0.01623
ILMN_1729645	BBC3	27113	1.10496	0.144	0.330243	0.838941	-0.253359	0.382733	1.0272	0.0387147	0.5791	1.04625	0.0652285	0.658843	1.28103	0.357302	0.139087
ILMN_1800590	BBS1	582	0.799406	-0.323	0.011599	0.909669	-0.136587	0.382733	0.904191	-0.145301	0.355226	0.90957	-0.136744	0.216373	0.904092	-0.145458	0.459543
ILMN_1741985	BBS10	79738	1.35004	0.433	0.000664	1.9735	0.980759	0.19043	1.47957	0.565173	0.5791	0.883031	-0.179463	0.658843	0.662022	-0.595049	0.139087
ILMN_2166972	BBS12	166379							1.30791	0.387263	0.148915	0.740856	-0.432735	0.215925
ILMN_2230035	BBS2	583	0.82302	-0.281	0.042759	0.858952	-0.219351	0.0808556	0.770841	-0.375495	0.01623	0.905781	-0.142766	0.216373	0.858235	-0.220556	0.139087
ILMN_1762466	BBS4	585	0.867539	-0.205	0.23768	1.08318	0.115277	0.662521	1.15986	0.213952	1	0.979774	-0.0294796	0.596242	1.04913	0.0691954	0.711531
ILMN_1663592	BBS5	129880				1.14519	0.195584	0.540291	1.02552	0.0363603	0.561276	0.769459	-0.378084	0.241567	0.689056	-0.537308	1
ILMN_2257833	BBS7	55212	1.11497	0.157	0.246977	1.08017	0.111262	0.382733	0.718741	-0.476456	0.184573	0.801219	-0.319731	0.0340692	0.781458	-0.355759	0.0644577
ILMN_2352159	BBS9	27241	1.13682	0.185	0.331324	1.18591	0.245997	0.382733	0.911725	-0.13333	0.195562	0.914023	-0.129697	0.185326	0.702698	-0.509023	0.0419616
ILMN_1745415	BBX	56987	1.17691	0.235	0.081157	0.676253	-0.564365	0.0808556	0.771653	-0.373976	0.355226	0.825766	-0.276195	0.157704	0.942258	-0.0858055	0.711531
ILMN_1790455	BCAM	4059				0.78582	-0.34773	0.371093	0.729173	-0.455668	0.233038	0.980414	-0.0285368	0.648077	0.909739	-0.136475	0.802587
ILMN_1680300	BCAN	63827	1.12117	0.165	0.242476	0.576041	-0.795756	0.19043	0.740487	-0.433453	0.0644577	0.848702	-0.23667	0.479929	1.09099	0.125633	0.711531
ILMN_2342084	BCAP29	55973	0.82188	-0.283	0.043237	1.30044	0.379003	0.662521	0.823568	-0.280041	0.355226	0.875146	-0.192404	0.289315	0.799485	-0.322857	0.139087
ILMN_1812403	BCAP31	10134	1.01255	0.018	0.923036	0.92176	-0.117538	0.0808556	0.762061	-0.392021	0.0419616	1.03671	0.0520175	0.859819	0.857099	-0.222466	0.0960923
ILMN_1672596	BCAR1	9564	0.925304	-0.112	0.643804	0.679773	-0.556874	0.662521	0.783717	-0.351596	0.459543	1.00072	0.00103643	0.658843	1.15374	0.206315	0.5791
ILMN_1763638	BCAR3	8412	1.1065	0.146	0.371171	0.900039	-0.151941	0.382733	0.782988	-0.352937	0.0419616	0.980498	-0.0284132	0.479929	0.852984	-0.229409	0.0265003
ILMN_3191746	BCAR4	400500	0.91764	-0.124	0.463261	1.17053	0.227159	0.662521	0.982753	-0.0250992	0.459543	1.0541	0.0760093	0.723932	0.885001	-0.176249	0.459543
ILMN_1733042	BCAS1	8537				0.846516	-0.24039	0.662521	0.710951	-0.492178	0.125786	0.822987	-0.281058	0.325271	0.712816	-0.488397	0.0644577
ILMN_1751760	BCAS2	10286	0.97468	-0.037	0.854704	1.20609	0.270342	0.662521	1.02019	0.0288331	0.711531	1.10555	0.144766	0.331387	1.13281	0.179899	0.5791
ILMN_2325506	BCAS4	55653	0.76313	-0.39	0.007394	0.891557	-0.165601	0.662521	0.769063	-0.378825	0.0960923	0.868469	-0.203454	0.157704	0.815901	-0.293534	0.0265003
ILMN_1766169	BCAT1	586	0.741748	-0.431	0.014144
ILMN_1695110	BCAT2	587	0.877213	-0.189	0.330243	0.877416	-0.188667	0.19043	0.768894	-0.379144	0.0960923	0.912177	-0.132614	0.723932	0.799356	-0.32309	0.139087
ILMN_1786433	BCCIP	56647	1.84933	0.887	0	0.90063	-0.150994	0.19043	0.82949	-0.269703	0.01623	0.915033	-0.128105	0.157704	0.825686	-0.276335	0.267257
ILMN_1796113	BCDIN3D	144233	1.337	0.419	0.002731	0.983141	-0.0245302	1	1.06631	0.0926302	1	0.981164	-0.0274336	0.929637	1.06417	0.0897268	0.711531
ILMN_2176592	BCHE	590	0.7884	-0.343	0.057595	0.497377	-1.00759	0.540291	0.488217	-1.03441	0.2113	0.734869	-0.44444	0.066753	0.721335	-0.471258	0.245278
ILMN_1735979	BCKDHA	593	1.10267	0.141	0.484425	0.808438	-0.30679	0.19043	0.806163	-0.310857	0.0960923	1.03873	0.0548211	0.859819	1.03581	0.0507539	1
ILMN_1764166	BCKDHB	594	0.84792	-0.238	0.052996	0.674083	-0.569001	0.0808556	0.82194	-0.282896	0.0419616	0.654378	-0.611803	0.0773886	0.511085	-0.968364	0.01623
ILMN_1693394	BCKDK	10295	0.476649	-1.069	0	0.81681	-0.291928	0.662521	0.693194	-0.528669	0.139087	1.04113	0.05815	0.723932	0.883565	-0.178591	0.0644577
ILMN_1716446	BCL10	8915	1.08749	0.121	0.495657	0.711565	-0.490932	0.245278	0.603882	-0.72766	0.066753	0.898032	-0.155162	0.596242	1.22113	0.288214	0.355226
ILMN_2342271	BCL11A	53335	1.12818	0.174	0.225465	1.37812	0.462705	1
ILMN_2246956	BCL2	596	1.09505	0.131	0.409402	0.882636	-0.18011	1	1.00336	0.00484058	0.77283	0.858966	-0.219328	0.15558	0.646096	-0.630179	0.371093
ILMN_1769229	BCL2A1	597	1.02883	0.041	0.840613	1.11203	0.1532	0.382733	0.946276	-0.0796677	1	0.654243	-0.612101	0.0342578	0.556723	-0.844969	0.0682475
ILMN_1654118	BCL2L1	598	1.25963	0.333	0.009371	0.777751	-0.362619	0.19043	0.627622	-0.672032	0.01623	0.864244	-0.210489	0.426777	0.721141	-0.471646	0.0419616
ILMN_2359627	BCL2L11	10018	1	0	0.999228				1.2085	0.273217	0.2113	1.26647	0.340818	0.241567
ILMN_2396982	BCL2L12	83596	1.22434	0.292	0.039634	0.95145	-0.0718005	0.382733	0.739534	-0.435312	0.0644577	0.864596	-0.209902	0.451913	0.73868	-0.436979	0.0524795
ILMN_2181445	BCL2L13	23786	1.00696	0.01	0.97431	0.752117	-0.41097	0.19043	0.822206	-0.282427	0.711531	0.940576	-0.0883835	0.596242	1.02823	0.0401593	1
ILMN_1664235	BCL2L14	79370	0.93174	-0.102	0.628165
ILMN_1746561	BCL2L2	599	0.768438	-0.38	0.000275	0.938167	-0.0920838	0.382733	0.818997	-0.288071	0.0644577	0.929562	-0.105377	0.723932	0.811485	-0.301364	0.195562
ILMN_1710514	BCL3	602	1.01466	0.021	0.923646	0.66956	-0.578716	0.19043	0.690002	-0.535328	0.0644577	1.06637	0.0927133	0.377225	1.09893	0.1361	1
ILMN_1737314	BCL6	604	1.53581	0.619	5e-06	0.953638	-0.0684855	0.662521	0.953693	-0.0684024	0.853307	0.876135	-0.190775	0.157704	0.876186	-0.190691	0.267257
ILMN_1651285	BCL6B	255877	1.20999	0.275	0.108669	0.908372	-0.138645	1	0.728091	-0.45781	0.0265003	0.890248	-0.167721	0.723932	0.713564	-0.486886	0.195562
ILMN_1706886	BCL7A	605	1.08222	0.114	0.466024	0.877639	-0.188301	0.0808556	1.01554	0.0222464	0.853307	0.929822	-0.104974	0.250998	1.07592	0.105573	0.853307
ILMN_2367275	BCL7B	9275	0.85441	-0.227	0.378822	0.937838	-0.0925893	0.382733	0.8806	-0.183442	0.5791	1.04498	0.0634748	0.929637	1.06198	0.0867584	0.5791
ILMN_2371147	BCL7C	9274	0.924023	-0.114	0.585043	0.929771	-0.105052	0.382733	0.730694	-0.452661	0.139087	0.940488	-0.0885189	0.536499	0.762537	-0.391121	0.355226
ILMN_1704452	BCL9	607	0.985549	-0.021	0.924344	0.821784	-0.283169	0.382733	0.888787	-0.170091	0.459543	0.806133	-0.31091	0.216373	0.871859	-0.197833	0.459543
ILMN_1743966	BCL9L	283149	1.06511	0.091	0.602397	0.669533	-0.578773	0.0808556	0.844224	-0.244302	0.0644577	0.781924	-0.3549	0.250998	0.98594	-0.0204287	0.853307
ILMN_2357272	BCLAF1	9774	1.27103	0.346	0.025463	0.585626	-0.771949	0.19043	1.08909	0.123123	0.711531	0.815645	-0.293986	0.0485396	0.747939	-0.419008	0.139087
ILMN_1773117	BCOR	54880	1.27368	0.349	0.00965	0.818304	-0.289292	0.662521	0.903275	-0.146763	0.5791	0.891838	-0.165147	0.331387	1.01449	0.0207495	0.698535
ILMN_1767015	BCORL1	63035	1.09885	0.136	0.401481	0.774243	-0.369141	0.0808556	0.715372	-0.483233	0.0419616	0.950881	-0.0726635	0.536499	0.878579	-0.186756	0.195562
ILMN_1669663	BCR	613	0.851454	-0.232	0.096512	0.553386	-0.853643	0.0808556	0.759742	-0.396418	0.0528075	0.823165	-0.280747	0.353111	0.920444	-0.119598	0.698535
ILMN_1738529	BCS1L	617	1.39959	0.485	0.000119	0.996002	-0.00578002	0.662521	1.08278	0.114742	1	0.848163	-0.237587	0.723932	0.922062	-0.117065	0.853307
ILMN_1678757	BCYRN1	618				0.817431	-0.290831	0.382733	0.830762	-0.267493	0.195562	0.952919	-0.0695753	0.658843	0.968459	-0.0462377	0.267257
ILMN_1683471	BDH1	622	1.074	0.103	0.572584	1.172	0.228974	0.0808556	0.7203	-0.47333	0.01623	0.907687	-0.139734	0.193931	0.730573	-0.4529	0.01623
ILMN_1734611	BDKRB1	623	1.09278	0.128	0.646565
ILMN_1684086	BDKRB2	624	0.823591	-0.28	0.055793
ILMN_1793988	BDNF	627	1.35379	0.437	0.000489	0.735722	-0.442768	1	0.802489	-0.317447	1
ILMN_3249533	BDNFOS	NA	1.00696	0.01	0.963551
ILMN_1744822	BECN1	8678	1.08147	0.113	0.716288	0.973411	-0.0388792	0.662521	0.95672	-0.0638316	0.853307	1.08527	0.118055	0.791082	1.06666	0.0931027	0.355226
ILMN_1668924	BEGAIN	57596	0.980779	-0.028	0.879704	1.29656	0.374686	0.662521	1.41779	0.503649	0.711531	1.22092	0.287972	0.331387	1.33509	0.416935	0.195562
ILMN_2375032	BEND3	57673	1.23029	0.299	0.022187	1.31199	0.391753	0.77283	0.952856	-0.0696693	0.711531	0.853609	-0.228352	0.377225	0.619951	-0.689774	0.194851
ILMN_1796574	BEND4	389206	0.895646	-0.159	0.25502				0.690362	-0.534574	0.371093
ILMN_3237448	BEND5	79656	0.911301	-0.134	0.331809
ILMN_1706969	BEND6	221336	1.07252	0.101	0.608557
ILMN_3178043	BEND7	222389	1.26225	0.336	0.004111	0.579428	-0.787299	0.382733	1.11548	0.157663	0.540291	0.735121	-0.443947	0.245278	0.799811	-0.322269	0.540291
ILMN_1718982	BEST1	7439	1.01466	0.021	0.918033							0.888243	-0.170974	0.575174
ILMN_1684042	BET1	10282	1.16312	0.218	0.188256	1.06279	0.0878573	0.662521	1.15075	0.202574	0.711531	0.885704	-0.175103	0.426777	0.959007	-0.0603862	0.5791
ILMN_2060652	BET1L	51272	1.15269	0.205	0.207467	1.05344	0.0751016	0.382733	0.965212	-0.0510829	0.355226	0.92269	-0.116082	0.289315	0.845416	-0.242267	0.0960923
ILMN_2234697	BEX1	55859	1.70764	0.772	0	0.863805	-0.211223	0.382733	0.77532	-0.367136	0.0960923	1.09159	0.126433	0.658843	0.979774	-0.0294794	0.459543
ILMN_2181892	BEX2	84707	1.00905	0.013	0.961292	0.950149	-0.0737742	0.382733	1.33882	0.420965	0.711531	0.781599	-0.3555	0.929637	1.10132	0.13924	0.711531
ILMN_2351638	BEX4	56271	0.909408	-0.137	0.329422	0.899641	-0.152579	1	1.9253	0.945083	0.125786	0.927039	-0.109298	0.713191	1.98393	0.988364	0.184573
ILMN_1806473	BEX5	340542				1.12741	0.17301	0.382733	0.843875	-0.244898	1	0.914143	-0.129508	0.143672	0.684245	-0.547416	0.233038
ILMN_1804798	BEXL1	NA				1.29707	0.375252	0.662521	1.80165	0.849317	0.355226	0.925835	-0.111172	0.723932	1.286	0.362893	0.267257
ILMN_1814808	BFAR	51283	1.15509	0.208	0.166259	0.858541	-0.220041	0.0808556	0.742123	-0.43027	0.0644577	0.985127	-0.0216186	0.331387	0.851543	-0.231848	0.139087
ILMN_1712608	BFSP1	631				1.17494	0.232592	0.19043	0.692526	-0.530061	0.0644577	0.987715	-0.0178328	0.479929	0.582171	-0.780486	0.0419616
ILMN_1690217	BFSP2	8419				0.782304	-0.354199	1	0.645567	-0.631361	0.0644577	0.986395	-0.0197632	0.859819	0.813985	-0.296925	0.267257
ILMN_1755818	BGLAP	632	1.00835	0.012	0.959929	1.01272	0.0182303	1	1.02538	0.0361554	1	0.91677	-0.125368	0.377225	0.928232	-0.107443	0.853307
ILMN_2206746	BGN	633	0.523768	-0.933	0.002432	0.764718	-0.387001	0.0808556	0.898524	-0.154372	0.459543	0.637565	-0.649356	0.0933977	0.749122	-0.416727	0.139087
ILMN_1768534	BHLHB2	NA	2.0648	1.046	0	1.06634	0.0926611	1	0.911177	-0.134196	0.267257	0.98564	-0.0208668	0.596242	0.842224	-0.247724	0.0265003
ILMN_1708131	BHLHB9	80823	0.976032	-0.035	0.874909	1.10104	0.138867	0.662521	0.922534	-0.116325	0.711531	0.85857	-0.219993	0.723932	0.719375	-0.475185	0.195562
ILMN_1699585	BHLHE22	27319	0.968618	-0.046	0.856531
ILMN_1692973	BICD1	636	1.04536	0.064	0.705398
ILMN_2380418	BICD2	23299	1.26576	0.34	0.01223	0.830214	-0.268445	0.382733	0.683163	-0.549698	0.0960923	1.08128	0.112738	0.859819	0.889758	-0.168515	0.711531
ILMN_2259495	BID	637	1.09278	0.128	0.455717	0.828954	-0.270636	0.662521	0.779444	-0.359482	0.195562	0.708736	-0.496679	0.0240277	0.71222	-0.489605	0.0960923
ILMN_1674160	BIN1	274	0.961928	-0.056	0.746832	0.74377	-0.427071	0.0808556	0.620433	-0.688651	0.0265003	0.97991	-0.0292783	0.658843	0.704435	-0.505461	0.0320887
ILMN_1708485	BIN3	55909	1.03598	0.051	0.773027	0.901494	-0.14961	0.371093	1.13185	0.178679	0.386476	0.720645	-0.472639	0.245278	0.904786	-0.144351	0.540291
ILMN_1768194	BIRC2	329	1.20832	0.273	0.118501	0.841338	-0.249243	0.662521	0.934611	-0.0975628	0.267257	0.778544	-0.36115	0.0636898	0.835269	-0.259687	0.0644577
ILMN_1776181	BIRC3	330				1.08564	0.118545	0.382733	2.16859	1.11676	0.139087	0.905729	-0.142849	0.723932	1.74038	0.7994	0.0960923
ILMN_1803124	BIRC5	332	1.13761	0.186	0.250511	0.829174	-0.270254	0.19043	0.660598	-0.598155	0.0265003	0.958279	-0.0614831	0.596242	0.763455	-0.389384	0.0419616
ILMN_1801605	BIRC6	57448	0.944092	-0.083	0.635061	0.898481	-0.15444	1	0.758672	-0.398451	0.0960923	0.934876	-0.0971532	0.426777	0.789404	-0.341164	0.0960923
ILMN_2214098	BIVM	54841	0.984866	-0.022	0.89424	0.966448	-0.0492358	1	0.807637	-0.308221	0.0960923	0.975899	-0.0351965	0.331387	0.721754	-0.470421	0.0644577
ILMN_1675612	BLCAP	10904	0.885154	-0.176	0.278927	0.787545	-0.344565	0.19043	0.742269	-0.429987	0.0265003	0.973518	-0.0387198	0.479929	0.91755	-0.124141	0.267257
ILMN_1807331	BLID	414899	0.971981	-0.041	0.829196							1.18745	0.247861	1
ILMN_1709484	BLM	641	1.08298	0.115	0.480757	0.888343	-0.170812	0.662521	0.67348	-0.570292	0.459543	1.08859	0.122462	1	0.825294	-0.277019	0.195562
ILMN_1721921	BLMH	642	0.895646	-0.159	0.367772	1.08849	0.122332	1	0.912017	-0.132867	0.711531	1.03852	0.0545313	0.377225	0.870148	-0.200668	0.195562
ILMN_2142935	BLNK	29760
ILMN_2157510	BLOC1S1	2647	0.993093	-0.01	0.976704	0.838109	-0.254791	0.382733	0.730214	-0.453609	0.0960923	0.854999	-0.226005	0.0272754	0.74493	-0.424823	0.0644577
ILMN_1679782	BLOC1S2	282991	1.02527	0.036	0.9069	0.980596	-0.0282693	0.662521	1.09899	0.136173	0.459543	0.846969	-0.239619	0.386476	1.20522	0.269302	0.195562
ILMN_1681242	BLOC1S3	388552	0.843816	-0.245	0.113525
ILMN_1691436	BLVRA	644	0.93174	-0.102	0.633857	0.917805	-0.12374	0.662521	0.723679	-0.466579	0.0644577	1.03383	0.0479935	0.723932	0.81516	-0.294845	0.01623
ILMN_1797793	BLVRB	645	0.891311	-0.166	0.394829	0.917958	-0.123499	0.0808556	0.800943	-0.320229	0.01623	0.961048	-0.0573194	1	0.83854	-0.254049	0.0644577
ILMN_2106658	BLZF1	8548				0.797372	-0.326676	0.382733	0.70024	-0.514078	0.0960923	0.814537	-0.295949	0.289315	0.905519	-0.143183	0.5791
ILMN_1787794	BMF	90427	0.885154	-0.176	0.229933	1.2852	0.361993	1	1.48699	0.572394	0.125786	0.763706	-0.388912	0.0485396	0.883615	-0.178511	0.853307
ILMN_1700915	BMI1	648	1.22095	0.288	0.038134	1.31336	0.393265	0.662521	1.48311	0.56863	0.267257	0.792485	-0.335544	0.791082	0.894914	-0.16018	0.853307
ILMN_1800412	BMP1	649	0.759962	-0.396	0.003404	0.959622	-0.0594626	1	1.69213	0.758837	0.288844	0.620768	-0.687875	0.24716	0.780788	-0.356997	0.195562
ILMN_1722718	BMP2	650	1.97247	0.98	7e-06
ILMN_1811148	BMP2K	55589	0.940174	-0.089	0.559631	0.936304	-0.0949506	0.540291	0.866227	-0.207183	0.77283	0.899732	-0.152433	0.662521	1.16602	0.221594	0.540291
ILMN_1682661	BMP3	651	1.05044	0.071	0.697841
ILMN_1740900	BMP4	652	0.618566	-0.693	1.6e-05	0.850647	-0.233368	0.0808556	0.929782	-0.105035	0.853307	0.937512	-0.0930909	0.426777	1.02473	0.0352421	0.711531
ILMN_1660552	BMP5	653				1.03612	0.0511857	1	1.13552	0.18335	0.558185	0.820099	-0.28613	0.120691	0.898776	-0.153966	0.518605
ILMN_1747650	BMP6	654	1.34537	0.428	0.001065
ILMN_2123415	BMP8B	656				1.05503	0.0772817	0.662521	0.96233	-0.0553964	0.5791	0.95658	-0.0640426	0.723932	0.872532	-0.196721	0.139087
ILMN_3307916	BMPER	168667	1.12662	0.172	0.345364
ILMN_1706957	BMPR1A	657	0.838568	-0.254	0.041785	1.17596	0.233833	0.19043	0.857419	-0.221927	0.5791	0.92271	-0.11605	0.216373	0.672772	-0.571811	0.01623
ILMN_1801658	BMPR1B	658	1.09733	0.134	0.456531
ILMN_2070896	BMPR2	659	0.951978	-0.071	0.77939	1.46211	0.548054	0.662521	0.820412	-0.285579	0.0644577	0.782043	-0.354679	0.0773886	0.497487	-1.00727	0.0419616
ILMN_1772713	BMS1	9790	1.18838	0.249	0.041897	0.928931	-0.106357	0.382733	0.877228	-0.188976	0.267257	0.931556	-0.102286	0.157704	0.879707	-0.184906	0.267257
ILMN_3238183	BMS1P5	NA				0.899824	-0.152285	0.662521	0.842037	-0.248045	0.459543	0.986424	-0.0197203	0.536499	0.923075	-0.115481	0.355226
ILMN_1796138	BMX	660	0.976032	-0.035	0.876852
ILMN_1692748	BNC1	646	0.935624	-0.096	0.603834
ILMN_1656373	BNC2	54796	1.27544	0.351	0.002136
ILMN_2318733	BNIP1	662	1.27987	0.356	0.004133	0.924398	-0.113414	0.382733	0.804314	-0.31417	0.0644577	0.939807	-0.0895632	0.289315	0.765445	-0.38563	0.0960923
ILMN_1770803	BNIP2	663	1.14393	0.194	0.155843	1.02041	0.0291534	1	1.12884	0.174842	0.711531	0.891113	-0.16632	0.723932	0.985801	-0.0206318	1
ILMN_1724658	BNIP3	664	0.915099	-0.128	0.502779	0.926889	-0.109531	0.662521	1.09834	0.13533	1	0.84933	-0.235602	0.331387	1.00644	0.00925902	0.853307
ILMN_1718961	BNIP3L	665	1.08523	0.118	0.625151	0.893163	-0.163005	0.662521	0.83153	-0.26616	0.5791	0.830369	-0.268175	0.157704	0.743225	-0.428128	0.139087
ILMN_1711170	BNIPL	149428	0.914465	-0.129	0.485526	0.741554	-0.431376	0.0808556	0.845185	-0.242661	0.195562	0.747673	-0.41952	0.250998	0.734173	-0.445807	0.0960923
ILMN_1689172	BOAT	NA	0.938872	-0.091	0.651418	0.697998	-0.518705	0.540291	0.905541	-0.143147	0.464214	0.70729	-0.499627	0.193876	0.917596	-0.124069	1
ILMN_1730032	BOK	666	0.825305	-0.277	0.076188	0.951629	-0.0715288	0.382733	0.859256	-0.218839	0.195562	0.89922	-0.153253	0.111961	0.811935	-0.300564	0.0419616
ILMN_1793966	BOLA1	51027	1.14155	0.191	0.109762	0.874895	-0.192818	0.382733	0.985212	-0.0214945	0.459543	1.03334	0.0473108	0.929637	1.16363	0.218634	0.711531
ILMN_1659343	BOLA2	552900	1.19334	0.255	0.050853	0.654167	-0.61227	0.0808556	0.755789	-0.403945	0.0960923	0.974596	-0.0371235	0.479929	0.922	-0.117161	0.267257
ILMN_3249676	BOLA2B	654483	1.12272	0.167	0.292281	1.17062	0.227268	1	0.630391	-0.665682	0.0402387	1.09325	0.128624	0.898327	0.588729	-0.764325	0.17146
ILMN_2258488	BOLA3	388962	1.14155	0.191	0.292388	0.896404	-0.157779	0.19043	0.885863	-0.174844	0.01623	0.944831	-0.0818724	0.426777	0.848754	-0.236583	0.0644577
ILMN_1670746	BOLL	66037	1.03025	0.043	0.80697							1.05313	0.0746881	0.540291
ILMN_1715583	BOP1	23246				0.997496	-0.00361652	0.662521	0.815531	-0.294189	0.0265003	1.01272	0.0182376	0.791082	0.827978	-0.272335	0.0960923
ILMN_2147920	BP75	NA	1.21167	0.277	0.063917	0.730956	-0.452143	0.19043	0.674179	-0.568796	0.0960923	0.935392	-0.0963575	0.216373	0.862735	-0.21301	0.01623
ILMN_2352921	BPGM	669	0.967947	-0.047	0.858099	0.789284	-0.341383	0.662521	0.838394	-0.2543	0.5791	0.902937	-0.147303	0.658843	0.959118	-0.0602196	1
ILMN_1657746	BPHL	670	0.937571	-0.093	0.556469	0.810077	-0.303868	0.19043	0.857265	-0.222187	0.195562	0.806326	-0.310565	0.479929	0.853295	-0.228884	0.195562
ILMN_1766736	BPI	671							1.01656	0.0236934	0.698535
ILMN_1712718	BPNT1	10380	1.11188	0.153	0.413058	1.17596	0.233842	0.382733	1.1867	0.246954	0.853307	0.892949	-0.16335	0.536499	0.901102	-0.150238	0.355226
ILMN_1688381	BPTF	2186	1.24143	0.312	0.004228				1.07902	0.109728	0.77283	0.674634	-0.567823	0.245278
ILMN_2217056	BPY2B	442867										1.19486	0.256846	0.148915	0.978596	-0.0312145	0.698535
ILMN_1652472	BRAF	673				0.828447	-0.271519	1	0.977999	-0.0320944	0.371093	0.855851	-0.224568	0.662521	1.01035	0.0148562	1
ILMN_1738027	BRCA1	672	0.873573	-0.195	0.24468	0.897877	-0.155411	0.0808556	0.852802	-0.229716	0.139087	0.881772	-0.181522	0.216373	0.915482	-0.127397	0.195562
ILMN_1697546	BRCC3	79184				1.10698	0.146627	0.662521	0.94269	-0.0851443	0.459543	0.905813	-0.142714	0.185326	0.771381	-0.374485	0.0265003
ILMN_1730019	BRD1	23774	1.12584	0.171	0.262011	0.960403	-0.0582881	0.662521	1.26237	0.33614	0.355226	0.908192	-0.138932	0.426777	1.19375	0.255496	0.711531
ILMN_1758918	BRD2	6046	1.39959	0.485	0.002014	1.00884	0.012704	0.662521	1.46648	0.552361	0.355226	0.963959	-0.052957	1	1.40124	0.4867	0.267257
ILMN_1785635	BRD3	8019	1.39474	0.48	0.000314	0.79873	-0.32422	0.382733	0.968656	-0.0459432	0.711531	0.931777	-0.101943	0.377225	1.13001	0.176334	1
ILMN_1771061	BRD4	23476	1.21588	0.282	0.046322				0.755265	-0.404946	0.540291	0.950366	-0.0734453	0.723674
ILMN_2082810	BRD7	29117	1.09354	0.129	0.294278	1.08994	0.124251	1	0.885126	-0.176045	0.139087	0.985385	-0.0212412	0.596242	0.890932	-0.166613	0.139087
ILMN_3262031	BRD7P2	647076	0.92723	-0.109	0.424499	1.19432	0.256192	0.382733	1.605	0.682572	0.17146	0.723964	-0.466011	0.0966976	0.888856	-0.169978	0.355226
ILMN_3245301	BRD7P3	23629										0.718912	-0.476112	0.0813611
ILMN_1701711	BRD8	10902	1.23371	0.303	0.013063	0.79514	-0.330719	0.19043	0.859811	-0.217909	0.139087	0.920465	-0.119565	0.377225	0.982009	-0.0261912	0.459543
ILMN_1651405	BRD9	65980	0.691595	-0.532	1e-06	0.813968	-0.296957	0.662521	0.822462	-0.281978	0.5791	0.905951	-0.142495	0.377225	0.915406	-0.127517	0.5791
ILMN_1778684	BRE	NA	0.901875	-0.149	0.46075	0.88067	-0.183327	0.382733	0.817231	-0.291183	0.01623	0.791504	-0.337331	0.0933977	0.650276	-0.620876	0.01623
ILMN_3244769	BREA2	286076
ILMN_1703686	BRF1	2972	1.06437	0.09	0.555333	0.663051	-0.592808	0.662521	0.596199	-0.746134	0.267257	0.927464	-0.108637	0.479929	0.833952	-0.261963	0.267257
ILMN_1665554	BRF2	55290	1.17365	0.231	0.07534	1.00154	0.00221733	1	1.01078	0.0154726	0.711531	1.03983	0.0563476	0.791082	1.04943	0.0696028	0.711531
ILMN_1781580	BRI3	25798	1.07103	0.099	0.649819	0.781913	-0.354921	0.0808556	1.0217	0.0309767	1	0.943434	-0.0840062	0.723932	1.23276	0.301891	0.355226
ILMN_1797693	BRI3BP	140707	1.06142	0.086	0.667305	0.858144	-0.220708	0.0808556	0.7046	-0.505124	0.01623	0.772331	-0.37271	0.112351	0.781052	-0.35651	0.0960923
ILMN_3253304	BRI3P1	730010				0.863275	-0.212108	0.382733	1.04193	0.059264	0.711531	0.944193	-0.0828462	1	1.1396	0.188526	0.5791
ILMN_1760757	BRIP1	83990				0.680199	-0.555971	0.77283	0.721176	-0.471577	0.906186	0.871295	-0.198766	0.250998	0.923784	-0.114372	0.459543
ILMN_2155172	BRIX1	55299	1.56049	0.642	2.3e-05	0.931582	-0.102245	0.382733	0.979741	-0.0295272	0.853307	1.08769	0.121266	0.791082	1.11068	0.151442	0.459543
ILMN_2398432	BRMS1	25855	1.21757	0.284	0.010738	0.855612	-0.224971	0.382733	0.872369	-0.19699	0.711531	0.987283	-0.0184647	0.929637	1.1634	0.218341	0.267257
ILMN_1775943	BRMS1L	84312	1.12662	0.172	0.216718	1.08693	0.120256	0.698535	0.719275	-0.475385	0.243345	0.893564	-0.162356	0.173485	0.591316	-0.757998	0.066753
ILMN_1727813	BRP44	NA	0.740207	-0.434	0.077821	0.975698	-0.0354933	0.382733	0.85192	-0.23121	0.0644577	1.01291	0.0185065	0.791082	0.884411	-0.177211	0.459543
ILMN_2226324	BRP44L	NA	0.730522	-0.453	0.007662	0.864353	-0.210307	0.19043	0.663461	-0.591916	0.01623	0.961801	-0.0561901	0.536499	0.722053	-0.469824	0.01623
ILMN_2365549	BRPF1	7862	1.19416	0.256	0.005907	0.979461	-0.0299397	0.662521	1.2543	0.326882	0.355226	0.909181	-0.13736	0.658843	1.262	0.335713	0.267257
ILMN_1658800	BRPF3	27154	1.06216	0.087	0.579005	0.873275	-0.195493	1	0.848083	-0.237723	0.5791	0.964266	-0.052497	0.250998	0.936449	-0.0947276	0.355226
ILMN_2185845	BRSK1	84446	1.04899	0.069	0.70536	0.643278	-0.636487	0.0808556	0.887062	-0.172892	0.267257	0.837192	-0.256369	0.13332	1.15447	0.207225	0.195562
ILMN_1708496	BRSK2	9024	1.01466	0.021	0.941868	0.972666	-0.0399835	1	0.995612	-0.00634425	1	0.707358	-0.499488	0.371093	0.724045	-0.465848	1
ILMN_1660400	BRUNOL4	NA	1.05555	0.078	0.677811
ILMN_1656045	BRUNOL6	NA	1.02243	0.032	0.889384
ILMN_2296011	BRWD1	54014	0.926588	-0.11	0.455694	0.772545	-0.37231	0.382733	0.7279	-0.458188	0.139087	0.833216	-0.263238	0.216373	0.689582	-0.536206	0.0419616
ILMN_2086222	BRWD2	NA	0.952638	-0.07	0.708779	0.928347	-0.107264	0.662521	0.941617	-0.086787	1	0.875755	-0.191401	0.289315	0.888273	-0.170925	0.711531
ILMN_1757794	BRWD3	254065										0.73043	-0.453182	0.245278
ILMN_1774596	BSCL2	26580	0.767373	-0.382	0.000623	1.00449	0.00646683	1	0.836595	-0.257399	0.267257	1.01958	0.0279681	0.791082	0.849156	-0.235898	0.0960923
ILMN_1734483	BSDC1	55108	1.11806	0.161	0.206429	1.01846	0.0263893	1	0.921402	-0.118097	0.5791	0.975036	-0.0364729	0.658843	0.882116	-0.180959	0.267257
ILMN_1778374	BSG	682	0.932387	-0.101	0.704306	0.724617	-0.464709	0.0808556	0.80671	-0.309878	0.139087	0.966392	-0.0493188	0.377225	1.07588	0.105512	0.459543
ILMN_1726420	BSND	7809	1.12428	0.169	0.198338
ILMN_3242325	BSPH1	100131137	0.97942	-0.03	0.885027	1.19235	0.253807	0.540291	0.90701	-0.140809	1	0.998242	-0.00253868	0.713303	0.759354	-0.397155	0.487453
ILMN_3247560	BSPRY	54836				0.876135	-0.190775	0.19043	0.639795	-0.644319	0.0644577	1.10586	0.145171	0.723932	0.807552	-0.308373	0.0265003
ILMN_1770161	BST1	683	0.784041	-0.351	0.115597
ILMN_1723480	BST2	684	0.899378	-0.153	0.905405	0.867996	-0.204241	0.382733	0.709781	-0.494555	0.267257	1.06305	0.0882069	0.658843	0.86928	-0.202108	0.139087
ILMN_3238628	BSX	390259	1.04319	0.061	0.773559
ILMN_1676842	BTAF1	9044	1.15349	0.206	0.122277	0.949138	-0.0753101	0.382733	0.880884	-0.182976	0.711531	0.863853	-0.211143	0.0773886	0.801732	-0.318809	0.355226
ILMN_1691927	BTBD1	53339	1.19003	0.251	0.232987	1.00498	0.00717288	1	0.789908	-0.340244	0.5791	0.923334	-0.115075	0.536499	0.731165	-0.45173	0.0960923
ILMN_1809344	BTBD10	84280	0.832199	-0.265	0.024512	0.9967	-0.00476892	1	0.749539	-0.415925	0.267257	0.974316	-0.0375382	0.723932	0.732706	-0.448694	0.01623
ILMN_1705066	BTBD11	121551	1.12662	0.172	0.186219				1.25113	0.323229	0.540291	0.620187	-0.689224	1
ILMN_1732885	BTBD12	NA	1.12662	0.172	0.225066	1.07191	0.100183	0.662521	0.882874	-0.17972	1	0.962871	-0.0545858	0.723932	0.793065	-0.33449	0.355226
ILMN_1707481	BTBD15	NA	1.16797	0.224	0.116108	0.97731	-0.0331111	0.382733	0.818745	-0.288514	0.355226	1.06469	0.0904377	0.723932	0.89195	-0.164965	0.459543
ILMN_3238274	BTBD2	55643	0.940174	-0.089	0.559641	0.839005	-0.253248	0.0808556	0.783132	-0.352672	0.0644577	0.911706	-0.133359	0.250998	0.850991	-0.232784	0.5791
ILMN_1666653	BTBD3	22903	1.18591	0.246	0.145427	0.841826	-0.248406	0.0808556	0.816654	-0.292203	0.0644577	0.800644	-0.320766	0.0933977	0.776703	-0.364564	0.0644577
ILMN_1744725	BTBD6	90135	0.791686	-0.337	0.052784	0.96408	-0.0527747	0.382733	1.05328	0.0748864	0.5791	0.916739	-0.125417	0.658843	1.00156	0.00224375	0.853307
ILMN_1687743	BTBD7	55727	1.14552	0.196	0.25394	0.826333	-0.275205	0.19043	0.657504	-0.604928	0.0419616	0.855204	-0.225659	0.250998	0.680476	-0.555383	0.0419616
ILMN_1796773	BTBD8	284697	1.02598	0.037	0.860313
ILMN_1732271	BTBD9	114781	1.01537	0.022	0.91794	1.12938	0.175537	0.540291	1.04087	0.0577831	0.802587	0.849254	-0.235732	0.648077	0.782691	-0.353486	0.332922
ILMN_1699728	BTD	686	0.984184	-0.023	0.936319	0.984582	-0.0224172	0.662521	0.800506	-0.321016	0.267257	1.0689	0.0961335	0.929637	0.869064	-0.202466	0.5791
ILMN_2319414	BTF3	689	1.37554	0.46	0.000395	0.916505	-0.125785	0.0808556	0.800776	-0.320529	0.01623	0.929343	-0.105717	0.250998	0.887271	-0.172554	0.267257
ILMN_3309354	BTF3L1	NA				0.936044	-0.0953519	0.698535	1.14536	0.195802	0.513891	0.85796	-0.221018	0.477675	1.04982	0.0701353	0.867632
ILMN_2072140	BTF3L4	91408	1.11574	0.158	0.343445	1.22912	0.297629	0.662521	0.757664	-0.40037	0.267257	0.943908	-0.0832823	0.658843	0.709469	-0.495189	0.0644577
ILMN_1775743	BTG1	694	1.7219	0.784	0	0.97231	-0.0405116	1	1.13254	0.179568	0.459543	1.15005	0.201698	0.536499	1.33958	0.421778	0.355226
ILMN_1770085	BTG2	7832	1.09962	0.137	0.595663	0.996292	-0.00535946	1	1.22878	0.29723	0.711531	0.959002	-0.0603939	0.596242	1.18279	0.242196	0.5791
ILMN_2154836	BTG3	10950	0.913832	-0.13	0.636264
ILMN_1662026	BTK	695	1.16312	0.218	0.137967
ILMN_1778536	BTLA	151888	0.951318	-0.072	0.672739
ILMN_1698953	BTN1A1	696	1	0	0.998719
ILMN_2364852	BTN2A1	11120				1.09326	0.128636	0.662521	1.52798	0.611624	0.355226	0.91311	-0.13114	0.791082	1.27619	0.351848	0.195562
ILMN_1752758	BTN2A2	10385				1.29437	0.372251	1	1.39211	0.47727	0.19043	1.04453	0.0628608	0.685443	1.12341	0.167879	0.846451
ILMN_1721813	BTN2A3	NA										0.637805	-0.648812	1
ILMN_1802708	BTN3A1	11119	0.882703	-0.18	0.312339				0.934078	-0.0983845	0.77283	0.898016	-0.155186	1
ILMN_1700067	BTN3A2	11118	0.933033	-0.1	0.566992	0.874775	-0.193017	0.77283	0.995381	-0.00667881	0.867632	1.10448	0.143366	0.173485	1.25676	0.329704	0.0281858
ILMN_2373831	BTN3A3	10384	0.97942	-0.03	0.899411
ILMN_1815718	BTRC	8945	1.21672	0.283	0.042644	0.815017	-0.295098	0.0808556	0.578204	-0.79035	0.01623	0.959637	-0.0594393	0.750824	0.680803	-0.554692	0.0682475
ILMN_2202948	BUB1	699	1.00139	0.002	0.996526	1.09614	0.132427	1	0.725102	-0.463744	0.0644577	1.06912	0.0964275	1	0.707232	-0.499744	0.0644577
ILMN_1797307	BUB1B	701	1.0629	0.088	0.638357	1.07181	0.100056	1	0.693281	-0.528488	0.267257	1.02482	0.0353635	0.859819	0.66288	-0.59318	0.195562
ILMN_1778764	BUB3	9184	1.17365	0.231	0.123975	1.77245	0.825748	0.245278	0.654047	-0.612534	0.195562	1.22272	0.290093	0.563524	0.666331	-0.585688	0.0960923
ILMN_1749210	BUD13	84811	0.967276	-0.048	0.810561	0.968255	-0.0465409	0.662521	0.926999	-0.109361	0.459543	0.997162	-0.00409991	0.929637	0.954674	-0.0669197	0.853307
ILMN_1710697	BUD31	8896	1.07029	0.098	0.563991	0.964558	-0.05206	0.382733	1.0445	0.0628132	0.853307	0.877708	-0.188187	0.658843	0.950453	-0.0733133	0.5791
ILMN_1689237	BVES	11149	0.93174	-0.102	0.536215
ILMN_1682792	BYSL	705	1.66555	0.736	0	1.14425	0.194404	0.662521	1.09438	0.130116	1	1.02966	0.0421703	1	0.984786	-0.0221174	1
ILMN_1669208	BZRPL1	NA
ILMN_1704760	BZW1	9689	0.992404	-0.011	0.96667	0.555901	-0.8471	0.540291	0.811769	-0.300858	0.561276	0.794677	-0.33156	0.289315	1.21669	0.282957	0.561276
ILMN_1676548	BZW2	28969	1.37364	0.458	0.011228	0.962734	-0.0547907	1	0.892205	-0.164554	0.459543	0.951386	-0.0718975	0.658843	0.881688	-0.18166	0.459543
ILMN_1767556	C10ORF10	NA	0.764188	-0.388	0.007836	1.27284	0.34805	0.540291	1.22114	0.288229	0.360765	0.975811	-0.0353267	0.874826	0.936177	-0.0951472	0.846451
ILMN_1738955	C10ORF104	NA	1.06585	0.092	0.683597	0.946249	-0.079708	0.662521	0.84188	-0.248314	0.0419616	1.00733	0.0105402	0.929637	0.896226	-0.158066	0.459543
ILMN_3181538	C10ORF105	NA	1.07699	0.107	0.532095	0.792625	-0.33529	1	0.825875	-0.276004	0.355226	0.863822	-0.211195	0.162936	0.900059	-0.151909	0.358326
ILMN_1654413	C10ORF108	NA	1.07549	0.105	0.56498
ILMN_1799204	C10orf110	NA										1.33025	0.411698	0.77283
ILMN_1652715	C10orf111	NA										1.15298	0.20537	0.77283
ILMN_3230789	C10orf112	NA				0.976234	-0.0347008	0.540291	0.825081	-0.277393	0.148915	1.04872	0.0686283	0.77283	0.886343	-0.174064	0.540291
ILMN_2159300	C10ORF114	NA	1.05848	0.082	0.69692							0.930844	-0.103389	0.846451
ILMN_1680110	C10ORF116	NA	0.954621	-0.067	0.732361	0.870315	-0.20039	0.382733	0.772616	-0.372177	0.0644577	0.889438	-0.169034	0.377225	0.789592	-0.340822	0.01623
ILMN_1734010	C10ORF118	NA	1.09885	0.136	0.37636	0.698837	-0.516972	0.386476	0.772328	-0.372713	0.561276	1.13708	0.18533	0.540291	1.25666	0.329589	0.595883
ILMN_1761411	C10ORF119	NA	1.26751	0.342	0.0105	0.961764	-0.0562448	0.382733	0.876547	-0.190096	0.358326	0.883112	-0.179332	0.958122	0.804864	-0.313183	0.261572
ILMN_1665508	C10ORF12	NA	0.96393	-0.053	0.711245	1.12755	0.173197	1	1.02245	0.0320274	0.711531	0.85579	-0.224671	0.0773886	0.776017	-0.365841	0.139087
ILMN_1704785	C10ORF125	NA	0.896888	-0.157	0.246332
ILMN_1674046	C10ORF128	NA	1.00696	0.01	0.97156	1.03896	0.0551456	0.77283	1.00912	0.0130981	0.853307	1.07928	0.110064	0.268472	1.04827	0.0680161	0.513891
ILMN_1784933	C10orf129	NA
ILMN_1791656	C10ORF137	NA	1.1065	0.146	0.373733	0.919509	-0.121064	0.382733	0.861081	-0.215779	0.0960923	0.915789	-0.126913	0.331387	0.857597	-0.221628	0.267257
ILMN_3239861	C10ORF140	NA	1.05044	0.071	0.664253	0.938896	-0.0909621	0.371093	1.0288	0.0409586	0.540291	0.749184	-0.416608	0.245278	0.82092	-0.284687	0.386476
ILMN_2071682	C10orf141	NA										0.960646	-0.0579232	1
ILMN_1677311	C10ORF18	NA	0.97942	-0.03	0.890773							0.871724	-0.198056	0.312321
ILMN_1701243	C10ORF2	NA	1.85189	0.889	0	0.935589	-0.0960533	0.662521	0.921079	-0.118603	0.5791	1.39428	0.479522	1	1.37266	0.456972	0.5791
ILMN_1687478	C10orf21	NA				0.56194	-0.831511	0.245278	0.56763	-0.816978	0.0501862	0.929847	-0.104936	0.510068	0.93926	-0.0904029	0.561276
ILMN_1658830	C10ORF26	NA	1.0196	0.028	0.902431	0.88344	-0.178795	0.382733	0.878561	-0.186786	0.195562	0.804175	-0.31442	0.0340692	0.799733	-0.32241	0.139087
ILMN_1674373	C10ORF27	NA	1.03598	0.051	0.764945
ILMN_2158594	C10ORF28	NA	1.15349	0.206	0.305323	0.9905	-0.0137708	0.662521	1.13111	0.177736	0.355226	0.947095	-0.0784185	0.536499	1.08154	0.113089	0.355226
ILMN_1723921	C10orf30	NA							1.3642	0.448051	1
ILMN_1772706	C10ORF32	NA	1.04247	0.06	0.735467	0.937107	-0.0937137	0.662521	0.978094	-0.031955	0.459543	0.880008	-0.184411	0.289315	0.789527	-0.34094	0.195562
ILMN_1684497	C10ORF33	NA	0.972655	-0.04	0.876167	1.00677	0.00973723	1	1.08893	0.12291	0.853307	0.715715	-0.482543	0.791082	0.77412	-0.36937	0.853307
ILMN_1662470	C10orf35	NA				0.903055	-0.147114	1	0.973044	-0.0394227	1	0.93615	-0.0951885	0.377225	1.0087	0.0125027	1
ILMN_1747741	C10orf37	NA										0.998381	-0.00233715	0.698535	0.680505	-0.555322	0.540291
ILMN_1753490	C10ORF39	NA	1.03383	0.048	0.80561	0.798389	-0.324837	1	0.943796	-0.0834525	0.802587	1.12822	0.17405	0.915106	1.3337	0.415434	0.215925
ILMN_1765480	C10ORF4	NA	0.83047	-0.268	0.059941	0.70644	-0.501361	0.19043	0.671011	-0.575591	0.0960923	1.09805	0.134941	0.550985	0.870872	-0.199467	0.243345
ILMN_1660288	C10ORF41	NA	0.991717	-0.012	0.95744							0.965912	-0.0500356	0.595883
ILMN_1750338	C10ORF47	NA	1.05995	0.084	0.573706	1.10488	0.143887	1	1.10337	0.141914	1	0.928668	-0.106765	0.13332	0.880986	-0.182809	0.355226
ILMN_1759157	C10ORF51	NA	0.873573	-0.195	0.328499	0.948596	-0.0761338	0.19043	0.835809	-0.258754	0.494125	0.772666	-0.372084	0.138362	0.680797	-0.554704	0.195562
ILMN_1672717	C10ORF57	NA	0.846745	-0.24	0.195014	1.07409	0.103111	0.662521	0.944038	-0.0830829	0.5791	0.925555	-0.111609	0.331387	0.813491	-0.297802	0.0419616
ILMN_1754538	C10ORF58	NA	0.86814	-0.204	0.189189	0.98018	-0.0288811	0.662521	0.761085	-0.393871	0.0419616	0.94079	-0.0880554	0.250998	0.851792	-0.231427	0.0265003
ILMN_1718520	C10ORF59	NA	0.940174	-0.089	0.566148	1.33722	0.419239	0.19043	0.743742	-0.427126	0.361935	0.906805	-0.141136	0.385418	0.752912	-0.409446	0.139087
ILMN_1710207	C10ORF6	NA	1.1321	0.179	0.333644	0.851245	-0.232353	0.662521	0.767618	-0.38154	0.139087	0.910939	-0.134573	0.157704	0.821447	-0.28376	0.0644577
ILMN_1768077	C10ORF61	NA	0.895646	-0.159	0.376365	0.826268	-0.275318	0.0808556	0.795525	-0.33002	0.267257	0.934587	-0.0975988	0.216373	0.868163	-0.203962	0.139087
ILMN_1664488	C10ORF64	NA	0.924663	-0.113	0.408956				0.757347	-0.400974	1	0.836976	-0.256742	1
ILMN_1777591	C10orf65	NA				0.84865	-0.236758	0.662521	0.667324	-0.583542	0.184573	0.865304	-0.208721	0.430897	0.680419	-0.555504	0.125786
ILMN_1662791	C10ORF68	NA	0.900002	-0.152	0.398132
ILMN_1742473	C10ORF72	NA	0.824162	-0.279	0.042872
ILMN_1738047	C10ORF73	NA	1.13446	0.182	0.27888
ILMN_3192411	C10ORF75	NA	1.47019	0.556	4e-06	1.08983	0.124105	0.382733	0.851895	-0.231253	0.355226	1.03348	0.0475121	0.859819	0.807847	-0.307846	0.195562
ILMN_1792110	C10ORF76	NA	0.980099	-0.029	0.867524	1.05615	0.0788173	1	0.868192	-0.203914	0.195562	0.940024	-0.0892309	0.479929	0.772731	-0.371962	0.0265003
ILMN_1671905	C10ORF78	NA	1.11961	0.163	0.440009	1.02663	0.0379219	0.698535	0.875738	-0.191428	0.332922	0.795683	-0.329734	0.29627	0.845373	-0.24234	0.195562
ILMN_1805603	C10ORF79	NA	0.891929	-0.165	0.286791
ILMN_1757099	C10orf81	NA										0.886035	-0.174564	1
ILMN_1782861	C10orf82	143379				0.783109	-0.352715	0.386476	0.788972	-0.341953	0.215925	1.14891	0.200272	0.391267	1.15752	0.211034	0.561276
ILMN_2101719	C10ORF84	NA	1.11651	0.159	0.344206	1.08254	0.114418	1	1.0759	0.105547	0.918707	1.33761	0.419652	0.0728489	1.32941	0.410782	0.0682475
ILMN_1775423	C10ORF88	NA	1.24057	0.311	0.030055	0.831928	-0.26547	0.662521	0.69427	-0.526432	0.139087	1.22318	0.290633	0.331387	1.02078	0.0296709	0.853307
ILMN_1692568	C10ORF92	NA	0.993781	-0.009	0.97198
ILMN_1781654	C10ORF93	NA	0.95396	-0.068	0.750311
ILMN_1802192	C10ORF99	NA	0.962594	-0.055	0.764949
ILMN_2128967	C11ORF1	NA	1.09885	0.136	0.56519	0.835389	-0.259481	1	0.800848	-0.320399	0.711531	0.984962	-0.0218593	1	0.944238	-0.0827774	0.267257
ILMN_1786759	C11ORF10	NA	0.944092	-0.083	0.564718	1.03517	0.0498733	1	0.931705	-0.102055	0.139087	0.950485	-0.0732642	0.426777	0.855481	-0.225192	0.139087
ILMN_2267365	C11ORF17	NA	0.824734	-0.278	0.015017	0.608611	-0.716408	0.19043	0.627521	-0.672265	0.0960923	0.670968	-0.575684	0.148915	0.957343	-0.0628919	0.267257
ILMN_2077094	C11ORF2	NA	0.984184	-0.023	0.911216	0.892775	-0.163632	0.382733	0.807351	-0.308731	0.139087	1.0517	0.0727269	0.658843	0.951073	-0.0723724	0.853307
ILMN_3248086	C11ORF20	NA	1.14472	0.195	0.272885	0.647542	-0.626955	0.148915	0.912798	-0.131632	0.355226	0.648254	-0.625368	0.0171182	0.913802	-0.130046	0.906186
ILMN_1808163	C11ORF24	NA	0.940826	-0.088	0.688752	1.30798	0.387342	0.0808556	1.28085	0.357099	0.195562	0.975106	-0.0363697	0.216373	0.954877	-0.0666132	0.355226
ILMN_1812134	C11ORF30	NA	1.01326	0.019	0.936238
ILMN_1786872	C11ORF31	NA	1.00486	0.007	0.970281	0.866823	-0.20619	0.382733	0.680659	-0.554995	0.355226	1.05969	0.0836446	1	0.832106	-0.26516	0.459543
ILMN_1799053	C11ORF34	NA	1.00765	0.011	0.963307
ILMN_3306978	C11ORF36	NA	0.954621	-0.067	0.730382	1.19806	0.260696	0.19043	0.810688	-0.302782	0.0644577	1.13375	0.181102	0.289315	0.767173	-0.382376	0.267257
ILMN_1789804	C11orf37	NA
ILMN_1653836	C11ORF41	NA	0.808881	-0.306	0.014038
ILMN_1767642	C11orf46	NA				0.934149	-0.0982755	1	1.03985	0.0563768	0.711531	0.996708	-0.00475642	0.859819	1.10949	0.149896	0.711531
ILMN_1696826	C11ORF47	NA	1.0196	0.028	0.889611	0.808527	-0.306631	1	0.64379	-0.635337	0.540291	1.04412	0.0622917	0.816961	1.19607	0.258306	0.540291
ILMN_1739345	C11ORF48	NA	1.20581	0.27	0.118598	1.01742	0.0249197	0.662521	0.867268	-0.205451	0.195562	1.00447	0.00643207	0.791082	0.856225	-0.223938	0.195562
ILMN_2341487	C11ORF49	NA	0.903127	-0.147	0.369053	0.761372	-0.393327	0.19043	0.848921	-0.236298	0.139087	0.98711	-0.0187166	0.377225	0.733562	-0.447008	1
ILMN_1726104	C11ORF51	NA	1.02243	0.032	0.866657	0.93963	-0.0898356	0.382733	0.898045	-0.15514	0.355226	0.872051	-0.197516	0.0636898	0.833457	-0.26282	0.139087
ILMN_2050790	C11ORF52	NA	0.953299	-0.069	0.654257	0.865564	-0.208287	0.19043	0.885493	-0.175448	0.355226	1.02279	0.0325135	0.658843	1.04634	0.0653527	0.853307
ILMN_1674017	C11ORF53	NA	1.00486	0.007	0.976754
ILMN_2213297	C11ORF54	NA	1.10191	0.14	0.452588	0.89233	-0.164351	0.19043	0.789105	-0.341711	0.0644577	0.915185	-0.127865	0.479929	0.839184	-0.25294	0.139087
ILMN_1706842	C11orf55	NA
ILMN_1728965	C11ORF57	NA	1.07773	0.108	0.546962	0.928818	-0.106532	1	1.00443	0.00637722	0.853307	0.857043	-0.222561	0.658843	0.926812	-0.109651	0.5791
ILMN_3249949	C11ORF58	NA	1.30315	0.382	0.003533	1.18258	0.241939	0.662521	0.845652	-0.241864	0.195562	0.836159	-0.258151	0.13332	0.69522	-0.524459	0.195562
ILMN_1815878	C11ORF59	NA	0.804408	-0.314	0.032451	0.858271	-0.220494	0.0808556	0.768342	-0.38018	0.0644577	0.972758	-0.0398474	0.479929	0.870832	-0.199533	0.267257
ILMN_1677080	C11ORF60	NA	0.922743	-0.116	0.375143	0.800373	-0.321256	0.19043	0.806141	-0.310897	0.195562	0.952798	-0.0697579	0.791082	0.959664	-0.0593985	0.853307
ILMN_2073263	C11ORF61	NA	1.20247	0.266	0.088528	0.95222	-0.0706338	0.19043	1.13298	0.180126	0.459543	0.819873	-0.286528	0.0272754	0.975512	-0.0357688	0.5791
ILMN_1709050	C11ORF63	NA	0.88148	-0.182	0.242866	0.744075	-0.42648	0.148915	0.708839	-0.49647	0.0528075	0.738336	-0.43765	0.112351	0.687225	-0.541146	0.111612
ILMN_2045800	C11orf65	160140				0.890743	-0.166919	1	0.907192	-0.14052	0.595883	0.722191	-0.469548	0.165807	0.735527	-0.443149	0.453255
ILMN_1779163	C11ORF67	NA	0.786762	-0.346	0.001583	1.00191	0.00275972	1	0.922758	-0.115976	0.355226	0.995767	-0.00611985	0.859819	0.917096	-0.124855	0.459543
ILMN_1757847	C11ORF68	NA	1.3765	0.461	0.000872	0.948875	-0.0757096	0.662521	0.897828	-0.155489	0.5791	0.878044	-0.187635	0.185326	0.830807	-0.267414	0.355226
ILMN_2168520	C11ORF70	NA	0.97468	-0.037	0.865862	0.838197	-0.254639	0.382733	0.76855	-0.379788	0.195562	0.97639	-0.0344712	0.289315	0.83551	-0.259271	0.0644577
ILMN_2049693	C11orf71	54494				1.17654	0.234554	0.382733	1.30765	0.386981	0.355226	0.943943	-0.0832285	0.536499	1.04913	0.0691977	0.853307
ILMN_1781419	C11ORF73	NA	0.880259	-0.184	0.244584	0.940544	-0.0884333	0.382733	0.813641	-0.297536	0.0419616	1.14897	0.200344	0.426777	0.783674	-0.351674	0.0960923
ILMN_1659017	C11ORF74	NA	0.873573	-0.195	0.239634	0.868077	-0.204105	1	0.8123	-0.299916	0.195562	0.927804	-0.108107	0.426777	0.868189	-0.203919	0.0960923
ILMN_1798270	C11ORF75	NA	0.867539	-0.205	0.157853	0.887876	-0.17157	0.662521	0.824136	-0.279045	0.459543	1.02096	0.0299297	0.791082	0.947669	-0.0775456	0.355226
ILMN_1790637	C11ORF80	NA	0.953299	-0.069	0.745743	0.727344	-0.459291	0.662521	0.696323	-0.522172	0.139087	0.863902	-0.211061	0.216373	0.827056	-0.273942	0.0644577
ILMN_1790100	C11ORF82	NA	1.0367	0.052	0.770542	0.973694	-0.0384603	0.662521	0.760411	-0.395148	0.0419616	0.983724	-0.0236744	0.791082	0.768244	-0.380362	0.195562
ILMN_3240370	C11ORF83	NA	1.07326	0.102	0.634511	0.907436	-0.140132	0.382733	0.886557	-0.173715	0.195562	1.00428	0.00616054	0.929637	0.981172	-0.0274222	0.355226
ILMN_1795564	C11ORF84	NA	1.05555	0.078	0.667115	0.736299	-0.441636	0.19043	0.758496	-0.398787	0.139087	1.07763	0.107858	0.859819	1.11011	0.150706	1
ILMN_2182850	C11ORF85	NA	1.05848	0.082	0.656243
ILMN_3239232	C11orf86	254439
ILMN_1810376	C11ORF87	NA	0.978063	-0.032	0.877771
ILMN_1766038	C11ORF88	NA	1.02385	0.034	0.855725	0.264642	-1.91789	0.77283	0.249984	-2.00009	0.896125	0.826999	-0.274043	0.193931	0.781195	-0.356245	0.0960923
ILMN_3282138	C11ORF91	NA	1.12272	0.167	0.257906
ILMN_1777765	C12ORF10	NA	1.02669	0.038	0.820717	0.821907	-0.282953	0.662521	0.812746	-0.299124	0.267257	0.959305	-0.0599392	0.185326	0.948612	-0.0761101	0.355226
ILMN_2196337	C12ORF11	NA	1.35849	0.442	0.003265	1.09161	0.126464	0.19043	0.779876	-0.358683	0.355226	0.964844	-0.0516319	0.377225	0.689309	-0.536778	0.01623
ILMN_1758537	C12ORF12	NA	0.903753	-0.146	0.43164
ILMN_1804611	C12ORF23	NA	0.710054	-0.494	0.000302	1.18068	0.23962	1	1.04868	0.0685685	0.853307	0.814623	-0.295795	0.216373	0.723544	-0.466847	0.195562
ILMN_2180371	C12ORF24	NA	1.81252	0.858	0	1.13962	0.188553	0.662521	0.95204	-0.0709058	0.355226	0.937861	-0.0925541	0.185326	0.78349	-0.352013	0.01623
ILMN_1745497	C12ORF26	NA	0.909408	-0.137	0.415425	0.942291	-0.0857556	0.662521	0.727238	-0.4595	0.267257	0.910388	-0.135446	0.331387	0.702616	-0.509191	0.0265003
ILMN_1787199	C12orf28	NA				0.9127	-0.131787	1	0.625516	-0.676882	0.139087	1.08734	0.1208	0.791082	0.745203	-0.424294	0.0644577
ILMN_1792671	C12ORF29	NA	1.28521	0.362	0.020754	1.21443	0.280276	0.662521	1.23544	0.305024	0.5791	0.931598	-0.102221	0.479929	0.947717	-0.0774721	0.711531
ILMN_2077733	C12ORF30	NA	1.34164	0.424	0.001491	0.864947	-0.209316	0.382733	0.783439	-0.352107	0.139087	0.881824	-0.181438	0.479929	0.778254	-0.361686	0.474959
ILMN_2122176	C12ORF31	NA	1.1599	0.214	0.152264	1.0136	0.0194893	1	0.999084	-0.00132174	0.853307	0.873086	-0.195805	0.250998	0.860582	-0.216616	1
ILMN_2105923	C12ORF32	NA	0.874179	-0.194	0.204985	0.96328	-0.0539734	0.382733	0.851497	-0.231927	0.0419616	0.84431	-0.244156	0.111961	0.746333	-0.422109	0.0644577
ILMN_1772446	C12ORF34	NA	1.01607	0.023	0.915759	0.799195	-0.323381	0.19043	0.548337	-0.866866	0.0524795	1.34484	0.427431	0.430897	0.922709	-0.116053	0.474959
ILMN_2229922	C12ORF35	NA	1.05555	0.078	0.690716	1.21765	0.284103	0.662521	1.56131	0.642758	0.355226	0.953533	-0.0686448	0.13332	1.23576	0.305402	0.355226
ILMN_1755414	C12orf36	NA
ILMN_1757142	C12ORF37	NA	1.13524	0.183	0.160797							0.701887	-0.51069	1
ILMN_1751898	C12ORF4	NA	0.941478	-0.087	0.579005	0.82867	-0.271131	0.382733	0.810338	-0.303405	0.195562	0.874128	-0.194083	0.658843	0.85479	-0.226357	0.459543
ILMN_1721569	C12ORF40	NA	0.993093	-0.01	0.963169							1.08375	0.116038	1	1.13333	0.180564	0.386476
ILMN_1713189	C12ORF41	NA	1.45498	0.541	3.7e-05	0.953973	-0.0679796	1	1.1371	0.185365	0.5791	0.899043	-0.153537	1	1.07163	0.0998073	0.459543
ILMN_2169856	C12ORF43	NA	1.20414	0.268	0.012381	0.920037	-0.120236	0.382733	0.680352	-0.555647	0.0419616	1.02836	0.040347	0.426777	0.743656	-0.427293	0.0419616
ILMN_1772527	C12ORF44	NA	1.39668	0.482	5.5e-05	0.920942	-0.118817	0.19043	0.921916	-0.117292	0.853307	0.993896	-0.00883296	0.596242	0.994947	-0.00730841	1
ILMN_1728435	C12ORF45	NA	1.31312	0.393	0.002454	0.812008	-0.300434	0.662521	0.723279	-0.467376	0.0644577	1.07003	0.0976568	1	0.95311	-0.0692849	0.355226
ILMN_1798957	C12orf47	NA				0.873043	-0.195875	0.662521	0.958605	-0.0609921	0.853307	1.11203	0.153197	0.658843	1.22101	0.288079	0.195562
ILMN_1654429	C12ORF48	NA	0.83915	-0.253	0.097219	0.94856	-0.0761887	0.662521	0.718112	-0.477718	0.01623	0.640679	-0.642326	0.112351	0.424624	-1.23574	0.01623
ILMN_2161556	C12ORF49	NA	1.04681	0.066	0.75511	1.02609	0.0371512	1	1.02967	0.0421822	1	1.02888	0.0410685	0.929637	1.03247	0.0460995	0.5791
ILMN_1791792	C12ORF5	NA	1.0403	0.057	0.775251	0.939517	-0.0900082	0.662521	0.831635	-0.265977	0.459543	0.958268	-0.0614982	0.331387	0.848233	-0.237467	0.267257
ILMN_2105298	C12ORF50	NA	1.15829	0.212	0.124217
ILMN_3244516	C12ORF51	NA	0.946714	-0.079	0.664291	0.769178	-0.37861	0.19043	0.84037	-0.250903	0.459543	0.851799	-0.231416	0.859819	0.930638	-0.103708	0.711531
ILMN_1667857	C12ORF52	NA	0.941478	-0.087	0.571552	0.855518	-0.225131	1	0.825353	-0.276916	0.711531	1.00844	0.0121274	0.791082	0.972885	-0.0396583	0.711531
ILMN_1675616	C12ORF54	NA	0.934975	-0.097	0.572936
ILMN_1770616	C12ORF56	NA	1.01255	0.018	0.936238
ILMN_1812191	C12ORF57	NA	1.00905	0.013	0.949447	0.82138	-0.283879	1	0.831764	-0.265754	0.711531	0.913727	-0.130165	0.185326	0.925279	-0.11204	0.195562
ILMN_1727606	C12ORF59	NA	1.00626	0.009	0.964169	1.16871	0.224917	0.662521	0.976549	-0.0342355	0.459543	0.927427	-0.108694	0.929637	0.774938	-0.367847	0.0644577
ILMN_2234709	C12orf60	144608				1.21142	0.276701	1	0.942239	-0.0858346	0.711531	0.781334	-0.355988	0.216373	0.58233	-0.780091	0.0960923
ILMN_1804656	C12ORF62	NA	0.815638	-0.294	0.066496	0.886969	-0.173045	1	0.715503	-0.48297	0.0644577	1.067	0.0935605	0.377225	0.860732	-0.216365	0.0644577
ILMN_1658477	C12ORF64	NA	0.997231	-0.004	0.981234
ILMN_1667510	C12orf65	91574				1.08267	0.114596	0.382733	1.28956	0.366881	0.459543	0.911357	-0.133912	0.929637	1.08551	0.118372	0.355226
ILMN_1736995	C12orf66	144577				0.957784	-0.0622273	0.382733	1.25789	0.331006	0.5791	0.874999	-0.192647	0.859819	1.14917	0.200587	0.5791
ILMN_1789323	C12ORF67	NA	0.998615	-0.002	0.992834
ILMN_3245006	C12ORF68	NA	0.964598	-0.052	0.812518	0.843622	-0.245332	0.77283	0.685216	-0.545369	0.0960923	0.851573	-0.231798	0.470486	0.691675	-0.531834	0.0896481
ILMN_1756939	C12orf69	NA										1.11718	0.159865	0.540291
ILMN_1844083	C12ORF71	NA	0.941478	-0.087	0.648432
ILMN_3241041	C12orf73	728568				0.909139	-0.137427	0.540291	0.998689	-0.00189279	0.883617	0.866593	-0.206574	0.443289	0.951952	-0.0710394	1
ILMN_2152429	C12ORF76	NA	1.27015	0.345	0.013673	1.00428	0.00616094	1	0.96108	-0.0572721	1	0.843982	-0.244716	0.250998	0.807677	-0.308149	0.5791
ILMN_3247187	C12orf77	196415				1.45276	0.538796	0.662521	1.20256	0.266103	0.459543	1.20439	0.268308	0.536499	0.996965	-0.00438473	0.853307
ILMN_1696035	C12orf8	NA				1.02101	0.0299971	1
ILMN_2223350	C13orf1	NA				1.00052	0.00074682	1	0.859356	-0.218672	0.5791	0.887069	-0.172882	0.331387	0.761913	-0.392301	0.0419616
ILMN_1658494	C13ORF15	NA	0.948027	-0.077	0.744418	0.453818	-1.13982	0.148915	0.46223	-1.11332	0.409395	1.06271	0.0877543	0.665006	1.08241	0.114253	0.759463
ILMN_2042792	C13ORF16	NA	1.01396	0.02	0.95743
ILMN_2391551	C13ORF23	NA	1.21167	0.277	0.037969	1.05172	0.0727559	0.662521	0.964431	-0.0522498	0.459543	0.820948	-0.284637	0.13332	0.75281	-0.409642	0.0419616
ILMN_1660754	C13ORF25	NA	1.19416	0.256	0.031631	1.37514	0.459575	0.19043	1.07271	0.101257	0.711531	1.13512	0.18284	0.596242	0.885474	-0.175478	0.5791
ILMN_1726054	C13ORF26	NA	0.838568	-0.254	0.09066
ILMN_1682774	C13ORF27	NA	1.14155	0.191	0.24709	0.961447	-0.0567208	0.382733	0.905487	-0.143235	0.853307	1.12785	0.173578	0.859819	1.06221	0.0870636	0.5791
ILMN_3181474	C13ORF29	NA	0.938221	-0.092	0.603845				0.986069	-0.0202393	0.723674	1.03947	0.0558432	0.902523
ILMN_1736816	C13orf3	NA				0.866893	-0.206074	0.662521	0.640912	-0.641803	0.0644577	1.10861	0.148747	0.723932	0.819615	-0.286981	0.0960923
ILMN_1761486	C13ORF34	NA	0.993093	-0.01	0.973955	1.01434	0.0205345	1	0.715767	-0.482438	0.0419616	0.957121	-0.0632273	0.723932	0.675393	-0.5662	0.0644577
ILMN_3246728	C13ORF36	NA	0.933033	-0.1	0.402522
ILMN_3243945	C13ORF37	NA	0.961928	-0.056	0.810967	0.915272	-0.127728	0.662521	0.930944	-0.103234	0.853307	0.8307	-0.267601	0.250998	0.844923	-0.243108	0.355226
ILMN_1755882	C13ORF7	NA	1.30858	0.388	0.004947	1.16906	0.225354	0.382733	0.692104	-0.530938	0.355226	1.30967	0.389207	0.185326	0.775347	-0.367085	0.195562
ILMN_1700276	C14ORF100	NA	0.951978	-0.071	0.697085	1.08717	0.120572	0.662521	0.824275	-0.278803	0.5791	0.946509	-0.079312	0.596242	0.717631	-0.478686	0.0960923
ILMN_1758093	C14ORF101	NA	1.02883	0.041	0.811532	1.13169	0.178485	1	1.17498	0.232639	0.853307	0.718414	-0.477112	0.0385612	0.745894	-0.422958	0.0524795
ILMN_2374076	C14ORF102	NA	1.04826	0.068	0.668856	0.758016	-0.399699	0.0808556	0.815367	-0.294478	0.01623	0.872757	-0.196349	0.00356863	0.938789	-0.0911275	0.355226
ILMN_1769757	C14ORF104	NA	1.54114	0.624	0.000248	0.994231	-0.00834694	1	1.00545	0.0078463	0.853307	0.899796	-0.15233	0.596242	0.909952	-0.136137	1
ILMN_1807667	C14orf105	NA							0.820344	-0.2857	0.802587	0.814367	-0.296249	0.245278
ILMN_1666208	C14ORF106	NA	0.982821	-0.025	0.917356	1.07842	0.108916	1	0.914142	-0.12951	0.267257	0.930493	-0.103933	0.331387	0.788751	-0.342359	0.0419616
ILMN_3193306	C14ORF109	NA	1.30405	0.383	0.000429	1.0308	0.0437676	1	1.08207	0.11379	1	0.885407	-0.175587	0.791082	0.929442	-0.105564	0.5791
ILMN_1660812	C14ORF11	NA	1.07326	0.102	0.539332	0.962124	-0.0557061	0.662521	0.874165	-0.194022	0.5791	1.09533	0.131371	1	0.995198	-0.00694449	0.853307
ILMN_1706305	C14ORF112	NA	0.985549	-0.021	0.938468	0.995923	-0.00589446	1	0.841532	-0.24891	0.139087	0.978069	-0.0319918	0.596242	0.826446	-0.275007	0.0265003
ILMN_2055218	C14ORF115	NA	1.13288	0.18	0.189504
ILMN_1699091	C14ORF118	NA	0.920826	-0.119	0.346631	0.917533	-0.124168	0.662521	1.06009	0.0841904	0.918707	0.949566	-0.0746603	0.540291	1.08749	0.120997	0.918707
ILMN_1682102	C14orf119	55017
ILMN_1777708	C14ORF121	NA	1.04826	0.068	0.694338	0.728144	-0.457704	0.19043	0.851921	-0.231208	0.0265003	0.815606	-0.294056	0.0171182	0.95425	-0.0675603	0.355226
ILMN_1771629	C14ORF124	NA	1.1042	0.143	0.33546	0.809268	-0.305311	0.662521	1.08062	0.111866	0.5791	0.93827	-0.0919248	0.859819	1.25288	0.325252	0.355226
ILMN_1692588	C14ORF125	NA	1.02172	0.031	0.879309	0.992973	-0.0101735	0.662521	0.741001	-0.432453	0.0960923	1.01269	0.018196	0.479929	0.755716	-0.404084	0.355226
ILMN_1704238	C14orf126	NA				1.09189	0.126821	0.662521	1.07271	0.101259	0.711531	0.846257	-0.240832	0.479929	0.831395	-0.266394	0.195562
ILMN_1804908	C14orf128	NA										1.17889	0.237431	0.648503	1.2822	0.35862	1
ILMN_1712748	C14ORF129	NA	0.945402	-0.081	0.646098	1.16329	0.218208	0.662521	1.01944	0.0277799	0.853307	0.976406	-0.0344465	0.791082	0.727507	-0.458967	0.355226
ILMN_2186858	C14ORF131	NA	0.883927	-0.178	0.196516	0.933982	-0.0985334	0.662521	0.853497	-0.228543	0.0644577	0.877508	-0.188516	0.859819	0.801889	-0.318525	0.195562
ILMN_1713744	C14ORF132	NA	1.074	0.103	0.53609	1.03289	0.0466815	1	0.870948	-0.199342	0.139087	0.888815	-0.170045	0.0520588	0.749464	-0.416069	0.01623
ILMN_1734440	C14ORF133	NA	0.954621	-0.067	0.744418	0.893533	-0.162407	0.662521	0.833145	-0.263361	0.195562	0.975093	-0.036388	0.536499	0.909193	-0.137342	0.267257
ILMN_1680781	C14ORF135	NA	0.976032	-0.035	0.854417	1.1257	0.170828	0.662521	0.936452	-0.0947237	0.139087	0.832618	-0.264273	0.0520588	0.751163	-0.412803	0.0644577
ILMN_2394193	C14ORF138	NA	1.28967	0.367	0.010095	0.965789	-0.0502197	0.662521	1.02064	0.0294708	0.459543	1.01943	0.0277583	0.859819	1.07732	0.107449	0.459543
ILMN_1684357	C14ORF139	NA	1.05555	0.078	0.687934	0.769982	-0.377103	1	0.642737	-0.637699	0.540291	0.803452	-0.315717	0.105193	0.670676	-0.576313	0.288844
ILMN_1685781	C14ORF142	NA	1.1479	0.199	0.382488	0.957366	-0.0628572	0.382733	1.0394	0.0557574	0.853307	0.950772	-0.0728291	0.859819	1.03225	0.0457855	0.5791
ILMN_2193315	C14ORF143	NA	1.11651	0.159	0.308995	0.980021	-0.029115	0.662521	0.901171	-0.150127	0.0960923	0.907234	-0.140454	0.377225	0.83424	-0.261466	0.0265003
ILMN_1806825	C14ORF145	NA	0.814508	-0.296	0.060141	1.33241	0.414037	1	0.898431	-0.15452	0.267257	0.926929	-0.109469	0.658843	0.62502	-0.678026	0.0419616
ILMN_1699676	C14ORF147	NA	1.43893	0.525	1e-05	0.989196	-0.0156725	0.662521	0.791487	-0.337363	0.0419616	0.924865	-0.112686	0.596242	0.740014	-0.434376	0.0960923
ILMN_1667374	C14ORF149	NA	1.1088	0.149	0.472702	1.35882	0.442356	0.19043	0.892915	-0.163405	0.459543	1.08059	0.111824	0.596242	0.79758	-0.3263	0.459543
ILMN_1662895	C14orf153	NA				0.606082	-0.722414	0.540291	0.757788	-0.400133	0.711531	0.607586	-0.718841	0.19043	0.92198	-0.117192	0.711531
ILMN_1661945	C14ORF156	NA	1.35943	0.443	9.6e-05	0.938971	-0.0908479	0.0808556	0.833487	-0.262768	0.01623	0.973633	-0.0385494	0.929637	0.864256	-0.21047	0.139087
ILMN_1721106	C14orf159	NA				0.878451	-0.186967	0.662521	0.80869	-0.306342	0.195562	0.87928	-0.185605	0.250998	0.809454	-0.30498	0.139087
ILMN_1775121	C14ORF162	NA	0.952638	-0.07	0.719955
ILMN_1696708	C14ORF166	NA	0.966606	-0.049	0.820902	0.911481	-0.133715	0.662521	0.788138	-0.34348	0.0265003	1.05545	0.0778576	0.791082	0.912624	-0.131907	0.139087
ILMN_1784464	C14ORF166B	NA	1.00975	0.014	0.942481							1.04496	0.063445	0.77283	0.954225	-0.0675985	0.698535
ILMN_3261811	C14orf167	NA				1.09765	0.134417	0.662521	1.05371	0.0754847	0.355226	0.887117	-0.172803	0.479929	0.950264	-0.0735998	0.5791
ILMN_1711543	C14ORF169	NA	1.13288	0.18	0.156612	0.982705	-0.0251704	1	0.854926	-0.226128	0.267257	1.0493	0.0694225	0.479929	0.912859	-0.131535	0.5791
ILMN_2393450	C14ORF173	NA	0.807761	-0.308	0.025841	0.870724	-0.199712	0.382733	0.793792	-0.333167	0.195562	0.895201	-0.159716	0.377225	0.816106	-0.293171	0.267257
ILMN_3243606	C14ORF174	NA	0.92723	-0.109	0.481445	1.0728	0.101383	1	1.06536	0.0913356	0.459543	0.893559	-0.162366	0.250998	0.887357	-0.172413	0.267257
ILMN_1756877	C14ORF179	NA	0.989657	-0.015	0.956651	0.868589	-0.203254	0.382733	0.741952	-0.430602	0.0644577	1.01725	0.0246776	0.791082	0.868941	-0.20267	0.0419616
ILMN_1689560	C14ORF181	NA	1.11884	0.162	0.256855	1.18417	0.24388	0.386476	0.980538	-0.0283549	0.906186	1.15718	0.210616	0.331387	0.958189	-0.0616185	1
ILMN_1654386	C14ORF182	NA	0.908148	-0.139	0.252266
ILMN_2157709	C14ORF19	NA	1.28254	0.359	0.00798	1.27339	0.348672	0.19043	1.01991	0.0284351	1	1.1689	0.225156	0.772337	0.93622	-0.0950808	0.474959
ILMN_1652722	C14ORF2	NA	0.885154	-0.176	0.301517	0.89292	-0.163397	0.382733	0.881883	-0.181341	0.139087	0.923022	-0.115563	0.250998	0.911613	-0.133507	0.5791
ILMN_1698085	C14ORF21	NA	0.99103	-0.013	0.945211				1.10252	0.140803	1	0.813845	-0.297174	0.540291
ILMN_1807728	C14ORF23	NA	1.00905	0.013	0.957384
ILMN_1807031	C14ORF28	NA	0.875391	-0.192	0.179207	1.2708	0.345739	0.382733	0.957752	-0.0622763	0.853307	1.34642	0.42913	0.13332	1.01474	0.0211144	0.853307
ILMN_1779279	C14ORF32	NA	1.15109	0.203	0.248473	1.14907	0.200468	1	0.930087	-0.104563	0.853307	0.788469	-0.342873	0.0933977	0.638206	-0.647905	0.0960923
ILMN_1796377	C14ORF37	NA	0.797745	-0.326	0.050162
ILMN_2185077	C14ORF39	NA	1.02101	0.03	0.876521
ILMN_1804396	C14ORF4	NA	1.19416	0.256	0.089427	1.18059	0.239508	0.662521	1.06201	0.0867941	0.853307	1.04494	0.0634149	0.479929	0.939979	-0.0892995	0.5791
ILMN_2412922	C14ORF43	NA	1.33515	0.417	0.005155	0.895124	-0.159841	0.662521	0.958455	-0.0612171	0.711531	0.901843	-0.149052	0.13332	0.96565	-0.0504281	0.459543
ILMN_1806456	C14ORF45	NA	0.863938	-0.211	0.111855	0.785403	-0.348496	0.662521	0.792011	-0.336407	0.267257	0.723202	-0.467529	0.0422601	0.824584	-0.278263	0.459543
ILMN_1668914	C14ORF48	NA	0.970634	-0.043	0.815306
ILMN_1718925	C14ORF49	NA	1.01255	0.018	0.93783
ILMN_3180114	C14ORF65	NA	1.07326	0.102	0.525412	1.45423	0.540254	0.245278	1.16542	0.220856	0.487453	0.866631	-0.20651	0.350238	0.694522	-0.525908	0.239985
ILMN_1803300	C14ORF68	NA	0.943438	-0.084	0.661605
ILMN_1773017	C14ORF73	NA	1.06437	0.09	0.587719
ILMN_1790688	C14ORF78	NA	1.1479	0.199	0.191235	0.830516	-0.267921	0.382733	0.86759	-0.204916	0.459543	0.836718	-0.257187	0.157704	0.874069	-0.194182	0.195562
ILMN_1686082	C14ORF79	NA	1.10114	0.139	0.348619	0.79555	-0.329976	0.19043	0.957342	-0.0628932	1	0.866717	-0.206368	0.216373	1.04298	0.0607156	0.355226
ILMN_1653553	C14ORF80	NA	0.946058	-0.08	0.725591	0.932611	-0.100653	1	0.892205	-0.164553	0.267257	0.918308	-0.122951	0.723932	0.878521	-0.186851	0.267257
ILMN_1690443	C14orf82	NA				1.20192	0.265345	0.19043	1.06423	0.089811	0.853307	1.25681	0.329772	0.0520588	1.11283	0.154238	0.459543
ILMN_2134381	C14orf85	NA				0.82977	-0.269216	0.662521	0.86458	-0.209929	0.459543	0.88351	-0.178681	1	0.920574	-0.119394	0.459543
ILMN_1724897	C14ORF93	NA	1.02954	0.042	0.815824	0.871212	-0.198905	0.0808556	0.968684	-0.0459024	1	0.969874	-0.0441303	0.111961	1.07838	0.108872	0.355226
ILMN_1657744	C15ORF17	NA	1.01677	0.024	0.92188	1.06307	0.0882365	0.662521	1.06833	0.0953546	0.459543	0.887607	-0.172008	0.216373	0.891997	-0.164889	0.139087
ILMN_1801053	C15orf2	NA				0.819225	-0.287668	1							0.731219	-0.451624	1
ILMN_1737699	C15ORF20	NA	1.07475	0.104	0.601233	0.892078	-0.164759	0.540291	0.909717	-0.13651	0.540291	0.813301	-0.298139	1	0.829383	-0.26989	1
ILMN_1696031	C15ORF21	NA	1.02243	0.032	0.871665	1.14496	0.195294	1	0.713081	-0.487862	0.0644577	1.00943	0.0135468	0.929637	0.628677	-0.66961	0.139087
ILMN_1652008	C15ORF23	NA	0.980099	-0.029	0.890629	1.17023	0.226794	0.382733	0.829055	-0.27046	0.139087	1.04729	0.0666576	0.536499	0.826331	-0.275208	0.0960923
ILMN_2150000	C15ORF24	NA	0.821311	-0.284	0.012299	1.04685	0.0660547	0.662521	0.946076	-0.0799721	0.267257	0.896249	-0.158029	0.596242	0.809972	-0.304056	0.355226
ILMN_1686373	C15orf26	NA
ILMN_1686662	C15orf28	NA				0.682036	-0.552081	0.245278	0.86545	-0.208478	0.846451	0.806149	-0.310882	0.713303	1.02294	0.0327216	0.816961
ILMN_1739854	C15ORF29	NA	0.983502	-0.024	0.906524	0.908725	-0.138084	0.662521	0.867302	-0.205393	0.0644577	0.903232	-0.146832	0.250998	0.862059	-0.214142	0.459543
ILMN_3268535	C15ORF34	NA	1.05995	0.084	0.736391	1.2703	0.345173	0.540291	1.069	0.0962661	1	1.01408	0.0201663	0.432035	0.853379	-0.228741	0.867632
ILMN_2189406	C15ORF38	NA	0.984184	-0.023	0.91527	1.03642	0.0516087	1	0.813103	-0.29849	0.139087	0.986108	-0.0201823	0.791082	0.773632	-0.370281	0.0265003
ILMN_1793729	C15orf39	56905				0.910341	-0.135521	0.662521	0.848201	-0.237521	0.853307	1.02531	0.0360555	0.791082	0.955319	-0.0659449	1
ILMN_1660585	C15orf40	123207				0.866387	-0.206916	0.19043	1.03963	0.0560644	1	1.09044	0.124913	0.791082	1.30848	0.387893	0.355226
ILMN_1747217	C15ORF41	NA	1.06585	0.092	0.589431	1.03862	0.0546736	0.662521	0.81199	-0.300465	0.15558	1.11889	0.162062	0.943057	0.874738	-0.193076	0.254451
ILMN_1674662	C15ORF42	NA	0.957272	-0.063	0.755967	0.798837	-0.324027	0.662521	0.667844	-0.582416	0.125786	1.12301	0.167374	0.885234	0.938862	-0.0910155	0.459543
ILMN_1791376	C15ORF43	NA	1.06955	0.097	0.476228
ILMN_1771326	C15ORF44	NA	1.21504	0.281	0.049302	0.789671	-0.340675	0.382733	0.643548	-0.635881	0.195562	0.761501	-0.393082	0.111961	0.69207	-0.53101	0.355226
ILMN_1805410	C15ORF48	NA	0.787854	-0.344	0.329177	1.05632	0.07905	1	1.66793	0.738061	0.355226	0.740461	-0.433504	0.662521	1.21444	0.280295	0.459543
ILMN_3182984	C15ORF49	NA	1.1042	0.143	0.297949
ILMN_1775330	C15orf52	NA				1.06981	0.0973589	0.662521	1.07589	0.105527	0.853307	0.97531	-0.0360674	0.289315	0.980847	-0.0278997	0.711531
ILMN_1812249	C15orf54	400360										1.00634	0.00911747	1	0.979493	-0.0298932	1
ILMN_2413318	C15ORF57	NA	0.850274	-0.234	0.146977	0.822045	-0.28271	0.382733	0.921568	-0.117837	0.711531	0.809441	-0.305002	0.157704	0.980872	-0.0278637	0.459543
ILMN_1810855	C15orf58	NA
ILMN_2141118	C15ORF59	NA	0.96393	-0.053	0.753246	0.580354	-0.784995	0.19043	0.648196	-0.625498	0.01623	0.876663	-0.189905	0.596242	0.979143	-0.0304081	1
ILMN_2145490	C15ORF60	NA	0.837987	-0.255	0.076082
ILMN_3248556	C15ORF62	NA	1.01677	0.024	0.921026				0.948145	-0.0768207	0.561276	0.876975	-0.189393	0.0661926
ILMN_1663484	C15ORF63	NA	1.04391	0.062	0.711369	1.01976	0.0282236	0.540291	0.712813	-0.488405	0.355226	0.979516	-0.0298593	0.723932	1.10693	0.146561	0.711531
ILMN_2185427	C16ORF11	NA	1.01677	0.024	0.902505
ILMN_1774990	C16ORF13	NA	1.35849	0.442	0.00035	0.785099	-0.349054	0.0808556	0.750326	-0.41441	0.01623	0.82667	-0.274617	0.185326	0.725283	-0.463385	0.0644577
ILMN_1751559	C16ORF30	NA	0.865737	-0.208	0.192488
ILMN_1801118	C16ORF33	NA	0.759436	-0.397	0.007161	1.05972	0.0836773	1	0.833885	-0.26208	0.0960923	0.986838	-0.0191145	0.929637	0.776538	-0.364872	0.0644577
ILMN_1733581	C16ORF35	NA	1.12818	0.174	0.196109	0.882501	-0.18033	0.19043	0.728656	-0.45669	0.0419616	0.951487	-0.0717435	0.426777	0.785616	-0.348103	0.0265003
ILMN_1799100	C16ORF38	NA	1.01677	0.024	0.899445	1.01087	0.0155941	0.77283	0.841166	-0.249538	0.358326	1.13095	0.177531	0.941653	0.941086	-0.0876012	0.561276
ILMN_1713884	C16ORF42	NA	0.902501	-0.148	0.324766	0.781825	-0.355083	0.662521	0.806331	-0.310557	0.195562	0.933639	-0.0990636	0.723932	0.962903	-0.0545377	0.355226
ILMN_1687821	C16ORF45	NA	0.997923	-0.003	0.99046
ILMN_1667665	C16orf46	123775										0.8806	-0.183441	1
ILMN_1784128	C16ORF47	NA	1.01466	0.021	0.908518
ILMN_1787324	C16ORF48	NA	1.15589	0.209	0.097373	0.876204	-0.190661	0.662521	0.789702	-0.340619	0.459543	0.988781	-0.0162773	0.426777	0.891165	-0.166235	0.355226
ILMN_1815812	C16ORF5	NA	0.97468	-0.037	0.858209
ILMN_1656871	C16orf50	NA
ILMN_1717324	C16ORF52	NA	1.08298	0.115	0.492953	1.05533	0.0776925	0.382733	0.989461	-0.0152855	0.897279	0.875736	-0.191432	0.432035	0.821078	-0.28441	0.254451
ILMN_1727444	C16ORF53	NA	0.944092	-0.083	0.71765	1.048	0.0676449	0.19043	0.807893	-0.307764	0.0419616	0.875222	-0.192279	0.929637	0.674697	-0.567688	0.01623
ILMN_1681032	C16ORF54	NA	1.02598	0.037	0.866489	0.80417	-0.314428	0.698535	0.617417	-0.695682	0.148915	0.819597	-0.287014	0.518605	0.629262	-0.668268	0.066753
ILMN_1759261	C16orf55	NA				0.967305	-0.047958	1							1.01256	0.0180075	1
ILMN_1777129	C16ORF56	NA	0.922743	-0.116	0.614114	0.740256	-0.433904	0.0808556	0.751913	-0.411362	0.195562	0.825886	-0.275985	0.0520588	0.838892	-0.253443	0.195562
ILMN_1765880	C16ORF57	NA	0.825878	-0.276	0.077654	0.910307	-0.135574	0.19043	0.941323	-0.0872382	0.459543	0.959685	-0.0593664	0.791082	0.992383	-0.0110303	1
ILMN_1685289	C16orf58	64755				0.883138	-0.17929	0.662521	0.842149	-0.247853	0.139087	0.958266	-0.0615013	0.157704	0.913791	-0.130064	0.0960923
ILMN_1656452	C16ORF59	NA	0.929161	-0.106	0.5704	0.885146	-0.176013	0.382733	0.74432	-0.426005	0.0644577	1.05983	0.0838269	0.859819	0.891208	-0.166165	0.267257
ILMN_1783333	C16ORF61	NA	1.03958	0.056	0.802959	0.922298	-0.116695	0.662521	0.764192	-0.387994	0.0265003	1.04588	0.0647202	0.791082	0.86659	-0.206578	0.0419616
ILMN_1729450	C16ORF62	NA	0.988286	-0.017	0.953587	0.6642	-0.590309	0.382733	0.723743	-0.46645	0.0524795	0.949831	-0.0742571	0.948533	1.03498	0.0496018	0.897279
ILMN_1790650	C16ORF63	NA	1.15669	0.21	0.114023	1.04836	0.0681355	1	0.952197	-0.070668	0.711531	0.961578	-0.0565248	0.331387	0.873374	-0.195328	0.0419616
ILMN_1658290	C16ORF68	NA	1.07624	0.106	0.723976	0.826891	-0.274231	0.382733	1.45735	0.54335	0.355226	0.908751	-0.138043	0.658843	1.60163	0.679538	0.0960923
ILMN_2135991	C16ORF69	NA	1.03958	0.056	0.812418							0.922572	-0.116266	0.859684	1.04536	0.064004	1
ILMN_1693630	C16ORF7	NA	0.80107	-0.32	0.011214	0.792364	-0.335764	0.0808556	0.995686	-0.00623667	0.459543	0.719461	-0.475011	0.216373	0.904076	-0.145483	0.355226
ILMN_1711703	C16ORF70	NA	1.05117	0.072	0.63523	1.00346	0.00498137	1	1.11859	0.161679	1	0.844622	-0.243622	0.185326	0.941527	-0.086925	0.711531
ILMN_1773407	C16ORF72	NA	1.2518	0.324	0.021776	0.807785	-0.307956	0.19043	0.687276	-0.541039	0.01623	0.916724	-0.125441	0.426777	0.779962	-0.358524	0.195562
ILMN_1806149	C16ORF74	NA	1.01607	0.023	0.908053	0.622194	-0.684563	0.0808556	0.746845	-0.421119	0.01623	0.780961	-0.356677	0.216373	0.93742	-0.0932322	0.459543
ILMN_1790537	C16ORF75	NA	0.828745	-0.271	0.033244	0.961051	-0.0573144	0.662521	0.808737	-0.306258	0.0644577	0.962249	-0.0555179	0.596242	0.809744	-0.304461	0.01623
ILMN_1759411	C16ORF79	NA	1.19499	0.257	0.120425	0.836325	-0.257864	0.662521	0.7578	-0.400112	0.5791	1.04322	0.0610452	0.479929	0.945269	-0.0812027	0.711531
ILMN_2112599	C16ORF80	NA	1.1487	0.2	0.202745	0.869837	-0.201183	0.19043	0.955192	-0.0661375	0.853307	0.916857	-0.125232	0.479929	1.00683	0.00981436	1
ILMN_1697800	C16ORF86	NA	0.911933	-0.133	0.299808	0.823028	-0.280987	0.245278	0.781988	-0.354782	0.175244	1.07532	0.104769	0.411314	1.0217	0.0309731	0.867632
ILMN_1690911	C16ORF87	NA	0.877822	-0.188	0.388624	1.01248	0.0178984	1	1.19358	0.255293	0.853307	0.88309	-0.179367	0.929637	1.04104	0.0580268	0.5791
ILMN_3246732	C16ORF88	NA	1.12896	0.175	0.265749	1.2912	0.368709	0.662521	0.868287	-0.203756	0.5791	0.841409	-0.24912	0.111961	0.56582	-0.821585	0.0419616
ILMN_1676222	C16ORF89	NA	1.19582	0.258	0.045415
ILMN_1759325	C16ORF91	NA	1.24747	0.319	0.005566	1.02908	0.0413589	1	0.933711	-0.0989524	0.459543	1.02063	0.0294667	0.791082	0.926046	-0.110845	1
ILMN_2179726	C16ORF93	NA	0.709562	-0.495	1.3e-05	0.811075	-0.302093	0.662521	0.783781	-0.351477	0.267257	0.992872	-0.0103207	0.536499	0.959461	-0.0597041	0.5791
ILMN_3237452	C17orf100	388327				1.08509	0.11781	0.382733	0.959937	-0.0589877	1	1.25511	0.32781	0.0272754	1.11035	0.151012	0.267257
ILMN_2388539	C17ORF101	NA	0.792784	-0.335	0.011103	0.818953	-0.288147	0.0808556	0.744573	-0.425514	0.0644577	0.783239	-0.352476	0.111961	0.712827	-0.488376	0.0960923
ILMN_3239959	C17ORF106	NA	1.02954	0.042	0.821494	0.866479	-0.206764	0.662521	0.7771	-0.363829	0.195562	0.932468	-0.100874	0.658843	0.836282	-0.257939	0.267257
ILMN_2099487	C17orf108	NA				0.850159	-0.234194	0.662521	0.951058	-0.072395	0.711531	1.11633	0.158766	0.723932	1.24882	0.320566	0.711531
ILMN_1654013	C17ORF28	NA	0.948684	-0.076	0.592821	0.774012	-0.369573	0.0808556	0.723693	-0.46655	0.01623	0.958757	-0.0607634	0.426777	0.896428	-0.157741	0.0419616
ILMN_1727078	C17ORF37	NA	0.993093	-0.01	0.968305	1.06263	0.0876447	0.382733	1.09321	0.128564	0.355226	0.990758	-0.0133948	0.536499	1.01926	0.0275248	0.5791
ILMN_1783645	C17ORF38	NA	0.961261	-0.057	0.784997	1.24295	0.313765	0.77283	0.926451	-0.110214	0.361935	0.827216	-0.273664	0.255623	0.616579	-0.697643	0.175244
ILMN_2113016	C17ORF39	NA	1.07475	0.104	0.472334	1.26438	0.338436	1	1.09641	0.132783	0.711531	0.93472	-0.0973933	0.250998	0.75683	-0.40196	0.261572
ILMN_1732374	C17ORF41	NA	0.880259	-0.184	0.160863	0.787293	-0.345027	0.382733	0.721152	-0.471624	0.459543	1.13554	0.183384	0.148915	1.02106	0.0300699	0.540291
ILMN_3307733	C17ORF42	NA	1.17121	0.228	0.108886	1.12164	0.165611	0.382733	0.86893	-0.202687	0.711531	0.921389	-0.118118	0.426777	0.713796	-0.486416	0.0419616
ILMN_1681252	C17orf44	NA				0.667558	-0.583036	0.382733	1.69758	0.76348	0.5791	0.927891	-0.107972	0.791082	2.3596	1.23854	0.0265003
ILMN_1719224	C17orf45	NA				0.773448	-0.370624	0.19043	0.807096	-0.309187	0.0644577	0.912819	-0.131599	0.479929	0.952531	-0.0701617	0.5791
ILMN_1670707	C17ORF46	NA	0.986916	-0.019	0.93514				1.58253	0.662232	1
ILMN_2075221	C17ORF47	NA	1.05922	0.083	0.653332	0.71811	-0.477722	0.662521	0.601919	-0.732359	0.195562	1.34227	0.424677	0.723932	1.12509	0.17004	0.853307
ILMN_1702526	C17ORF48	NA	1.30949	0.389	0.007512	1.60175	0.679645	0.662521	2.11314	1.07939	0.139087	0.985517	-0.0210477	0.596242	1.30016	0.378694	0.267257
ILMN_1763688	C17ORF49	NA	0.861546	-0.215	0.132085	0.882011	-0.181131	0.382733	1.07125	0.0992975	0.853307	0.89589	-0.158606	0.536499	1.08811	0.121822	1
ILMN_1757693	C17ORF51	NA	1.15109	0.203	0.301563	1.21965	0.286465	0.0808556	0.97702	-0.0335394	0.5791	0.912746	-0.131714	0.0933977	0.731171	-0.451719	0.01623
ILMN_1776490	C17ORF53	NA	1.05555	0.078	0.667498	0.857503	-0.221787	0.382733	0.774899	-0.36792	0.195562	1.11634	0.158783	0.859819	1.00881	0.0126498	0.711531
ILMN_1721055	C17ORF54	NA	1.07624	0.106	0.572659
ILMN_1656069	C17orf55	NA										0.735526	-0.443151	0.371093	0.77376	-0.370042	1
ILMN_2056687	C17ORF56	NA	1.15429	0.207	0.08923	0.926541	-0.110074	0.662521	1.03226	0.0458117	0.853307	1.03606	0.0511071	0.791082	1.15428	0.206993	0.459543
ILMN_1700515	C17ORF58	NA	1.12584	0.171	0.144757	1.06222	0.0870854	0.540291	1.2232	0.290662	0.355226	0.980074	-0.0290378	0.658843	1.06236	0.0872765	0.5791
ILMN_2225746	C17ORF59	NA	1.22179	0.289	0.060263	1.11695	0.159569	1	0.893216	-0.162919	0.494125	1.26001	0.333436	0.52445	1.00762	0.0109481	0.759463
ILMN_2201533	C17ORF61	NA	0.96393	-0.053	0.845953	0.822476	-0.281954	0.382733	0.796833	-0.327651	0.0419616	0.948364	-0.0764876	0.479929	0.918796	-0.122184	0.0419616
ILMN_1750401	C17ORF62	NA	0.83047	-0.268	0.05096	0.794766	-0.331397	0.19043	0.812921	-0.298812	0.0644577	0.942511	-0.0854181	0.723932	0.964041	-0.0528329	0.5791
ILMN_1812441	C17ORF63	NA	0.997923	-0.003	0.990092	0.848942	-0.236263	0.662521	0.807823	-0.307889	0.459543	0.856361	-0.22371	0.111961	0.814883	-0.295335	0.0960923
ILMN_1717579	C17ORF64	NA	1.14235	0.192	0.129396							0.805094	-0.312771	1
ILMN_1676731	C17orf65	NA				0.965694	-0.0503618	1	0.826087	-0.275634	0.195562	0.901754	-0.149194	0.723932	0.77139	-0.374467	0.267257
ILMN_1707292	C17ORF67	NA	1.02883	0.041	0.885934	0.924057	-0.113946	1	0.910545	-0.135198	1	0.933707	-0.0989579	1	0.920053	-0.12021	0.382733
ILMN_1755711	C17ORF68	NA	1.13446	0.182	0.095704	0.665428	-0.587646	0.0808556	0.793789	-0.333173	0.358326	0.826582	-0.27477	0.371093	0.964737	-0.051792	0.494125
ILMN_1743621	C17orf69	NA				1.22109	0.288165	0.0808556	1.15428	0.206999	0.195562	0.984343	-0.0227677	0.723932	0.930492	-0.103934	0.355226
ILMN_1711823	C17ORF70	NA	0.690637	-0.534	9.6e-05	0.927891	-0.107973	0.662521	0.748036	-0.418819	0.195562	0.967226	-0.0480753	0.596242	0.779747	-0.358922	0.0419616
ILMN_1807533	C17ORF71	NA	1.23114	0.3	0.012629	1.07216	0.100515	1	1.05605	0.0786833	1	1.02229	0.0318016	0.596242	1.00693	0.00996973	0.5791
ILMN_1710619	C17ORF73	NA	0.878431	-0.187	0.234449
ILMN_1810107	C17ORF74	NA	0.913198	-0.131	0.376804	0.580492	-0.784651	1	0.670414	-0.576876	0.382733	0.803886	-0.314937	0.0740352	0.928412	-0.107162	1
ILMN_2221784	C17ORF76	NA	0.916369	-0.126	0.487147	0.85063	-0.233396	0.245278							1.14232	0.191962	0.540291
ILMN_1806330	C17ORF78	NA	0.908778	-0.138	0.466452	0.802057	-0.318223	0.386476	0.951932	-0.0710698	0.846451	0.933746	-0.0988981	0.540291	1.10823	0.148255	0.859684
ILMN_1752947	C17ORF79	NA	1.17854	0.237	0.314812	0.865942	-0.207657	0.19043	0.879352	-0.185488	0.355226	0.973689	-0.038467	0.596242	0.988767	-0.0162977	0.5791
ILMN_1762071	C17ORF80	NA	1.0367	0.052	0.785907	1.05173	0.0727587	0.382733	1.25495	0.327635	0.267257	0.847339	-0.238989	0.596242	1.01107	0.0158869	0.711531
ILMN_1672554	C17ORF81	NA	1.16231	0.217	0.080827	0.731121	-0.451817	0.0808556	0.782093	-0.354589	0.01623	0.973395	-0.0389029	0.13332	0.839302	-0.252737	0.139087
ILMN_1783682	C17ORF82	NA	0.901875	-0.149	0.359954	1.2679	0.342436	1	1.01015	0.0145635	1	0.887098	-0.172835	0.371093	0.70676	-0.500707	0.371093
ILMN_2221076	C17ORF85	NA	1.47121	0.557	1.3e-05	0.952002	-0.0709637	1	0.989494	-0.0152377	0.711531	0.95376	-0.0683022	0.536499	0.991321	-0.0125761	1
ILMN_3307757	C17ORF87	NA	0.957935	-0.062	0.693239				1.17272	0.229854	0.382733	0.687771	-0.539999	0.111612
ILMN_3263062	C17orf88	NA				0.876972	-0.189397	0.19043	0.839337	-0.252677	0.139087	1.02776	0.0395086	0.596242	0.983658	-0.0237715	0.853307
ILMN_3245824	C17ORF89	NA	1.26138	0.335	0.026486	0.921273	-0.1183	1	0.853194	-0.229054	0.0960923	0.948719	-0.0759467	1	0.878612	-0.186701	0.139087
ILMN_1805131	C17ORF90	NA	1.19416	0.256	0.043252	1.02565	0.0365397	1	0.853162	-0.229108	0.0419616	1.12046	0.164094	0.536499	0.815231	-0.294719	0.0419616
ILMN_2390310	C17orf91	NA				1.36875	0.452862	0.19043	1.37495	0.459379	0.0960923	1.1088	0.148996	0.377225	1.11382	0.155513	0.267257
ILMN_3236709	C17orf93	NA				0.697894	-0.518921	1	0.968298	-0.0464769	1	0.642803	-0.637551	0.558185	0.891863	-0.165107	1
ILMN_2382724	C17ORF95	NA	1.14949	0.201	0.18699	1.18008	0.238891	0.19043	0.858957	-0.219342	0.01623	0.895997	-0.158434	0.0933977	0.800184	-0.321597	0.0419616
ILMN_3247139	C17ORF96	NA	1.01607	0.023	0.901037	0.903962	-0.145666	0.382733	0.846011	-0.241252	0.5791	1.07236	0.100792	0.289315	1.00361	0.00520592	0.853307
ILMN_1707137	C17ORF97	NA	0.90689	-0.141	0.497401	1.17676	0.234815	0.662521	0.887756	-0.171766	0.195562	0.88044	-0.183704	0.0933977	0.771387	-0.374474	0.0644577
ILMN_3247988	C17ORF98	NA	1.06142	0.086	0.65533	0.894515	-0.160823	1	0.999324	-0.000975311	0.853307	0.876109	-0.190818	0.596242	0.978762	-0.0309705	0.853307
ILMN_1671693	C18ORF10	NA	0.863938	-0.211	0.105081	0.953362	-0.0689041	0.382733	0.847217	-0.239197	0.0419616	0.843756	-0.245101	0.289315	0.809056	-0.305688	0.01623
ILMN_1705656	C18ORF16	NA	0.93045	-0.104	0.502651
ILMN_1658110	C18ORF19	NA	1.27456	0.35	0.004145	1.17022	0.226779	0.662521	1.25262	0.324951	0.459543	0.835676	-0.258984	0.250998	0.894521	-0.160812	0.267257
ILMN_1722133	C18orf2	NA
ILMN_1805998	C18ORF21	NA	1.00208	0.003	0.991728	1.04707	0.0663635	1	0.977577	-0.0327176	1	0.998521	-0.00213498	0.596242	0.932247	-0.101216	1
ILMN_1736130	C18ORF22	NA	0.903753	-0.146	0.329258	0.805433	-0.312164	0.0808556	0.706605	-0.501024	0.01623	0.888098	-0.171209	0.331387	0.779127	-0.360069	0.355226
ILMN_1801822	C18ORF25	NA	1.264	0.338	0.058076	1.09112	0.125813	1	0.703881	-0.506596	0.0960923	1.06969	0.0971922	0.426777	0.690055	-0.535217	0.0644577
ILMN_1746670	C18orf26	NA										0.580127	-0.785559	1	0.860027	-0.217546	1
ILMN_2196588	C18ORF32	NA	0.844401	-0.244	0.049885	0.905632	-0.143004	1	0.730016	-0.454001	0.5791	0.929928	-0.104809	0.377225	0.749601	-0.415806	0.267257
ILMN_1690442	C18ORF45	NA	0.952638	-0.07	0.760362	0.846752	-0.239989	0.19043	0.698743	-0.517166	0.0265003	0.934072	-0.0983946	0.658843	0.7708	-0.375571	0.355226
ILMN_2173500	C18ORF51	NA	0.961928	-0.056	0.732546
ILMN_2169089	C18ORF54	NA	1.08222	0.114	0.538158	1.19719	0.259656	0.662521	0.918245	-0.123049	0.853307	0.866658	-0.206465	0.250998	0.664726	-0.589169	0.0960923
ILMN_1748916	C18ORF55	NA	1.20581	0.27	0.031727	0.88505	-0.17617	0.662521	0.660713	-0.597904	0.0644577	0.967409	-0.047802	0.426777	0.819387	-0.287384	0.01623
ILMN_1796074	C18ORF56	NA	1.36509	0.449	0.002069	1.01589	0.022743	0.662521	0.738799	-0.436746	0.195562	1.20265	0.266211	0.658843	0.874617	-0.193277	0.459543
ILMN_1784905	C18ORF58	NA	0.963262	-0.054	0.774512
ILMN_1719097	C18ORF8	NA	1.37078	0.455	0.000492	0.954175	-0.0676735	0.662521	0.911082	-0.134348	0.195562	0.934164	-0.0982528	0.479929	0.891974	-0.164927	0.195562
ILMN_1787844	C19ORF10	NA	0.698339	-0.518	1.3e-05	0.80175	-0.318776	0.382733	0.952809	-0.0697411	1	0.75759	-0.40051	0.00807149	0.900329	-0.151475	0.195562
ILMN_1703695	C19ORF12	NA	0.940826	-0.088	0.581433	0.82282	-0.281351	0.19043	0.721082	-0.471764	0.01623	0.56777	-0.816622	0.111612	0.757319	-0.401028	0.139087
ILMN_1800031	C19ORF15	NA	0.938872	-0.091	0.664291
ILMN_1785933	C19ORF18	NA	1.31403	0.394	0.001683
ILMN_1798728	C19ORF2	NA	1.19582	0.258	0.09745	0.882613	-0.180148	0.382733	0.871255	-0.198833	0.0644577	0.908587	-0.138303	0.185326	0.930533	-0.103871	0.195562
ILMN_2199298	C19ORF20	NA	1.21419	0.28	0.031095
ILMN_1683905	C19ORF21	NA	0.989657	-0.015	0.942335	0.986453	-0.0196771	1	0.942724	-0.085093	0.459543	1.13999	0.189017	0.479929	1.08945	0.123601	1
ILMN_1808202	C19ORF22	NA	0.93045	-0.104	0.664358	0.869785	-0.201269	0.0808556	0.744207	-0.426224	0.0419616	0.898957	-0.153677	0.426777	0.769167	-0.378632	0.0644577
ILMN_1657148	C19ORF23	NA	1.04247	0.06	0.708285
ILMN_1678052	C19ORF24	NA	0.938221	-0.092	0.636502	0.753172	-0.408948	0.19043	0.771227	-0.374772	0.355226	1.09634	0.132701	0.929637	1.12263	0.166877	1
ILMN_1655225	C19ORF25	NA	1.04102	0.058	0.745929	0.621304	-0.686628	0.0808556	0.6254	-0.677149	0.0644577	1.03814	0.0540009	0.929637	1.04498	0.0634795	0.853307
ILMN_1780504	C19ORF26	NA	1.20748	0.272	0.054715
ILMN_2408796	C19ORF28	NA	1.09657	0.133	0.639714	0.675747	-0.565444	0.19043	0.656119	-0.607971	0.139087	0.968113	-0.0467524	0.525358	0.88218	-0.180854	0.139087
ILMN_2350421	C19ORF29	NA	0.940174	-0.089	0.516692	0.747508	-0.419838	0.0808556	0.816213	-0.292983	0.139087	0.856759	-0.223039	0.289315	0.914856	-0.128383	0.5791
ILMN_3187980	C19orf29OS	NA				1.20747	0.271992	0.540291	0.808218	-0.307183	0.382733	0.820131	-0.286074	0.0740352	0.548952	-0.86525	0.0813611
ILMN_1730818	C19orf30	NA				0.87588	-0.191194	0.662521	1.01143	0.0163994	0.711531	0.823478	-0.280197	0.331387	0.95092	-0.0726037	0.459543
ILMN_2233279	C19orf31	NA				0.951812	-0.0712522	0.0808556	0.943927	-0.0832524	0.195562	0.84895	-0.236248	0.0933977	0.841918	-0.248249	0.139087
ILMN_1717793	C19orf33	64073				0.847395	-0.238894	0.0808556	0.75969	-0.396518	0.0265003	0.866387	-0.206917	0.0773886	0.776716	-0.364541	0.01623
ILMN_1788337	C19ORF36	NA	0.961261	-0.057	0.732546
ILMN_3240538	C19ORF38	NA	1.12818	0.174	0.323109							1.37503	0.459458	0.371093	0.952817	-0.0697285	0.550985
ILMN_1707943	C19orf39	NA				0.787447	-0.344745	0.77283	0.681145	-0.553965	0.148915	1.20619	0.270454	0.459543	1.04336	0.061233	1
ILMN_1730945	C19ORF4	NA	1.17283	0.23	0.157215	0.984673	-0.0222831	0.540291	1.04311	0.060885	0.487453	1.05394	0.0757892	0.540291	1.11648	0.158957	0.558185
ILMN_2173891	C19ORF40	NA	1.01396	0.02	0.932356	0.892287	-0.164421	0.382733	0.834005	-0.261872	0.711531	1.3029	0.381721	0.859819	1.21779	0.28427	0.195562
ILMN_1694759	C19ORF42	NA	1.09581	0.132	0.475242	0.830125	-0.2686	0.19043	0.741432	-0.431614	0.01623	0.852149	-0.230822	0.479929	0.761103	-0.393836	0.0419616
ILMN_3251733	C19ORF43	NA	1.27191	0.347	0.012381	0.761064	-0.393911	0.19043	0.827335	-0.273457	0.0960923	0.946513	-0.0793062	0.596242	0.976327	-0.0345639	0.355226
ILMN_1801572	C19ORF44	NA	1.17283	0.23	0.074343	0.778385	-0.361445	0.382733	1.12854	0.174453	0.711531	0.718096	-0.477751	0.536499	1.04113	0.0581465	0.355226
ILMN_1801697	C19orf46	NA				0.888643	-0.170324	1	0.864451	-0.210144	0.0960923	0.945997	-0.0800926	0.289315	0.920243	-0.119913	0.0419616
ILMN_1735608	C19ORF47	NA	0.971307	-0.042	0.825724	1.18655	0.246772	0.77283	0.745741	-0.423254	0.139087	0.921334	-0.118204	0.750824	0.579054	-0.788229	0.305507
ILMN_1759184	C19ORF48	NA	1.40444	0.49	0.000127	0.790821	-0.338577	0.19043	0.90519	-0.143707	0.0960923	0.90265	-0.147761	0.723932	0.866592	-0.206575	0.355226
ILMN_1790951	C19ORF50	NA	0.940826	-0.088	0.646565	0.837359	-0.256082	0.662521	0.804999	-0.312941	1	0.974816	-0.036798	0.536499	0.937144	-0.093657	0.711531
ILMN_1772074	C19orf51	NA				0.656517	-0.607096	0.0808556	0.621159	-0.686965	0.0419616	0.876385	-0.190363	0.111961	0.829187	-0.270231	0.0265003
ILMN_1726181	C19ORF52	NA	1.21083	0.276	0.020257	0.906554	-0.141536	0.662521	0.845818	-0.24158	0.139087	1.01979	0.0282677	0.596242	0.951465	-0.0717771	0.267257
ILMN_1671374	C19ORF53	NA	1.0203	0.029	0.866142	0.974613	-0.0370991	0.382733	0.890007	-0.16811	0.01623	0.93221	-0.101273	0.596242	0.851286	-0.232284	0.195562
ILMN_1729546	C19ORF54	NA	1.33978	0.422	0.002793	0.912947	-0.131397	0.19043	0.921453	-0.118017	0.5791	0.94986	-0.0742128	0.250998	0.95871	-0.0608332	0.5791
ILMN_1757914	C19ORF56	NA	1.13918	0.188	0.181428	0.816323	-0.292788	0.382733	0.79298	-0.334644	0.267257	0.921683	-0.117657	0.289315	0.895327	-0.159513	0.355226
ILMN_1682339	C19ORF57	NA	1.05775	0.081	0.612274
ILMN_1762439	C19ORF6	NA	1.17691	0.235	0.097005	0.735369	-0.44346	0.382733	0.849407	-0.235471	0.0419616	0.743153	-0.428269	0.0773886	0.829702	-0.269334	0.0960923
ILMN_3268564	C19ORF60	NA	1.08673	0.12	0.415425	0.802559	-0.31732	0.19043	0.824729	-0.278008	0.0960923	0.858711	-0.219755	0.13332	0.928169	-0.10754	0.267257
ILMN_1737005	C19ORF61	NA	1.31677	0.397	0.000885	0.70833	-0.497507	0.0808556	0.645857	-0.630714	0.195562	1.01524	0.0218244	0.596242	0.925701	-0.111382	0.853307
ILMN_2396813	C19ORF62	NA	1.04754	0.067	0.65062	0.906379	-0.141814	0.0808556	0.813893	-0.297089	0.0419616	0.989347	-0.0154519	0.216373	0.850246	-0.234048	0.267257
ILMN_1786707	C19ORF63	NA	0.909408	-0.137	0.27136	0.74993	-0.415172	0.0808556	0.717802	-0.478342	0.0644577	1.05556	0.0780061	0.859819	1.01034	0.0148361	0.853307
ILMN_3253728	C19ORF64	NA	1.09278	0.128	0.455729	0.453236	-1.14167	0.0808556	0.733082	-0.447954	0.139087	0.899039	-0.153544	0.665006	1.45414	0.540168	0.125786
ILMN_1750400	C19ORF66	NA	0.686342	-0.543	0.109786
ILMN_1662187	C19ORF67	NA	1.00556	0.008	0.977835
ILMN_1765684	C19ORF70	NA	0.898132	-0.155	0.227943	0.892556	-0.163986	0.0808556	0.79004	-0.340002	0.01623	0.965598	-0.0505054	0.479929	0.854693	-0.226521	0.0644577
ILMN_3242508	C19ORF71	NA	1.08673	0.12	0.542205	0.832974	-0.263657	0.698535	0.604087	-0.72717	0.0501862	0.904175	-0.145326	0.531667	0.655724	-0.60884	0.194851
ILMN_1699309	C19ORF75	NA	0.915099	-0.128	0.387621
ILMN_1762330	C1D	10438				0.676533	-0.563767	0.540291	0.682818	-0.550426	0.802587	1.10106	0.138898	0.846451	1.11129	0.152239	0.695299
ILMN_1662578	C1GALT1	56913	0.989657	-0.015	0.956123	1.06427	0.0898645	0.662521	0.827311	-0.273499	0.711531	0.897445	-0.156105	0.111961	0.697629	-0.519468	0.0265003
ILMN_1751234	C1GALT1C1	29071	0.697372	-0.52	0.000156	0.928558	-0.106936	0.382733	0.898533	-0.154356	0.0960923	0.969335	-0.0449323	0.658843	0.822965	-0.281098	0.01623
ILMN_1756811	C1ORF103	NA	1.20916	0.274	0.014697				1.45072	0.53677	0.540291	0.55866	-0.839957	0.148915
ILMN_2114185	C1ORF104	NA	1.19003	0.251	0.039649	1.15412	0.20679	0.662521	1.1095	0.149916	0.355226	1.39864	0.484023	0.0933375	0.809262	-0.305322	0.5791
ILMN_1714222	C1orf105	92346										1.10652	0.146028	0.698535
ILMN_1713952	C1orf106	NA				0.853895	-0.22787	0.19043	0.776892	-0.364214	0.01623	0.909612	-0.136677	0.289315	0.827585	-0.273021	0.139087
ILMN_2089656	C1orf107	NA				1.03073	0.043666	0.662521	0.97696	-0.0336282	0.853307	0.931292	-0.102695	0.859819	0.88271	-0.179989	0.853307
ILMN_2077886	C1ORF109	NA	1.30495	0.384	0.010452	1.17323	0.230489	0.0808556	1.1781	0.236463	0.267257	1.1717	0.228597	0.859819	1.17656	0.234571	0.853307
ILMN_1727540	C1ORF112	NA	1.04174	0.059	0.839191	0.891622	-0.165495	0.662521	0.836858	-0.256946	0.459543	0.957252	-0.0630288	0.929637	0.898457	-0.154479	0.711531
ILMN_1789140	C1ORF113	NA	1.06069	0.085	0.699966
ILMN_1777963	C1ORF114	NA	0.99585	-0.006	0.982632
ILMN_1674817	C1ORF115	NA	0.932387	-0.101	0.662456	0.924628	-0.113055	0.382733	0.942059	-0.0861103	0.355226	0.924987	-0.112496	0.289315	0.942424	-0.0855512	0.853307
ILMN_1706483	C1ORF116	NA	0.943438	-0.084	0.639636							1.04024	0.0569157	1
ILMN_1755835	C1orf120	NA							0.752509	-0.410219	0.148915	1.24958	0.321446	0.332922
ILMN_1786273	C1ORF122	NA	0.761544	-0.393	0.003251	0.852808	-0.229707	0.0808556	0.784339	-0.35045	0.139087	0.991483	-0.0123396	0.596242	0.911881	-0.133083	0.459543
ILMN_2082130	C1ORF123	NA	0.635957	-0.653	3e-06	0.875069	-0.192531	0.382733	0.8308	-0.267427	0.0265003	0.969332	-0.044938	0.596242	0.920294	-0.119833	0.5791
ILMN_2371470	C1ORF124	NA	1.13524	0.183	0.164046	1.29032	0.367726	0.0808556	1.27664	0.352352	0.267257	0.894659	-0.16059	0.289315	0.74238	-0.42977	0.0960923
ILMN_1684246	C1ORF125	NA	0.989657	-0.015	0.951154										0.691811	-0.53155	1
ILMN_1691441	C1ORF126	NA	1.01326	0.019	0.937468
ILMN_1784207	C1ORF128	NA	1.1487	0.2	0.154542	0.943406	-0.0840493	0.382733	0.904676	-0.144527	0.459543	1.01651	0.0236201	1	0.974776	-0.0368578	0.853307
ILMN_3246014	C1ORF130	NA	1.08147	0.113	0.5819	1.06841	0.0954638	1	0.90925	-0.137251	0.5791	0.83068	-0.267635	0.929637	0.706935	-0.50035	0.853307
ILMN_1805474	C1ORF131	NA	1.07103	0.099	0.564701	1.00665	0.00955884	1	1.08231	0.114109	0.853307	0.960888	-0.0575601	0.791082	1.03311	0.0469896	0.711531
ILMN_1747531	C1ORF132	NA	1.18263	0.242	0.038691
ILMN_3241665	C1ORF133	NA	1.04391	0.062	0.750311	1.002	0.00288315	1	0.806809	-0.3097	0.267257	1.08057	0.111797	0.426777	0.870076	-0.200787	0.459543
ILMN_1787280	C1ORF135	NA	0.928517	-0.107	0.503259	1.02957	0.0420427	0.662521	0.743093	-0.428385	0.0960923	0.983667	-0.0237585	0.791082	0.709962	-0.494186	0.0644577
ILMN_1723256	C1orf137	388667				0.71047	-0.493155	1	0.757872	-0.399973	1	1.28422	0.360897	0.341349	1.36991	0.454078	0.175244
ILMN_1705904	C1orf138	NA
ILMN_1684186	C1ORF141	NA	0.927874	-0.108	0.624173
ILMN_1707503	C1ORF144	NA	0.873573	-0.195	0.080632	0.882668	-0.180057	1	0.855634	-0.224934	0.267257	0.936076	-0.095303	0.929637	0.907406	-0.14018	0.195562
ILMN_2076940	C1orf149	NA				1.07843	0.108933	0.662521	1.58271	0.662399	0.139087	0.786045	-0.347316	0.289315	1.15361	0.20615	0.355226
ILMN_1657860	C1ORF151	NA	0.925946	-0.111	0.564266	1.20845	0.273153	0.662521	0.875557	-0.191728	0.355226	0.794813	-0.331313	0.0719442	0.769267	-0.378444	0.0682475
ILMN_2387496	C1ORF152	NA	0.976032	-0.035	0.905405	0.503	-0.991368	1	0.619639	-0.6905	0.288844
ILMN_1734915	C1ORF156	NA	1.15349	0.206	0.300949	0.783455	-0.352078	0.662521	0.852152	-0.230817	0.695299	1.29025	0.36765	0.135833	1.09674	0.133221	0.355226
ILMN_1809448	C1ORF157	NA	1.06733	0.094	0.622611
ILMN_1733298	C1orf158	93190
ILMN_1672811	C1ORF159	NA	1.02527	0.036	0.839269	1.07329	0.102036	1	0.853095	-0.229221	0.474959	0.937295	-0.0934243	0.713191	0.745003	-0.424682	0.609834
ILMN_1754894	C1ORF162	NA	1.06881	0.096	0.573812	0.901619	-0.14941	0.77283	1.35032	0.433304	0.609834	0.706532	-0.501173	0.563524	1.05815	0.0815415	0.896125
ILMN_1757415	C1ORF163	NA	1.17283	0.23	0.02517	0.942164	-0.0859501	0.382733	1.50431	0.589101	0.355226	1.2093	0.274173	0.859819	1.93083	0.949224	0.267257
ILMN_1675055	C1ORF166	NA	1.17854	0.237	0.073191	0.945597	-0.0807021	0.382733	1.01273	0.0182489	0.853307	0.902297	-0.148325	0.289315	0.966356	-0.049374	0.711531
ILMN_1701101	C1ORF167	NA	0.972655	-0.04	0.820535
ILMN_1761999	C1orf168	NA				1.18969	0.250586	1	0.799426	-0.322964	0.0524795	1.25087	0.322933	0.430897	0.840537	-0.250617	0.609834
ILMN_1784186	C1ORF170	NA	1.11419	0.156	0.262738	1.02298	0.0327769	0.371093	0.734734	-0.444707	0.233038	0.941134	-0.0875282	0.816961	0.655589	-0.609137	0.105193
ILMN_1676322	C1ORF172	NA	0.98214	-0.026	0.896144	0.756606	-0.402386	0.0808556	0.771411	-0.374429	0.0419616	0.911997	-0.1329	0.331387	0.929842	-0.104943	0.355226
ILMN_3236244	C1ORF174	NA	1.0629	0.088	0.559037	0.960507	-0.0581325	0.662521	0.96261	-0.0549771	0.853307	0.919179	-0.121582	0.596242	0.921192	-0.118427	0.711531
ILMN_1792551	C1ORF175	NA	0.986233	-0.02	0.930022
ILMN_1777437	C1ORF177	NA	1.08298	0.115	0.572936	1.0061	0.00877727	1	0.922391	-0.116549	0.561276	1.27234	0.347479	0.385418	1.16647	0.222153	0.648503
ILMN_1806963	C1ORF182	NA	1.06142	0.086	0.647656	1.13841	0.187017	1	1.09452	0.130299	1	1.07903	0.10973	0.943057	1.03743	0.0530124	0.802587
ILMN_1797301	C1ORF183	NA	0.925304	-0.112	0.489342
ILMN_1708393	C1orf185	284546
ILMN_1669123	C1ORF187	NA	1.02385	0.034	0.874561							1.00701	0.0100802	0.540291
ILMN_1789058	C1orf188	NA				0.958053	-0.0618227	0.662521	0.980817	-0.0279437	0.459543	0.886472	-0.173852	0.672	0.907536	-0.139973	0.819708
ILMN_1790713	C1ORF189	NA	0.981459	-0.027	0.905405	0.776027	-0.365822	0.19043	1.04531	0.0639321	0.711531	0.955716	-0.0653467	0.426777	1.28735	0.364407	0.0644577
ILMN_1734486	C1ORF19	NA	0.931095	-0.103	0.555333	0.971042	-0.0423939	1	0.869424	-0.201868	0.139087	0.940217	-0.0889347	0.658843	0.841825	-0.248408	0.139087
ILMN_1742738	C1ORF190	NA	0.833931	-0.262	0.03909	1.08815	0.121878	0.77283	0.885179	-0.175958	0.148915	0.994414	-0.00808138	0.859684	0.808927	-0.305918	0.859684
ILMN_1691299	C1orf192	NA				0.515922	-0.954775	0.540291	0.63556	-0.653901	1	0.521263	-0.939916	0.111612	0.642139	-0.639042	0.816961
ILMN_3251643	C1ORF194	NA	0.975356	-0.036	0.850878	0.841569	-0.248847	1	0.971094	-0.0423169	0.853307	0.823817	-0.279605	0.0520588	0.95061	-0.0730743	0.267257
ILMN_1657683	C1ORF198	NA	0.762072	-0.392	0.104581	0.822467	-0.28197	0.19043	0.840158	-0.251267	0.267257	0.739694	-0.434999	0.111961	0.755605	-0.404295	0.267257
ILMN_1703119	C1ORF200	NA	0.82188	-0.283	0.011945	0.900727	-0.150838	0.540291	0.809176	-0.305475	0.77283	0.851784	-0.23144	1	0.765207	-0.386078	1
ILMN_2187071	C1orf201	NA				0.906913	-0.140964	1	1.03794	0.0537177	0.609834	1.06919	0.0965159	0.961627	1.22366	0.291197	0.853307
ILMN_3256801	C1orf203	NA				0.944533	-0.0823268	0.382733	0.779511	-0.359358	0.0419616	0.71945	-0.475034	0.360644	0.593753	-0.752065	0.0189035
ILMN_3244105	C1orf204	NA				0.649146	-0.623385	0.245278	0.598097	-0.741548	0.0570399	1.12766	0.173337	0.776814	1.03899	0.0551749	0.816961
ILMN_1797735	C1ORF21	NA	1.07773	0.108	0.446091
ILMN_1670064	C1orf210	149466				0.739907	-0.434585	0.662521	0.893093	-0.163117	0.459543	0.854617	-0.22665	0.0750492	0.795362	-0.330317	0.0960923
ILMN_1693226	C1orf212	NA				0.791108	-0.338054	0.662521	0.788073	-0.3436	0.139087	0.930808	-0.103444	0.377225	0.927237	-0.10899	0.267257
ILMN_1705419	C1ORF213	NA	1.02669	0.038	0.806852							0.929108	-0.106082	1	0.798415	-0.32479	1
ILMN_1708714	C1ORF215	NA	0.926588	-0.11	0.489283							0.949909	-0.0741383	0.698535
ILMN_1659975	C1orf216	127703				1.03602	0.05105	0.382733	0.997555	-0.00353142	1	0.839419	-0.252537	0.289315	0.808255	-0.307118	0.267257
ILMN_1789436	C1ORF218	NA	0.877822	-0.188	0.140051	1.19523	0.257285	0.382733	0.956207	-0.0646052	0.5791	0.978484	-0.0313794	0.536499	0.782808	-0.35327	0.0265003
ILMN_1705677	C1orf220	400798
ILMN_1749317	C1ORF222	NA	0.850864	-0.233	0.053928	0.665596	-0.587282	0.382733	0.75378	-0.407785	0.254451	0.90279	-0.147538	0.283977	1.0224	0.0319583	0.897279
ILMN_1681732	C1ORF226	NA	0.871154	-0.199	0.149703							0.904451	-0.144886	1
ILMN_1666825	C1orf229	388759				1.12533	0.170348	1	1.19519	0.257243	0.371093	0.858915	-0.219413	0.371093	0.912238	-0.132518	1
ILMN_1667966	C1ORF24	NA	0.704172	-0.506	0.009417	0.876937	-0.189456	0.662521	0.851472	-0.231969	0.139087	0.696659	-0.521474	0.00356863	0.67643	-0.563988	0.01623
ILMN_1665300	C1ORF25	NA	1.19334	0.255	0.059252	1.07471	0.103943	1	0.833565	-0.262634	0.267257	0.793941	-0.332897	0.185326	0.67743	-0.561857	0.195562
ILMN_1692834	C1ORF26	NA	1.1235	0.168	0.245053	0.697764	-0.51919	0.245278	1.09258	0.127735	0.660549	0.643015	-0.637075	0.0128413	1.00685	0.00984977	0.896125
ILMN_1704222	C1orf27	NA				1.11022	0.150843	0.77283	0.787445	-0.344749	1	1.06655	0.0929569	0.929637	0.756476	-0.402635	0.125506
ILMN_1681741	C1ORF31	NA	1.08073	0.112	0.463861	0.829107	-0.270371	0.382733	0.777032	-0.363954	0.195562	1.13671	0.184869	0.596242	1.06532	0.0912856	0.853307
ILMN_1790202	C1ORF35	NA	1.01255	0.018	0.920695	0.919075	-0.121745	0.662521	0.913373	-0.130723	0.0644577	0.907273	-0.140392	0.216373	0.901644	-0.14937	0.195562
ILMN_1735143	C1orf38	NA				1.48829	0.573655	0.540291	0.985537	-0.0210187	0.77283	0.895552	-0.159151	0.77283	0.593029	-0.753825	0.540291
ILMN_1681340	C1ORF41	NA	0.703684	-0.507	0.004337	1.15841	0.212151	0.382733	0.815982	-0.293391	0.0265003	1.0449	0.0633703	0.536499	0.736025	-0.442172	0.01623
ILMN_1729509	C1ORF43	NA	1.3435	0.426	0.003225	0.902133	-0.148588	0.19043	0.993715	-0.00909558	0.355226	0.883971	-0.177929	0.157704	0.93499	-0.0969767	0.5791
ILMN_1801941	C1ORF50	NA	0.873573	-0.195	0.108037	0.968072	-0.0468136	1	1.02433	0.0346859	1	0.93048	-0.103953	0.426777	0.984557	-0.0224533	1
ILMN_1793543	C1ORF51	NA	1.05409	0.076	0.725479	0.905191	-0.143706	1	1.85494	0.891369	0.267257	0.772102	-0.373136	0.658843	1.58221	0.661939	0.5791
ILMN_1742611	C1orf52	148423				1.04141	0.058543	0.662521	0.951638	-0.0715152	0.5791	1.06058	0.0848478	0.859819	0.969148	-0.0452105	0.711531
ILMN_1661595	C1ORF53	NA	1.09429	0.13	0.61486	1.04874	0.0686576	1	1.03955	0.0559526	0.459543	0.940638	-0.0882887	0.596242	0.932391	-0.100994	1
ILMN_1702231	C1ORF54	NA	0.467488	-1.097	2.2e-05	1.09652	0.132935	0.77283	0.711142	-0.49179	0.723674	1.16445	0.219652	0.929637	0.755198	-0.405073	0.195562
ILMN_1748291	C1orf55	NA				1.28422	0.360891	0.382733	1.33513	0.416984	0.195562	0.954961	-0.0664863	0.479929	0.992821	-0.0103941	1
ILMN_1780268	C1ORF56	NA	1.0274	0.039	0.840613	0.899999	-0.152004	0.382733	0.74192	-0.430664	0.195562	1.03303	0.0468799	0.929637	0.851584	-0.23178	0.5791
ILMN_1657446	C1ORF57	NA	1.09354	0.129	0.551699	0.999796	-0.000294654	0.662521	0.881114	-0.182599	0.0419616	0.879709	-0.184902	0.596242	0.775283	-0.367206	0.267257
ILMN_1654864	C1orf58	NA				0.681324	-0.553588	0.540291	1.32127	0.401927	0.561276	0.890257	-0.167706	0.531667	1.72645	0.787809	0.194851
ILMN_1682428	C1ORF59	NA	1.06216	0.087	0.501865
ILMN_1749915	C1ORF63	NA	0.877822	-0.188	0.315666	1.15118	0.203117	0.0808556	1.00835	0.0119999	0.5791	0.731749	-0.450579	0.331387	0.749954	-0.415126	0.195562
ILMN_2066088	C1ORF64	NA	1.02669	0.038	0.854704	0.790823	-0.338573	0.382733	0.505092	-0.985383	0.01623	1.02869	0.0408132	0.536499	0.657017	-0.605997	0.0644577
ILMN_1706413	C1ORF66	NA	1.23371	0.303	0.033331	0.801954	-0.318409	0.662521	0.902708	-0.147669	1	0.952654	-0.0699752	0.111961	1.07234	0.100765	0.711531
ILMN_1657144	C1ORF69	NA	1.12039	0.164	0.230919	1.20123	0.264508	0.662521	1.03436	0.0487404	0.853307	1.1166	0.159115	0.658843	0.961493	-0.0566523	0.711531
ILMN_1748257	C1ORF70	NA	0.970634	-0.043	0.797854
ILMN_1670263	C1ORF71	NA	1.37459	0.459	0.000266	1.04483	0.0632617	0.662521	0.868773	-0.202948	0.01623	0.86753	-0.205014	0.859819	0.721352	-0.471224	0.0419616
ILMN_1786470	C1ORF74	NA	1.09126	0.126	0.588105	1.10412	0.142902	0.662521	1.02238	0.0319325	0.711531	1.05953	0.0834254	0.658843	0.981089	-0.0275441	0.459543
ILMN_1736234	C1ORF77	NA	1.21926	0.286	0.014269	1.05473	0.0768759	1	0.989292	-0.0155316	0.853307	0.942786	-0.0849983	0.13332	0.884292	-0.177406	0.355226
ILMN_3263575	C1ORF81	NA	0.962594	-0.055	0.696715	0.719469	-0.474995	0.245278	0.989558	-0.0151436	0.883617	1.04679	0.0659729	1	1.43976	0.525824	0.464214
ILMN_1673544	C1ORF83	NA	0.953299	-0.069	0.687594	0.794331	-0.332187	0.0808556	0.66483	-0.588943	0.0419616	1.044	0.0621167	0.929637	0.873792	-0.194639	0.459543
ILMN_1716517	C1ORF84	NA	0.99103	-0.013	0.959077							0.981804	-0.0264932	0.77283
ILMN_1698243	C1ORF85	NA	0.428094	-1.224	0	0.776403	-0.365123	0.662521	0.825217	-0.277155	0.853307	0.982803	-0.0250258	0.658843	1.04459	0.0629423	1
ILMN_1726989	C1ORF86	NA	1.05555	0.078	0.613521	0.769251	-0.378473	0.19043	0.8441	-0.244515	0.195562	1.00143	0.00205991	0.859819	1.26275	0.336569	0.0960923
ILMN_2097943	C1ORF87	NA	1.00208	0.003	0.989396				1.07705	0.107091	1	0.777027	-0.363964	0.0528075
ILMN_1761278	C1ORF88	NA	1.08598	0.119	0.484102	1.01249	0.0179136	0.662521	1.44996	0.536009	0.5791	0.83135	-0.266472	0.525358	1.25103	0.323119	0.723674
ILMN_1683990	C1ORF89	NA	0.895025	-0.16	0.218684	0.844432	-0.243947	0.19043	1.15756	0.211084	1	0.695385	-0.524116	0.0092178	0.953243	-0.0690843	0.918707
ILMN_1742324	C1ORF9	NA	0.882091	-0.181	0.255456	0.612868	-0.706352	0.19043	0.650564	-0.620237	0.0644577	1.31446	0.394466	0.0750492	1.39531	0.480581	0.184573
ILMN_1673752	C1ORF91	NA	0.869947	-0.201	0.174975	0.803771	-0.315143	0.662521	0.852851	-0.229634	0.711531	0.7933	-0.334062	0.13332	0.84174	-0.248553	0.5791
ILMN_1681923	C1ORF92	NA	0.923382	-0.115	0.450122				1.04995	0.0703254	0.698535
ILMN_3243682	C1orf93	NA				0.723352	-0.467231	0.382733	0.668387	-0.581244	0.0960923	0.858226	-0.220571	0.0636898	0.793013	-0.334584	0.0419616
ILMN_1664592	C1ORF95	NA	1.1088	0.149	0.390652	1.30981	0.389355	0.19043	1.1731	0.230325	0.474959	1.13248	0.179481	0.885234	1.01428	0.0204507	0.853307
ILMN_1699217	C1ORF96	NA	0.97942	-0.03	0.885889	0.928015	-0.10778	0.77283	1.01864	0.0266495	0.648503	1.05432	0.0763062	0.602524	1.15728	0.210736	0.513891
ILMN_1808769	C1ORF97	NA	1.04391	0.062	0.806381	0.937446	-0.0931932	0.382733	0.744179	-0.426279	0.01623	1.06061	0.0848894	0.929637	0.858545	-0.220034	0.0265003
ILMN_1737918	C1QA	712	1.0196	0.028	0.89532	0.876354	-0.190415	0.386476	0.773763	-0.370036	0.175244	1.0885	0.122337	0.870991	0.961072	-0.0572842	0.819708
ILMN_1668996	C1QBP	708	1.46003	0.546	4.9e-05	0.882539	-0.180268	0.19043	0.894709	-0.160509	0.267257	0.938214	-0.0920116	0.596242	0.951151	-0.0722534	0.5791
ILMN_1785902	C1QC	714	1.01326	0.019	0.935966
ILMN_1716957	C1QL1	10882				0.671516	-0.574507	0.371093	0.71799	-0.477963	0.0281858	1.01699	0.0243125	0.936186	1.08738	0.120856	0.802587
ILMN_1756236	C1QL2	165257	1.02669	0.038	0.827718	1.02069	0.0295486	0.77283	0.908865	-0.137862	0.609834	0.883914	-0.178023	0.494837	0.787072	-0.345433	0.695299
ILMN_2050970	C1QL3	389941	1.02954	0.042	0.845206
ILMN_1808117	C1QL4	338761										0.701133	-0.51224	0.662521
ILMN_2380237	C1QTNF1	114897	0.513345	-0.962	0
ILMN_1804604	C1QTNF3	114899	0.940826	-0.088	0.680006
ILMN_1744487	C1QTNF5	114902	0.553249	-0.854	0.004488
ILMN_1729288	C1QTNF6	114904	0.896267	-0.158	0.501064	0.851387	-0.232113	0.662521	0.858276	-0.220486	0.332922	0.884465	-0.177123	0.170904	0.781578	-0.355539	0.066753
ILMN_2155312	C1QTNF9B	387911	1.03742	0.053	0.816989				0.713371	-0.487275	1	0.885855	-0.174858	0.662521
ILMN_1764109	C1R	715	0.707107	-0.5	0.008936	0.973576	-0.038634	0.662521	0.918562	-0.122552	0.853307	0.837094	-0.256539	0.331387	0.789791	-0.340457	0.459543
ILMN_1733288	C1RL	51279				0.662557	-0.593884	0.540291	0.906988	-0.140844	0.846451	0.649414	-0.62279	0.0337522	0.888996	-0.16975	0.816961
ILMN_1677603	C1S	716	0.828171	-0.272	0.175957
ILMN_1710740	C2	717	0.843231	-0.246	0.095314							0.895886	-0.158614	0.540291
ILMN_2082209	C20ORF100	NA	0.750019	-0.415	0.000658	1.23696	0.306796	0.19043	0.832984	-0.26364	0.0960923	1.11555	0.15775	0.596242	0.751224	-0.412685	0.0960923
ILMN_1714667	C20ORF107	NA	1.10573	0.145	0.280129	0.626611	-0.674359	0.371093	0.738436	-0.437456	0.288844	0.82161	-0.283474	0.193931	0.968235	-0.0465711	0.595883
ILMN_1708016	C20ORF108	NA	1.07177	0.1	0.635611	0.778473	-0.361281	0.382733	0.664737	-0.589145	0.0960923	0.958154	-0.0616708	0.377225	0.818166	-0.289534	0.0265003
ILMN_1755909	C20ORF11	NA	1.15509	0.208	0.122446	0.841818	-0.24842	0.662521	0.711094	-0.491887	0.0644577	0.95694	-0.0634991	0.723932	0.80834	-0.306966	0.355226
ILMN_2049727	C20ORF111	NA	1.5768	0.657	4.1e-05	0.928535	-0.106972	0.0808556	1.10354	0.142137	0.853307	0.93744	-0.0932016	0.596242	1.11412	0.155907	0.355226
ILMN_1652219	C20ORF112	NA	0.988286	-0.017	0.947519	1.23837	0.308445	0.540291	0.896609	-0.15745	0.558185	1.01419	0.0203301	1	0.734297	-0.445565	0.148915
ILMN_1733904	C20ORF114	NA	0.856782	-0.223	0.057396				0.635554	-0.653914	1	0.91317	-0.131045	1
ILMN_1693004	C20ORF117	NA	1.11884	0.162	0.252433	0.841863	-0.248342	0.0808556	0.760117	-0.395707	0.0644577	0.743408	-0.427774	0.157704	0.671222	-0.575139	0.0265003
ILMN_1664242	C20orf12	NA				0.780741	-0.357084	1	0.930268	-0.104282	0.802587	0.907466	-0.140084	0.802587	1.08126	0.112718	1
ILMN_1662640	C20ORF127	NA	0.562919	-0.829	9.8e-05	1.14708	0.197961	1	1.19813	0.260786	0.382733	0.581118	-0.783096	0.00216379	0.606984	-0.72027	0.082731
ILMN_1809767	C20ORF132	NA	1.02669	0.038	0.871529
ILMN_1698298	C20orf133	NA							0.972186	-0.0406965	0.802587	1.06485	0.090647	0.749119
ILMN_1733531	C20orf134	NA				1.28359	0.360184	0.662521	0.975818	-0.0353168	0.859684	1.13108	0.1777	0.315874	0.859875	-0.217801	0.853307
ILMN_2092903	C20ORF141	NA	0.895025	-0.16	0.174946
ILMN_1682863	C20orf151	NA				0.859665	-0.218154	0.662521	0.650997	-0.619277	0.139087	0.922789	-0.115927	0.658843	0.698799	-0.51705	0.267257
ILMN_1748206	C20orf160	NA				1.0141	0.0202017	1	0.757792	-0.400126	0.0419616	1.01775	0.0253828	0.723932	0.760519	-0.394945	0.0644577
ILMN_1785476	C20ORF165	NA	0.908148	-0.139	0.388244
ILMN_1791248	C20ORF175	NA	1.10726	0.147	0.271906	1.18277	0.242169	0.540291	1.13388	0.181263	0.371093	0.704029	-0.506293	0.371093	0.674926	-0.567199	0.540291
ILMN_1718712	C20ORF177	NA	1.02954	0.042	0.853557	0.787312	-0.344993	0.662521	0.95161	-0.0715575	0.853307	0.834586	-0.260867	0.536499	1.00875	0.0125678	0.853307
ILMN_2044027	C20ORF191	NA	1.19665	0.259	0.089923	1.00321	0.00462818	1	1.03035	0.0431381	0.853307	0.831466	-0.266271	0.0773886	0.853959	-0.227761	0.139087
ILMN_1689585	C20ORF194	NA	0.896267	-0.158	0.310875	1.02969	0.0422035	0.662521	0.692284	-0.530565	0.139087	0.908934	-0.137753	0.929637	0.6111	-0.710521	0.139087
ILMN_3188984	C20ORF199	NA	1.50212	0.587	0.00093	0.836196	-0.258086	1	0.819202	-0.287708	1	1.07692	0.106911	0.723932	1.05503	0.0772891	0.711531
ILMN_1790136	C20ORF20	NA	1.32409	0.405	0.000284	0.85207	-0.230955	0.382733	0.994661	-0.00772323	1	1.02174	0.0310225	0.929637	1.19272	0.254255	0.5791
ILMN_2387599	C20ORF24	NA	1.06955	0.097	0.58387	1.12377	0.168347	0.382733	0.908684	-0.13815	0.0419616	0.995345	-0.00673092	0.536499	0.780604	-0.357337	0.0265003
ILMN_1697363	C20ORF27	NA	0.946058	-0.08	0.647786	0.934754	-0.0973421	0.382733	0.775314	-0.367147	0.0960923	0.902056	-0.148711	0.479929	0.748194	-0.418516	0.195562
ILMN_1785644	C20ORF29	NA	0.949342	-0.075	0.67645	0.875393	-0.191998	0.662521	0.880968	-0.182838	0.459543	0.875672	-0.191537	0.0520588	0.88125	-0.182377	0.139087
ILMN_1674394	C20ORF3	NA	0.811127	-0.302	0.025712	0.853257	-0.228948	0.19043	0.723135	-0.467662	0.0419616	1.02899	0.0412327	0.723932	0.872072	-0.197482	0.0644577
ILMN_2404539	C20ORF30	NA	0.925946	-0.111	0.536215	0.962596	-0.0549976	0.662521	0.818159	-0.289546	0.0265003	0.9497	-0.074457	0.216373	0.807198	-0.309006	0.01623
ILMN_1721225	C20ORF4	NA	1.25788	0.331	0.016474	0.996919	-0.0044511	1	0.874027	-0.19425	0.355226	0.941464	-0.0870222	1	0.825408	-0.276821	0.267257
ILMN_1771815	C20ORF43	NA	0.956608	-0.064	0.757621	0.96054	-0.0580822	0.382733	0.871451	-0.198509	0.195562	0.969381	-0.0448643	0.596242	0.879472	-0.185291	0.139087
ILMN_1728168	C20ORF45	NA	0.892547	-0.164	0.314812	1.06673	0.0931915	1	0.94514	-0.0814002	0.853307	0.961129	-0.0571981	0.216373	0.851578	-0.23179	0.195562
ILMN_1680665	C20ORF51	NA	0.959929	-0.059	0.790713
ILMN_1801633	C20ORF52	NA	0.896888	-0.157	0.339441	0.959582	-0.0595219	0.382733	0.820436	-0.285537	0.0644577	0.939274	-0.0903816	0.185326	0.803073	-0.316397	0.0419616
ILMN_1740923	C20ORF54	NA	0.887611	-0.172	0.207939	0.701234	-0.512032	0.0808556	0.752171	-0.410867	0.139087	1.01012	0.0145264	0.596242	1.08349	0.115692	0.355226
ILMN_1782095	C20ORF55	NA	0.99654	-0.005	0.97919	0.7762	-0.365501	0.0808556	0.716706	-0.480548	0.0265003	0.99568	-0.00624534	0.929637	0.919364	-0.121292	0.853307
ILMN_1779974	C20orf62	NA				0.538131	-0.893971	0.245278	0.616032	-0.698923	0.107347	0.76928	-0.378419	0.219303	0.880643	-0.183371	0.487453
ILMN_2350607	C20ORF7	NA	1.22095	0.288	0.11341	0.920689	-0.119214	0.382733	0.711715	-0.490628	0.139087	1.0726	0.101113	0.723932	0.837412	-0.255991	0.267257
ILMN_1762670	C20ORF70	NA	0.882091	-0.181	0.17178
ILMN_2176251	C20ORF72	NA	1.23285	0.302	0.026986	0.920247	-0.119907	0.662521	0.86085	-0.216167	0.5791	1.01295	0.0185625	0.859819	0.947569	-0.0776973	0.355226
ILMN_1764885	C20ORF75	NA	0.856782	-0.223	0.131717
ILMN_1661618	C20ORF85	NA	1.09429	0.13	0.343951
ILMN_1751045	C20ORF86	NA	1.16959	0.226	0.13257				1.12744	0.173047	1
ILMN_1775686	C20ORF91	NA	1.06069	0.085	0.588305
ILMN_1715625	C20ORF94	NA	1.16473	0.22	0.113765	0.851184	-0.232457	0.382733	0.707928	-0.498325	0.459543	0.984629	-0.0223475	0.331387	0.818914	-0.288216	0.5791
ILMN_1808633	C20orf96	140680
ILMN_1667790	C21ORF100	NA	1.3113	0.391	0.00033
ILMN_1728403	C21ORF119	NA	1.14472	0.195	0.193118	1.35642	0.439808	0.662521	1.22572	0.293632	0.459543	1.13128	0.17795	0.479929	1.02227	0.0317745	0.711531
ILMN_1697872	C21ORF121	NA	1.10957	0.15	0.292208
ILMN_1749424	C21ORF122	NA	0.949342	-0.075	0.615486							1.37361	0.457974	0.765594
ILMN_1764503	C21orf124	NA				0.922915	-0.11573	0.19043	0.852132	-0.230851	0.459543	0.855487	-0.225182	0.859819	0.789875	-0.340303	0.853307
ILMN_3177348	C21orf126	NA				0.742556	-0.429429	0.19043	0.760514	-0.394953	0.139087	1.1361	0.184086	0.596242	1.16357	0.218563	0.5791
ILMN_1663893	C21ORF128	NA	1.05117	0.072	0.671224	0.52384	-0.932801	0.148915	0.619292	-0.691309	0.110612	1.01085	0.0155636	0.772337	1.19504	0.257056	0.896125
ILMN_3178461	C21ORF136	NA	1.10573	0.145	0.324363
ILMN_1758806	C21ORF2	NA	1.08673	0.12	0.535405	0.945904	-0.0802349	0.662521	0.715202	-0.483578	0.0644577	0.957213	-0.0630882	0.791082	0.723753	-0.466432	0.0644577
ILMN_1661954	C21ORF24	NA	0.889459	-0.169	0.217083	0.683701	-0.548562	0.382733	0.823928	-0.27941	0.711531	0.89905	-0.153526	0.536499	1.08344	0.115626	0.355226
ILMN_3178967	C21ORF30	NA	0.97942	-0.03	0.886249	0.92396	-0.114098	0.662521	0.787238	-0.345129	0.355226	0.863764	-0.21129	0.289315	0.735949	-0.442322	0.0960923
ILMN_1737588	C21ORF33	NA	1.13918	0.188	0.300449	0.814509	-0.295998	0.0808556	0.701208	-0.512087	0.01623	0.992117	-0.0114171	0.426777	0.71191	-0.490233	0.0644577
ILMN_2283814	C21ORF34	NA	1.10726	0.147	0.303525	0.727549	-0.458883	0.19043	0.454784	-1.13675	0.0644577	0.798801	-0.324091	0.215925	0.800092	-0.321763	0.371093
ILMN_1675632	C21ORF37	NA	1.00417	0.006	0.975279	0.862084	-0.2141	0.662521	0.692543	-0.530025	0.139087	0.9649	-0.0515486	0.736277	0.775139	-0.367473	0.184573
ILMN_1722407	C21ORF41	NA	0.946714	-0.079	0.631302	0.799876	-0.322151	0.698535	0.922169	-0.116897	0.896125	0.984462	-0.022593	0.798907	1.13498	0.182661	0.487453
ILMN_1712386	C21orf45	NA				0.955442	-0.0657604	0.0808556	0.831476	-0.266254	0.0644577	0.978062	-0.0320014	0.791082	0.889623	-0.168734	0.0960923
ILMN_3307211	C21ORF49	NA	1.13446	0.182	0.157639
ILMN_2266005	C21ORF51	NA	0.911933	-0.133	0.420011	0.975963	-0.0351015	0.382733	0.795449	-0.33016	0.139087	0.823909	-0.279443	0.0520588	0.788739	-0.342379	0.0265003
ILMN_1814204	C21orf55	NA				0.826365	-0.275148	0.19043	0.904796	-0.144335	0.5791	0.904534	-0.144753	0.723932	0.990384	-0.0139398	1
ILMN_1716838	C21ORF56	NA	1.04391	0.062	0.736688	0.878313	-0.187194	1	0.849395	-0.235493	0.459543	0.823289	-0.28053	0.0636898	0.796182	-0.32883	0.195562
ILMN_1795836	C21ORF57	NA	1.46815	0.554	0.001001	1.23313	0.30232	0.662521	0.802128	-0.318096	0.0419616	1.03512	0.0497983	0.536499	0.819798	-0.28666	0.195562
ILMN_2310296	C21orf58	54058				1.00679	0.00976504	1	1.02227	0.0317705	0.5791	0.860856	-0.216156	0.157704	0.874088	-0.19415	0.0960923
ILMN_1764329	C21ORF59	NA	1.1607	0.215	0.149995	0.9682	-0.0466237	0.662521	0.82464	-0.278164	0.0419616	0.832159	-0.26507	0.0933977	0.794255	-0.332326	0.0960923
ILMN_1695959	C21ORF63	NA	1.00278	0.004	0.983823	0.834139	-0.26164	0.77283	0.761191	-0.393669	0.0960923	1.04216	0.0595727	0.596628	0.951017	-0.0724568	0.883617
ILMN_2251978	C21ORF66	NA	1.32593	0.407	0.025491	1.08965	0.123871	0.382733	1.35499	0.438283	0.195562	0.798703	-0.324269	0.111961	1.67983	0.748314	0.267257
ILMN_1808602	C21ORF67	NA	1.03311	0.047	0.810086
ILMN_1772575	C21ORF69	NA	0.911301	-0.134	0.435717	1.33104	0.41255	0.386476	1.30195	0.380678	0.698535	0.923838	-0.114288	0.477675	0.903652	-0.146161	0.513891
ILMN_1699071	C21ORF7	NA	0.828171	-0.272	0.118598							1.22185	0.289067	0.540291
ILMN_2104924	C21ORF70	NA	1.38319	0.468	0.000151	0.841078	-0.249688	0.0808556	0.920995	-0.118735	0.195562	0.894757	-0.160433	0.536499	0.972973	-0.0395281	0.711531
ILMN_3246107	C21orf71	NA				1.13033	0.176743	0.662521	0.856794	-0.22298	0.254451	0.879729	-0.184869	0.898327	0.666838	-0.584592	0.17146
ILMN_1724299	C21ORF81	NA	0.942131	-0.086	0.614184	0.870549	-0.200002	0.0808556	0.880798	-0.183117	0.195562	0.678218	-0.560179	0.13332	0.686202	-0.543294	0.267257
ILMN_1694182	C21ORF84	NA	1.00696	0.01	0.966718
ILMN_2202320	C21ORF87	NA	1.13524	0.183	0.26417
ILMN_3263072	C21ORF89	NA	0.952638	-0.07	0.671793
ILMN_1698166	C21ORF91	NA	1.1599	0.214	0.173836	0.743908	-0.426803	0.540291	2.9534	1.56238	0.241567	0.785641	-0.348057	0.596242	4.00332	2.0012	0.148915
ILMN_1764410	C22ORF13	NA	0.903753	-0.146	0.2772	0.860405	-0.216912	0.662521	0.71792	-0.478106	0.0960923	1.00448	0.00644431	0.377225	0.838133	-0.25475	0.0644577
ILMN_1802771	C22ORF15	NA	0.972655	-0.04	0.840661
ILMN_1721338	C22orf23	84645				0.716371	-0.481221	0.371093	0.627983	-0.671202	0.540291	1.0737	0.102594	0.386476	0.941226	-0.0873875	1
ILMN_3249095	C22orf24	25775				0.816076	-0.293224	0.148915	0.962163	-0.0556473	0.77283	0.730424	-0.453195	0.0226545	0.861177	-0.215618	0.361935
ILMN_1789405	C22ORF25	NA	0.929805	-0.105	0.529452	1.19999	0.263017	1	1.04942	0.0695971	0.474959	0.893512	-0.162442	0.312321	0.781403	-0.355861	0.139087
ILMN_1673743	C22orf26	NA				0.800829	-0.320433	0.698535	0.743973	-0.426678	0.243345	1.00604	0.00869058	0.617075	0.934616	-0.0975544	0.464214
ILMN_3196690	C22ORF27	NA	1.25093	0.323	0.026029	1.05813	0.0815173	1	0.906641	-0.141396	0.459543	1.047	0.0662593	0.516868	0.897103	-0.156654	0.366157
ILMN_1795991	C22ORF28	NA	0.969962	-0.044	0.814242	0.941992	-0.0862128	0.382733	0.790551	-0.339069	0.0960923	0.919562	-0.120981	0.426777	0.771727	-0.373837	0.0644577
ILMN_1759595	C22ORF29	NA	1.06807	0.095	0.610707	0.808729	-0.306272	0.19043	0.763242	-0.389788	0.0960923	0.916671	-0.125524	0.596242	0.865113	-0.209039	0.5791
ILMN_3307887	C22ORF30	NA	1.17609	0.234	0.077143	0.996614	-0.00489294	1	0.965086	-0.0512701	0.711531	1.19075	0.251866	0.270344	0.95859	-0.061014	0.195562
ILMN_1706859	C22orf32	NA				0.877235	-0.188964	0.662521	0.845916	-0.241414	0.267257	0.718394	-0.477152	0.723932	0.692746	-0.529602	0.139087
ILMN_1663417	C22ORF33	NA	1.07549	0.105	0.625237	0.721955	-0.470019	0.0808556	0.84662	-0.240213	0.267257	1.00556	0.00799697	0.723932	1.1792	0.237803	0.355226
ILMN_1737255	C22ORF36	NA	1.20247	0.266	0.046358	1.07339	0.102172	1	0.8552	-0.225665	0.195562	1.06717	0.0937848	1	0.850243	-0.234053	0.195562
ILMN_1804884	C22ORF39	NA	1.14631	0.197	0.177403	1.04441	0.0626894	1	1.05294	0.0744296	1	0.895254	-0.15963	0.377225	0.90257	-0.14789	0.355226
ILMN_1660379	C22ORF40	NA	0.968618	-0.046	0.819848	0.887581	-0.17205	0.382733	0.707667	-0.498857	0.558185	0.812493	-0.299572	0.157704	1.02573	0.0366458	0.540291
ILMN_1757347	C22ORF9	NA	0.965936	-0.05	0.77533	0.707622	-0.498949	0.382733	0.456909	-1.13002	0.0265003	1.05769	0.0809163	0.832339	0.682946	-0.550156	0.0226545
ILMN_1652512	C2CD2	25966	0.829895	-0.269	0.177222	0.758149	-0.399447	0.0808556	0.804673	-0.313525	0.0644577	0.804147	-0.314469	0.0933977	0.714425	-0.485146	0.01623
ILMN_1778132	C2CD2L	9854				0.866625	-0.20652	0.382733	0.746637	-0.421522	0.0644577	0.960593	-0.0580024	0.536499	0.827594	-0.273005	0.355226
ILMN_1769925	C2CD4A	145741	0.950659	-0.073	0.632652
ILMN_3248551	C2CD4B	388125	1.27987	0.356	0.011292
ILMN_3236321	C2CD4C	126567	0.94737	-0.078	0.714139	0.980478	-0.0284429	0.698535	0.928395	-0.107189	0.617075	1.36183	0.445551	0.133614	1.28949	0.366805	0.698535
ILMN_3248176	C2CD4D	100191040							1.00835	0.0119967	1	0.710238	-0.493625	1
ILMN_1732404	C2ORF15	NA	0.940826	-0.088	0.652692	0.880358	-0.183837	0.382733	0.743305	-0.427974	0.139087	0.921263	-0.118315	0.426777	0.777842	-0.362452	0.0960923
[truncated: 20,852 more rows]

## Sheet: Table_S2b
Table S2. Gene Expression Microarray Analysis.
B. KDM7A-DT overexpression in non-manignant fibriblasts. Statistically significant differentially expressed genes in MRC5 cells (p<0.05; fold change (FC) >1.2)
p-value="0" means p<1.00E-6
Upregulated transcribed unints/ genes							Downregulated genes
ProbeID	GenesID	EntrezID	Fold-Change	Log2(Fold-Change)	p-value		ProbeID	GenesID	EntrezID	Fold-Change	Log2(Fold-Change)	p-value	Fold-Change (dowmreg)
ILMN_1793474	INSIG1	3638	4.20178	2.071	0		ILMN_1785272	COL1A2	1278	0.211393	-2.242	0	4.73052
ILMN_2053415	LDLR	3949	3.97512	1.991	0		ILMN_2347798	IFI6	2537	0.228141	-2.132	1.9e-05	4.38325
ILMN_1689329	SCD	6319	3.72696	1.898	0		ILMN_1795325	ACTG2	72	0.237007	-2.077	0	4.21929
ILMN_1680618	MYC	4609	3.00424	1.587	0		ILMN_1652826	LRRC17	10234	0.238986	-2.065	0	4.18434
ILMN_1670134	FADS1	3992	2.7057	1.436	0		ILMN_1658356	PAMR1	25891	0.255607	-1.968	0	3.91225
ILMN_1671554	LPIN1	23175	2.69447	1.43	0		ILMN_1726589	CD248	57124	0.26134	-1.936	0	3.82643
ILMN_1784871	FASN	2194	2.63171	1.396	0		ILMN_2117508	CTHRC1	115908	0.272627	-1.875	0	3.66802
ILMN_2150856	SERPINB2	5055	2.45547	1.296	0.000574		ILMN_1801246	IFITM1	8519	0.288771	-1.792	0.00082	3.46295
ILMN_1703852	EFNB2	1948	2.44359	1.289	0		ILMN_1701308	COL1A1	1277	0.291385	-1.779	0	3.43188
ILMN_1720889	SC4MOL	NA	2.38502	1.254	0		ILMN_1738742	PLAT	5327	0.294023	-1.766	0	3.4011
ILMN_1683664	LOC650369	NA	2.19162	1.132	0		ILMN_2315979	LBH	81606	0.303549	-1.72	0	3.29436
ILMN_1784459	MMP3	4314	2.16145	1.112	0.001414		ILMN_1778668	TAGLN	6876	0.32421	-1.625	0	3.08442
ILMN_2105919	FGF2	2247	2.12579	1.088	0		ILMN_1784749	GAS6	2621	0.32942	-1.602	0	3.03564
ILMN_2089329	SPRY2	10253	2.09072	1.064	0		ILMN_1724686	CLDN1	9076	0.330106	-1.599	2e-06	3.02933
ILMN_1768534	BHLHB2	NA	2.0648	1.046	0		ILMN_1779875	THY1	7070	0.330793	-1.596	0	3.02304
ILMN_1898124	HS.25892	NA	2.04344	1.031	0		ILMN_1693009	FGL2	10875	0.332402	-1.589	0	3.00841
ILMN_3272603	FAM60A	NA	2.03214	1.023	0		ILMN_1705750	TGM2	7052	0.339386	-1.559	0	2.9465
ILMN_1723158	NOP2	4839	2.03073	1.022	0		ILMN_1669362	IGFBP6	3489	0.355027	-1.494	0	2.81669
ILMN_1678842	THBS2	7058	2.00277	1.002	0		ILMN_1713266	FAM46C	NA	0.356754	-1.487	0	2.80306
ILMN_1689652	RNMTL1	NA	1.98619	0.99	0		ILMN_1773079	COL3A1	1281	0.35824	-1.481	0	2.79142
ILMN_1722718	BMP2	650	1.97247	0.98	7e-06		ILMN_1662358	MX1	4599	0.358737	-1.479	0.001599	2.78755
ILMN_1665736	LOC648024	NA	1.95206	0.965	0		ILMN_2062468	IGFBP7	3490	0.361233	-1.469	1e-06	2.7683
ILMN_2061732	YRDC	79693	1.95071	0.964	0		ILMN_1669523	FOS	2353	0.37475	-1.416	0	2.66845
ILMN_3266606	FABP5L2	NA	1.95071	0.964	6e-06		ILMN_1815057	PDGFRB	5159	0.378929	-1.4	0	2.63902
ILMN_2360705	ACSL3	2181	1.94531	0.96	0		ILMN_2067269	RECK	8434	0.387428	-1.368	0	2.58112
ILMN_1771051	RPL29	6159	1.93589	0.953	0		ILMN_1713751	ADAM19	8728	0.388773	-1.363	0	2.5722
ILMN_1659058	PPP1R10	5514	1.93053	0.949	1e-06		ILMN_2133675	SGSH	6448	0.393109	-1.347	0	2.54383
ILMN_1844593	HS.551128	NA	1.92252	0.943	1e-06		ILMN_1653028	COL4A1	1282	0.395295	-1.339	0.000588	2.52976
ILMN_1735461	DDX21	9188	1.91587	0.938	2e-06		ILMN_2223941	FBLN5	10516	0.39832	-1.328	0	2.51054
ILMN_1689088	COLEC12	81035	1.91322	0.936	0		ILMN_3248591	LTBP2	4053	0.4036	-1.309	0	2.4777
ILMN_1651610	LOC730525	NA	1.90264	0.928	0		ILMN_1678493	CHN1	1123	0.40669	-1.298	0	2.45888
ILMN_2297626	PEG10	23089	1.90132	0.927	0		ILMN_1657373	LEPREL1	NA	0.409235	-1.289	5.5e-05	2.44359
ILMN_2148847	AKIRIN2	55122	1.88688	0.916	0		ILMN_1720048	CCL2	6347	0.412081	-1.279	0.001526	2.42671
ILMN_2041293	SQLE	6713	1.88426	0.914	0		ILMN_2089875	TNFSF4	7292	0.413512	-1.274	0	2.41831
ILMN_1693338	CYP1B1	1545	1.86736	0.901	7.4e-05		ILMN_1767665	LOC493869	NA	0.421908	-1.245	0	2.37019
ILMN_1663092	CITED2	10370	1.86477	0.899	0		ILMN_1672536	FBLN1	2192	0.424548	-1.236	0	2.35545
ILMN_2115218	ANKRD10	55608	1.86477	0.899	2e-06		ILMN_1698243	C1ORF85	NA	0.428094	-1.224	0	2.33594
ILMN_1691860	SPRY1	10252	1.85703	0.893	0		ILMN_1667893	TNS3	64759	0.437392	-1.193	0	2.28628
ILMN_1701243	C10ORF2	NA	1.85189	0.889	0		ILMN_1680339	PDGFRL	5157	0.439825	-1.185	0	2.27363
ILMN_1786433	BCCIP	56647	1.84933	0.887	0		ILMN_1693334	P4HA1	5033	0.443498	-1.173	1e-06	2.2548
ILMN_2144088	FDFT1	2222	1.84933	0.887	1e-06		ILMN_1684391	PLOD1	5351	0.444421	-1.17	0	2.25012
ILMN_1803811	TRIB1	10221	1.84805	0.886	1e-06		ILMN_1766914	MFAP4	4239	0.445655	-1.166	2.2e-05	2.24389
ILMN_1770206	GEMIN4	50628	1.84038	0.88	0		ILMN_1729117	COL5A2	1290	0.445964	-1.165	1e-06	2.24233
ILMN_1666022	TNFRSF10D	8793	1.83783	0.878	0.001998		ILMN_1790689	CRISPLD2	83716	0.454389	-1.138	0	2.20076
ILMN_1653001	CABLES1	91768	1.83655	0.877	0		ILMN_1738116	TMEM119	338773	0.456283	-1.132	1e-05	2.19162
ILMN_1814282	ISG20L1	NA	1.83274	0.874	0		ILMN_1663866	TGFBI	7045	0.456599	-1.131	0	2.19011
ILMN_1670752	KIAA0907	NA	1.82893	0.871	0		ILMN_2129572	F3	2152	0.458184	-1.126	0	2.18253
ILMN_2399893	RPS24	6229	1.8226	0.866	0		ILMN_1736670	PPP1R3C	5507	0.462011	-1.114	0	2.16445
ILMN_2180371	C12ORF24	NA	1.81252	0.858	0		ILMN_1798952	KDELR3	11015	0.463937	-1.108	0	2.15547
ILMN_2101278	RGS18	64407	1.80876	0.855	0		ILMN_1788955	PDLIM1	9124	0.464902	-1.105	0	2.15099
ILMN_1691747	KHDRBS3	10656	1.80751	0.854	0		ILMN_1698213	RBM3	5935	0.466193	-1.101	0	2.14503
ILMN_1789775	WDR74	54663	1.805	0.852	0		ILMN_1702231	C1ORF54	NA	0.467488	-1.097	2.2e-05	2.13909
ILMN_2224833	ADIPOR2	79602	1.8	0.848	0		ILMN_1792885	CTSC	1075	0.467488	-1.097	2.5e-05	2.13909
ILMN_1744147	CEBPZ	10153	1.79005	0.84	2e-06		ILMN_2329735	ECM1	1893	0.470739	-1.087	0	2.12432
ILMN_1682717	IER3	8870	1.78633	0.837	8e-06		ILMN_1802654	GLT8D2	83468	0.472046	-1.083	0	2.11844
ILMN_2088124	TMEM154	201799	1.78262	0.834	0.000572		ILMN_1759097	MLLT11	10962	0.476319	-1.07	0	2.09943
ILMN_1751120	HIST1H4H	NA	1.77031	0.824	0.003208		ILMN_1693394	BCKDK	10295	0.476649	-1.069	0	2.09798
ILMN_1653529	TEX10	54881	1.76663	0.821	0		ILMN_1773567	LAMA5	3911	0.478304	-1.064	0	2.09072
ILMN_1803799	LOC649555	NA	1.76663	0.821	2e-06		ILMN_1776005	OSTC	58505	0.479965	-1.059	0	2.08349
ILMN_1730645	TMEFF2	23671	1.76418	0.819	0.000136		ILMN_1706505	COL5A1	1289	0.481297	-1.055	1.7e-05	2.07772
ILMN_1780132	PELI2	57161	1.76174	0.817	1e-06		ILMN_1666819	PHLDB1	23187	0.485317	-1.043	0	2.06051
ILMN_1768488	TERF2	7014	1.76052	0.816	0		ILMN_1716687	TPM1	7168	0.487678	-1.036	0	2.05053
ILMN_2083469	IRS2	8660	1.75686	0.813	0		ILMN_1662419	COX7A1	1346	0.489032	-1.032	0	2.04486
ILMN_1713875	NME1	4830	1.74715	0.805	0		ILMN_1700950	LOC646567	NA	0.490729	-1.027	0	2.03778
ILMN_1796210	PPRC1	23082	1.74715	0.805	0		ILMN_2066151	TEK	7010	0.491751	-1.024	0.00023	2.03355
ILMN_1737514	KYNU	8942	1.7411	0.8	0.000218		ILMN_2188264	CYR61	NA	0.492433	-1.022	0	2.03073
ILMN_1671257	DKC1	1736	1.73989	0.799	0		ILMN_1808713	HSD17B2	3294	0.494143	-1.017	1e-06	2.02371
ILMN_1754860	MRPS12	6183	1.73267	0.793	0		ILMN_1707070	PCOLCE	5118	0.496202	-1.011	0	2.01531
ILMN_1653871	NAMPT	10135	1.72907	0.79	0.000143		ILMN_1815673	DKK3	27122	0.497925	-1.006	0	2.00833
ILMN_1773459	SOX11	6664	1.72548	0.787	1.4e-05		ILMN_1690921	STAT2	6773	0.500347	-0.999	0.001167	1.99861
ILMN_1775743	BTG1	694	1.7219	0.784	0		ILMN_1756071	MFGE8	4240	0.501041	-0.997	0	1.99585
ILMN_1717490	RPL6	6128	1.72071	0.783	0		ILMN_1766675	CDH6	1004	0.502084	-0.994	0	1.9917
ILMN_1738816	FOXO1	2308	1.71594	0.779	0		ILMN_1696749	LMNA	4000	0.503129	-0.991	0	1.98756
ILMN_2234697	BEX1	55859	1.70764	0.772	0		ILMN_1770290	CNN2	1265	0.503478	-0.99	0	1.98618
ILMN_2356672	EIF2B4	8890	1.70764	0.772	0		ILMN_1691237	CAP2	10486	0.504526	-0.987	0	1.98206
ILMN_1726743	MRPS30	10884	1.70764	0.772	4e-06		ILMN_1784948	SPOCD1	90853	0.504526	-0.987	0	1.98206
ILMN_1808779	CSTF3	1479	1.70527	0.77	0		ILMN_1730487	CALD1	800	0.50698	-0.98	0	1.97247
ILMN_1667561	IFRD1	3475	1.70527	0.77	0		ILMN_1742981	TUBA1A	7846	0.509446	-0.973	1e-06	1.96292
ILMN_1707652	KRTAP1-5	83895	1.69937	0.765	1.8e-05		ILMN_1748707	CRELD2	79174	0.510506	-0.97	0	1.95884
ILMN_1724040	ANKRD57	NA	1.69584	0.762	0		ILMN_1752968	LAMB2	3913	0.51086	-0.969	1e-06	1.95748
ILMN_2146761	FABP5	2171	1.69584	0.762	0.000179		ILMN_1722634	NUCB1	4924	0.511214	-0.968	0	1.95613
ILMN_1768962	AKAP8L	26993	1.69466	0.761	5e-06		ILMN_2380237	C1QTNF1	114897	0.513345	-0.962	0	1.94801
ILMN_1797728	HMGCS1	3157	1.69114	0.758	0.000265		ILMN_1736256	CALR	811	0.513345	-0.962	1e-06	1.94801
ILMN_1777061	ZSWIM6	57688	1.68413	0.752	1e-05		ILMN_1772627	D4S234E	NA	0.513701	-0.961	6.8e-05	1.94666
ILMN_2339955	NR4A2	4929	1.68413	0.752	3.6e-05		ILMN_1790891	CKAP4	10970	0.517991	-0.949	6e-06	1.93053
ILMN_1663113	TTLL12	23170	1.68296	0.751	1e-06		ILMN_1691341	IL7R	3575	0.52015	-0.943	0	1.92252
ILMN_1765578	TIPARP	25976	1.67597	0.745	4e-06		ILMN_1705682	LEPREL2	NA	0.52015	-0.943	2e-06	1.92252
ILMN_2112811	RPL36A	6173	1.67481	0.744	0		ILMN_1678729	SIL1	64374	0.523405	-0.934	0	1.91057
ILMN_1760280	NXT1	29107	1.67249	0.742	0		ILMN_2206746	BGN	633	0.523768	-0.933	0.002432	1.90924
ILMN_1748591	ODC1	4953	1.67249	0.742	0.000125		ILMN_1719759	TNC	3371	0.525586	-0.928	0	1.90264
ILMN_1682226	CLDN15	24146	1.67133	0.741	0		ILMN_1860084	HS.545976	NA	0.527777	-0.922	0.002647	1.89474
ILMN_1671844	EYA4	2070	1.67018	0.74	0		ILMN_1701558	MAP1A	4130	0.528143	-0.921	0	1.89343
ILMN_1781454	RAE1	8480	1.66786	0.738	0		ILMN_1809850	RCN3	57333	0.528143	-0.921	0	1.89343
ILMN_1673252	AIMP2	7965	1.66671	0.737	0		ILMN_1716382	LOC387882	NA	0.528143	-0.921	0.000491	1.89343
ILMN_1682792	BYSL	705	1.66555	0.736	0		ILMN_1771376	PEA15	8682	0.528509	-0.92	0	1.89212
ILMN_2324998	NGDN	25983	1.66555	0.736	0		ILMN_1745607	A2M	2	0.529609	-0.917	1e-06	1.88818
ILMN_3247723	NOP16	51491	1.66555	0.736	0		ILMN_1664294	LEPRE1	NA	0.531448	-0.912	0	1.88165
ILMN_1664167	RPF2	84154	1.66324	0.734	0		ILMN_2381697	P4HA2	8974	0.531816	-0.911	0	1.88035
ILMN_1811955	PRMT5	10419	1.66324	0.734	1.5e-05		ILMN_2214144	TWSG1	57045	0.531816	-0.911	0.002163	1.88035
ILMN_1705908	RPL7L1	285855	1.65634	0.728	5.6e-05		ILMN_1775501	IL1B	3553	0.532554	-0.909	0	1.87774
ILMN_1743199	EGR2	1959	1.65519	0.727	2e-06		ILMN_1714861	CD68	968	0.534033	-0.905	0.000902	1.87254
ILMN_1682775	EDN1	1906	1.6529	0.725	1e-05		ILMN_1723467	ITGB1	3688	0.534774	-0.903	0	1.86995
ILMN_1710571	PAPD5	NA	1.64947	0.722	0		ILMN_2391861	GSTM1	2944	0.535515	-0.901	0	1.86736
ILMN_3240321	AEN	64782	1.64947	0.722	4e-06		ILMN_1771987	SLC44A2	57153	0.537375	-0.896	0	1.8609
ILMN_1734317	DPF2	5977	1.64718	0.72	0		ILMN_1778173	AK3	50808	0.538493	-0.893	1e-06	1.85703
ILMN_1698968	ASXL2	55252	1.64718	0.72	1e-06		ILMN_1814998	FKSG30	NA	0.539614	-0.89	0.0015	1.85318
ILMN_1658448	KRTAP2-1	81872	1.6449	0.718	0.000552		ILMN_2054019	ISG15	9636	0.539614	-0.89	0.024266	1.85318
ILMN_1791483	PDE4D	5144	1.64376	0.717	1.4e-05		ILMN_3272500	IFI27L1	122509	0.540363	-0.888	0.000104	1.85061
ILMN_1660067	LOC728285	NA	1.64035	0.714	0.009428		ILMN_2232177	ACTN1	87	0.541488	-0.885	3e-06	1.84676
ILMN_1723729	RSL1D1	26156	1.63807	0.712	2e-06		ILMN_2294762	AMY1A	276	0.542615	-0.882	1e-06	1.84293
ILMN_1666739	RBM15	64783	1.63807	0.712	1.6e-05		ILMN_2038775	TUBB2A	7280	0.542615	-0.882	1.5e-05	1.84293
ILMN_1773968	SERBP1	26135	1.63694	0.711	6e-06		ILMN_2149226	CAV1	857	0.542991	-0.881	0	1.84165
ILMN_1780773	LOC400027	NA	1.63354	0.708	6.6e-05		ILMN_1655913	NUCB2	4925	0.543367	-0.88	6e-06	1.84038
ILMN_1716195	HIST1H2BG	NA	1.63014	0.705	1e-06		ILMN_1769245	GLIPR1	11010	0.543367	-0.88	2.8e-05	1.84038
ILMN_1721024	SRFBP1	153443	1.63014	0.705	5e-06		ILMN_1729208	NGFRAP1	NA	0.544876	-0.876	0	1.83528
ILMN_2247664	SON	6651	1.62902	0.704	0		ILMN_1675848	MYL12A	10627	0.545254	-0.875	0.009251	1.83401
ILMN_2314169	PTHLH	5744	1.62789	0.703	2e-06		ILMN_1772824	WNT5B	81029	0.547526	-0.869	9e-05	1.8264
ILMN_1666502	SOBP	55084	1.62001	0.696	0.013022		ILMN_1810836	PDE5A	8654	0.547526	-0.869	0.00054	1.8264
ILMN_1671442	WDR43	23160	1.61217	0.689	1.9e-05		ILMN_1745134	TMEM16D	NA	0.547906	-0.868	0	1.82513
ILMN_1722059	SAFB	6294	1.60993	0.687	0		ILMN_1756541	MXD4	10608	0.548286	-0.867	1e-06	1.82387
ILMN_1788416	FAM108C1	NA	1.60993	0.687	5e-06		ILMN_1651429	SELM	NA	0.549808	-0.863	7e-06	1.81882
ILMN_1726456	SLC3A2	6520	1.60993	0.687	0.000589		ILMN_1727043	GLT25D1	NA	0.551335	-0.859	5.8e-05	1.81378
ILMN_1900661	HS.145049	NA	1.60882	0.686	9e-05		ILMN_3240316	TMSL3	NA	0.552099	-0.857	7e-06	1.81127
ILMN_1734602	SRRM2	23524	1.60436	0.682	9.7e-05		ILMN_2336609	SYTL2	54843	0.552099	-0.857	0.000118	1.81127
ILMN_1815115	CYC1	1537	1.60103	0.679	0		ILMN_1735180	NCSTN	23385	0.552482	-0.856	0	1.81001
ILMN_1782110	ZNF295	NA	1.59992	0.678	3e-06		ILMN_1803162	RTEL1	51750	0.552482	-0.856	0.00067	1.81001
ILMN_2374865	ATF3	467	1.59549	0.674	0.000176		ILMN_1744487	C1QTNF5	114902	0.553249	-0.854	0.004488	1.80751
ILMN_1753249	DDX10	1662	1.59328	0.672	0.020911		ILMN_2228215	ANO4	121601	0.554016	-0.852	0	1.805
ILMN_1805192	ITPRIP	85450	1.58887	0.668	0.000156		ILMN_1729216	CRYAB	1410	0.554785	-0.85	0	1.8025
ILMN_1786189	MKI67IP	NA	1.58777	0.667	2e-06		ILMN_1728923	F2RL2	2151	0.555169	-0.849	0	1.80125
ILMN_1809285	DCP1A	55802	1.58777	0.667	2.2e-05		ILMN_3244117	STMN3	50861	0.557097	-0.844	1e-06	1.79502
ILMN_1775939	SF3B2	10992	1.58667	0.666	3e-06		ILMN_2306189	MAGED1	9500	0.557483	-0.843	0	1.79378
ILMN_1662318	CCDC59	29080	1.58447	0.664	9.9e-05		ILMN_1751028	SERPINH1	871	0.558644	-0.84	0.000239	1.79005
ILMN_1738401	FOXC1	2296	1.58447	0.664	0.000208		ILMN_1664912	IL11RA	3590	0.560195	-0.836	0	1.78509
ILMN_1776080	GTPBP6	8225	1.58337	0.663	0		ILMN_1666976	PLD3	23646	0.56175	-0.832	0	1.78015
ILMN_1656369	C8ORF4	NA	1.58337	0.663	3e-06		ILMN_1728049	S100A16	140576	0.56175	-0.832	3.4e-05	1.78015
ILMN_1769319	CNBP	7555	1.58227	0.662	0.000289		ILMN_1695311	HLA-DMA	3108	0.56214	-0.831	3.3e-05	1.77892
ILMN_1767658	RRS1	23212	1.58008	0.66	0.000379		ILMN_1662640	C20ORF127	NA	0.562919	-0.829	9.8e-05	1.77645
ILMN_1779648	HIST3H2A	NA	1.57789	0.658	1e-06		ILMN_1691476	MYLK	4638	0.56331	-0.828	0	1.77522
ILMN_3241257	POLR3E	55718	1.5768	0.657	3e-06		ILMN_1659688	LGALS3BP	3959	0.564091	-0.826	0.010802	1.77276
ILMN_3207933	LOC647150	647150	1.5768	0.657	1.8e-05		ILMN_1731107	CCDC92	80212	0.564482	-0.825	0	1.77154
ILMN_1810392	ZNHIT2	741	1.5768	0.657	2.1e-05		ILMN_1797822	SEL1L3	23231	0.564482	-0.825	0	1.77154
ILMN_2049727	C20ORF111	NA	1.5768	0.657	4.1e-05		ILMN_1724533	LY96	23643	0.564482	-0.825	5e-06	1.77154
ILMN_2403555	DHX30	22907	1.57462	0.655	3.2e-05		ILMN_1658575	GALNT5	11227	0.565657	-0.822	1e-06	1.76786
ILMN_1725620	GGNBP2	79893	1.57352	0.654	1e-06		ILMN_2415179	CLSTN1	22883	0.567621	-0.817	0	1.76174
ILMN_1742166	GRWD1	83743	1.57026	0.651	3e-06		ILMN_2112493	DAP	1611	0.567621	-0.817	3.2e-05	1.76174
ILMN_1684982	PDK4	5166	1.57026	0.651	2.1e-05		ILMN_1769520	UBE2L6	9246	0.568408	-0.815	0.028399	1.7593
ILMN_1781104	MAP2K7	5609	1.56917	0.65	5.6e-05		ILMN_1716397	LAYN	143903	0.569197	-0.813	3e-05	1.75686
ILMN_2189993	MRPS35	60488	1.56917	0.65	0.000142		ILMN_1685397	ITGA3	3675	0.569592	-0.812	0	1.75564
ILMN_1654583	CHD1	1105	1.56808	0.649	0.000631		ILMN_1668721	CCND3	896	0.569592	-0.812	2.6e-05	1.75564
ILMN_1688971	NOL11	25926	1.56482	0.646	4e-06		ILMN_1810560	P8	NA	0.569592	-0.812	3e-05	1.75564
ILMN_1678919	YOD1	55432	1.56482	0.646	3.7e-05		ILMN_2096116	HSP90B1	7184	0.570777	-0.809	0.00053	1.752
ILMN_1791097	RSBN1	54665	1.56482	0.646	5.4e-05		ILMN_2143795	MGC4677	NA	0.571966	-0.806	0	1.74836
ILMN_3269405	HNRNPM	4670	1.56374	0.645	1.3e-05		ILMN_2056032	CD99	4267	0.573156	-0.803	0	1.74473
ILMN_2115434	RAB32	10981	1.56266	0.644	5e-06		ILMN_1666503	DENND2A	27147	0.573554	-0.802	8e-06	1.74352
ILMN_1674302	PPAT	5471	1.56266	0.644	4.5e-05		ILMN_2115125	CTGF	NA	0.574349	-0.8	0	1.7411
ILMN_2108938	FNBP4	23360	1.56049	0.642	5e-06		ILMN_1803429	CD44	960	0.575146	-0.798	0	1.73869
ILMN_2155172	BRIX1	55299	1.56049	0.642	2.3e-05		ILMN_1730622	EVL	51466	0.575146	-0.798	0	1.73869
ILMN_1659047	HIST2H2AA3	NA	1.56049	0.642	0.048316		ILMN_1666894	CSPG4	1464	0.577943	-0.791	3e-06	1.73027
ILMN_1673138	ZBTB33	10009	1.55941	0.641	5.2e-05		ILMN_1698732	PALLD	23022	0.578745	-0.789	0	1.72788
ILMN_1769615	FLRT2	23768	1.55725	0.639	4e-06		ILMN_2084825	HBG2	3048	0.58156	-0.782	1.8e-05	1.71951
ILMN_1721741	ATPBD1B	NA	1.55617	0.638	6e-06		ILMN_2404688	NUPR1	26471	0.58156	-0.782	0.00025	1.71951
ILMN_1741957	RABEPK	10244	1.55509	0.637	9e-06		ILMN_1723625	MAP4K2	5871	0.581963	-0.781	0	1.71832
ILMN_1744308	DHX33	56919	1.55509	0.637	3.8e-05		ILMN_1724994	COL4A2	1284	0.581963	-0.781	0.001798	1.71832
ILMN_1731714	CREB5	9586	1.55509	0.637	8.5e-05		ILMN_1775170	MT1X	4501	0.582367	-0.78	0.010655	1.71713
ILMN_1759154	PABPN1	8106	1.55401	0.636	2.1e-05		ILMN_1715508	NNMT	4837	0.583175	-0.778	6e-06	1.71475
ILMN_1739847	EIF3D	8664	1.55186	0.634	3e-06		ILMN_1669032	PPIC	5480	0.583579	-0.777	2.3e-05	1.71356
ILMN_1712896	FST	10468	1.55079	0.633	0.000183		ILMN_2049536	TRPV2	51393	0.586011	-0.771	0	1.70645
ILMN_2323526	WAC	51322	1.54971	0.632	1e-06		ILMN_1736178	AEBP1	165	0.586418	-0.77	0.000882	1.70527
ILMN_1798533	ZNF22	7570	1.54864	0.631	0.000127		ILMN_2367215	PRCP	5547	0.587638	-0.767	0	1.70173
ILMN_2067709	TFB2M	64216	1.54757	0.63	0.000285		ILMN_1671565	RNASET2	8635	0.588046	-0.766	0	1.70055
ILMN_1728984	PA2G4	5036	1.54542	0.628	0.000126		ILMN_1751161	COL7A1	1294	0.588046	-0.766	4.8e-05	1.70055
ILMN_1739083	SIRT1	23411	1.54435	0.627	0.000224		ILMN_1789196	TPM2	7169	0.588453	-0.765	0	1.69937
ILMN_1775677	TYSND1	219743	1.54328	0.626	1e-06		ILMN_2308849	MYADM	91663	0.588861	-0.764	1.9e-05	1.69819
ILMN_1725862	USP3	9960	1.54328	0.626	2.6e-05		ILMN_1715401	MT1G	4495	0.58927	-0.763	2.1e-05	1.69702
ILMN_1659725	EXOSC5	56915	1.54328	0.626	0.000127		ILMN_1791912	SIDT2	51092	0.589678	-0.762	0	1.69584
ILMN_2331636	ACACA	31	1.54221	0.625	0.000161		ILMN_1707077	SORT1	6272	0.590087	-0.761	0	1.69466
ILMN_1769757	C14ORF104	NA	1.54114	0.624	0.000248		ILMN_1682781	TEAD2	8463	0.590087	-0.761	0	1.69466
ILMN_1703123	AXUD1	NA	1.54114	0.624	0.000352		ILMN_1669376	DRAM1	55332	0.590087	-0.761	0.000371	1.69466
ILMN_3247906	RNF114	55905	1.54114	0.624	0.001374		ILMN_2406501	SOD2	6648	0.590087	-0.761	0.000395	1.69466
ILMN_1677511	PTGS2	5743	1.53794	0.621	0.000517		ILMN_1744795	TBL1X	6907	0.591315	-0.758	1e-06	1.69114
ILMN_1815043	MRPS2	51116	1.53688	0.62	3.8e-05		ILMN_1670899	FBN2	2201	0.591315	-0.758	5.4e-05	1.69114
ILMN_1693014	CEBPB	1051	1.53688	0.62	0.000144		ILMN_1692398	CNTNAP1	8506	0.592136	-0.756	0.001332	1.6888
ILMN_1737314	BCL6	604	1.53581	0.619	5e-06		ILMN_1698307	DBNL	28988	0.592546	-0.755	0	1.68763
ILMN_1681590	LARP1	23367	1.53475	0.618	1.6e-05		ILMN_1674386	PITX1	5307	0.593368	-0.753	3.2e-05	1.68529
ILMN_1676984	DDIT3	1649	1.53475	0.618	2.8e-05		ILMN_2129161	LRRC32	2615	0.595016	-0.749	4.6e-05	1.68063
ILMN_1784436	KIAA1688	NA	1.53368	0.617	2.2e-05		ILMN_1663313	AMY1C	278	0.595428	-0.748	8e-06	1.67946
ILMN_1729368	FZD8	8325	1.53262	0.616	1e-06		ILMN_1734231	DDOST	1650	0.595841	-0.747	0	1.6783
ILMN_1660412	MGC27345	NA	1.53262	0.616	1e-06		ILMN_1727194	CALU	813	0.595841	-0.747	0.000107	1.6783
ILMN_2248863	ZBTB38	253461	1.53262	0.616	1.8e-05		ILMN_1658709	LAMB1	3912	0.596668	-0.745	4.7e-05	1.67597
ILMN_3247462	GLRX3	10539	1.53262	0.616	8.5e-05		ILMN_1755974	ALDOC	230	0.598325	-0.741	1e-05	1.67133
ILMN_1704055	HSPC111	NA	1.53156	0.615	4e-06		ILMN_3235221	LOC644936	644936	0.598325	-0.741	0.000129	1.67133
ILMN_1742332	KCTD12	115207	1.53156	0.615	1.5e-05		ILMN_2148459	B2M	567	0.598325	-0.741	0.003533	1.67133
ILMN_3251629	EIF4A1	1973	1.53156	0.615	2.7e-05		ILMN_1793859	ALDH2	217	0.59957	-0.738	1e-06	1.66786
ILMN_1679093	ZNF581	51545	1.5305	0.614	1e-06		ILMN_1670272	LRP10	26020	0.599986	-0.737	0	1.66671
ILMN_1812940	TRMT1	55621	1.52944	0.613	1e-05		ILMN_1719316	TMED3	23423	0.602486	-0.731	0	1.65979
ILMN_1736575	TRIM28	10155	1.52838	0.612	4.8e-05		ILMN_3273491	LOC100130332	NA	0.602904	-0.73	0.012045	1.65864
ILMN_1660292	MRPS21	54460	1.52732	0.611	0		ILMN_2089977	FKBP9L	NA	0.60374	-0.728	1e-06	1.65634
ILMN_1782247	KAT2A	2648	1.52732	0.611	1e-05		ILMN_1751607	FOSB	2354	0.604578	-0.726	1e-06	1.65405
ILMN_1690252	ALKBH2	121642	1.52732	0.611	0.000137		ILMN_1800261	TUBA1B	10376	0.604997	-0.725	3e-06	1.6529
ILMN_1760575	PTP4A1	7803	1.52626	0.61	0.00045		ILMN_1695880	LOX	4015	0.604997	-0.725	0.000109	1.6529
ILMN_1663631	BANP	54971	1.52309	0.607	0		ILMN_1800733	MANBA	4126	0.605836	-0.723	9e-06	1.65061
ILMN_1707312	NFIL3	4783	1.52309	0.607	6.4e-05		ILMN_1666057	REEP2	51308	0.606256	-0.722	1.2e-05	1.64947
ILMN_1744665	EP300	2033	1.52203	0.606	0.000243		ILMN_2366041	ITM2C	81618	0.606677	-0.721	0.000109	1.64832
ILMN_2147306	PNRC2	55629	1.52203	0.606	0.010761		ILMN_2388142	CD99L2	83692	0.606677	-0.721	0.000296	1.64832
ILMN_1764362	LYAR	55646	1.52098	0.605	0.000179		ILMN_1785711	NEDD8	4738	0.606677	-0.721	0.001965	1.64832
ILMN_1801383	SMG1	23049	1.51992	0.604	0.000957		ILMN_1732151	COL6A1	1291	0.607097	-0.72	8e-06	1.64718
ILMN_1725105	EEF1E1	9521	1.51992	0.604	0.009565		ILMN_1785095	ATP6V0E2	155066	0.607097	-0.72	1.1e-05	1.64718
ILMN_1762615	FAM175B	NA	1.51677	0.601	1e-06		ILMN_1676099	SPON2	10417	0.607097	-0.72	0.000121	1.64718
ILMN_1701621	SCO2	9997	1.51467	0.599	0.002924		ILMN_2200836	HSPB7	27129	0.607518	-0.719	0	1.64604
ILMN_3249501	ZNF697	90874	1.51362	0.598	5e-06		ILMN_2104830	ACP2	53	0.607518	-0.719	2e-06	1.64604
ILMN_1806023	JUN	3725	1.51257	0.597	9e-06		ILMN_1652246	KIAA0363	NA	0.609627	-0.714	0.000766	1.64035
ILMN_1666553	SLC25A19	60386	1.51152	0.596	8e-06		ILMN_1800958	ALS2CR4	NA	0.61005	-0.713	0.001137	1.63921
ILMN_1654609	TIGA1	NA	1.51047	0.595	0.000373		ILMN_1797384	UROS	7390	0.610473	-0.712	0.000188	1.63807
ILMN_1687978	PHLDA1	22822	1.50943	0.594	0		ILMN_1701731	AKR1B1	231	0.610473	-0.712	0.003737	1.63807
ILMN_1736002	COPS5	10987	1.50943	0.594	3e-06		ILMN_1671703	ACTA2	59	0.610897	-0.711	0.001972	1.63694
ILMN_1742577	GTPBP4	23560	1.50943	0.594	7e-06		ILMN_2136133	PABPC1	26986	0.610897	-0.711	0.007246	1.63694
ILMN_2383306	GPATCH4	54865	1.50943	0.594	2.8e-05		ILMN_1782439	CNN3	1266	0.611744	-0.709	4e-06	1.63467
ILMN_1663954	TH1L	NA	1.50943	0.594	0.000986		ILMN_1719972	PLXNA3	55558	0.612593	-0.707	0	1.63241
ILMN_3247132	LOC730743	NA	1.50733	0.592	0.00016		ILMN_3230435	LOC729086	729086	0.612593	-0.707	3e-06	1.63241
ILMN_1767253	RRP12	23223	1.50629	0.591	2.5e-05		ILMN_1654629	TMEM175	84286	0.614719	-0.702	5.2e-05	1.62676
ILMN_1764709	MAFB	9935	1.50525	0.59	2.6e-05		ILMN_1799026	PCDH18	54510	0.615146	-0.701	0.00031	1.62563
ILMN_1805271	ZNF721	170960	1.50316	0.588	0.000414		ILMN_1806692	HEXB	3074	0.615572	-0.7	3.6e-05	1.6245
ILMN_3188984	C20ORF199	NA	1.50212	0.587	0.00093		ILMN_1753468	CD63	967	0.615999	-0.699	2.3e-05	1.62338
ILMN_1729051	MSH6	2956	1.50004	0.585	3.9e-05		ILMN_1811238	ALPK2	115701	0.616854	-0.697	1.4e-05	1.62113
ILMN_3236259	PPIAL4A	653505	1.50004	0.585	0.008724		ILMN_1729453	TSPAN9	10867	0.618566	-0.693	1.1e-05	1.61664
ILMN_2287653	PLAG1	5324	1.499	0.584	0.000181		ILMN_1740900	BMP4	652	0.618566	-0.693	1.6e-05	1.61664
ILMN_1695576	MRPL24	79590	1.49796	0.583	0.00219		ILMN_1768394	ARPC5	10092	0.619424	-0.691	4.2e-05	1.6144
ILMN_1673962	NUP205	23165	1.49692	0.582	2e-05		ILMN_3241758	POTEF	728378	0.619424	-0.691	0.000102	1.6144
ILMN_1795922	CCDC16	NA	1.49692	0.582	0.000288		ILMN_1706643	COL6A3	1293	0.619424	-0.691	0.000342	1.6144
ILMN_1759991	MGC3731	NA	1.49278	0.578	5e-06		ILMN_2048607	ANKRD9	122416	0.620284	-0.689	0	1.61217
ILMN_1817255	HS.92308	NA	1.49278	0.578	0.000159		ILMN_3307791	FAM69A	NA	0.620714	-0.688	0	1.61105
ILMN_1792681	CCDC86	79080	1.49174	0.577	6e-06		ILMN_1809477	CARHSP1	23589	0.620714	-0.688	0.000576	1.61105
ILMN_1773760	PAICS	10606	1.49071	0.576	0.000117		ILMN_1726327	AMY1B	277	0.621144	-0.687	9e-06	1.60993
ILMN_1722838	MRPL46	26589	1.48968	0.575	1e-06		ILMN_2347145	DCN	1634	0.621575	-0.686	0.000226	1.60882
ILMN_1726391	MRPL39	54148	1.48968	0.575	4e-06		ILMN_1704961	ACTG1	71	0.621575	-0.686	0.000317	1.60882
ILMN_2401155	PUM1	9698	1.48968	0.575	4.8e-05		ILMN_1744929	PTGER1	5731	0.622006	-0.685	0.005998	1.6077
ILMN_2356068	CDC2L5	NA	1.48968	0.575	0.000189		ILMN_1686116	THBS1	7057	0.622437	-0.684	0.019737	1.60659
ILMN_1732923	SIPA1L2	57568	1.48968	0.575	0.000193		ILMN_1806733	COL18A1	80781	0.622869	-0.683	4e-06	1.60547
ILMN_3243297	LOC641814	NA	1.48865	0.574	0.001168		ILMN_1744604	CYBA	1535	0.623733	-0.681	1.6e-05	1.60325
ILMN_1751963	ZCWPW1	55063	1.48761	0.573	1.3e-05		ILMN_1673352	IFITM2	10581	0.624165	-0.68	0.009675	1.60214
ILMN_1794230	SCAND1	51282	1.48658	0.572	0.000199		ILMN_1734190	TCEAL3	85012	0.624598	-0.679	0	1.60103
ILMN_2391141	UBE3A	7337	1.48658	0.572	0.000759		ILMN_1662129	RCN2	5955	0.624598	-0.679	7.3e-05	1.60103
ILMN_1705679	SAFB2	9667	1.48555	0.571	2e-06		ILMN_1811921	CSRP1	1465	0.625031	-0.678	5.1e-05	1.59992
ILMN_1670817	GRPEL1	80273	1.48555	0.571	4.1e-05		ILMN_1695946	TRNP1	388610	0.625464	-0.677	5e-06	1.59881
ILMN_1764851	TP53RK	112858	1.48555	0.571	5.4e-05		ILMN_1659027	SLC2A1	6513	0.625464	-0.677	0.00026	1.59881
ILMN_1746686	POLR1C	9533	1.48349	0.569	1.2e-05		ILMN_1695423	CD9	928	0.625898	-0.676	1.3e-05	1.5977
ILMN_1723895	GTF3C5	9328	1.48349	0.569	5.9e-05		ILMN_1803392	TAX1BP3	30851	0.626332	-0.675	2e-06	1.5966
ILMN_1801869	WDR75	84128	1.48349	0.569	0.000737		ILMN_1665887	WDR61	80349	0.626332	-0.675	9e-06	1.5966
ILMN_1795007	C2ORF47	NA	1.48247	0.568	2.8e-05		ILMN_1771333	CD47	961	0.626332	-0.675	0.000867	1.5966
ILMN_1782385	POLR2A	5430	1.48144	0.567	6.9e-05		ILMN_1692535	DPP4	1803	0.626767	-0.674	0.000127	1.59549
ILMN_2374293	DYRK1A	1859	1.48144	0.567	0.000573		ILMN_1656057	PLAU	5328	0.628071	-0.671	0.000195	1.59218
ILMN_1787628	NOP56	10528	1.48144	0.567	0.000907		ILMN_1783909	COL6A2	1292	0.628507	-0.67	0.000218	1.59107
ILMN_1689123	CCNK	8812	1.48041	0.566	3.6e-05		ILMN_1774828	VEZT	55591	0.628942	-0.669	5e-06	1.58997
ILMN_1805658	LTV1	84946	1.47939	0.565	9e-05		ILMN_2230892	IL10RB	3588	0.629379	-0.668	0	1.58887
ILMN_2181191	TPI1	7167	1.47939	0.565	0.000838		ILMN_1676213	SRPX2	27286	0.629379	-0.668	0	1.58887
ILMN_1728305	PUM2	23369	1.47836	0.564	6e-06		ILMN_1725387	TMEM200A	114801	0.629379	-0.668	1.4e-05	1.58887
ILMN_1812776	FBXO28	23219	1.47836	0.564	0.008401		ILMN_1732809	ALG9	79796	0.629815	-0.667	2e-06	1.58777
ILMN_1768973	HIST2H2AC	NA	1.47836	0.564	0.017726		ILMN_1769546	RIN2	54453	0.629815	-0.667	7e-06	1.58777
ILMN_1766222	LARP4B	23185	1.47734	0.563	6e-06		ILMN_1712545	S100A3	6274	0.629815	-0.667	0.006629	1.58777
ILMN_1690122	CRKL	1399	1.47734	0.563	6.8e-05		ILMN_1662174	ORMDL3	94103	0.631564	-0.663	8e-05	1.58337
ILMN_1759787	THBD	7056	1.47734	0.563	0.000194		ILMN_1695763	PDIA5	10954	0.632001	-0.662	2e-06	1.58227
ILMN_1788961	PPP2R2A	5520	1.47631	0.562	0.001045		ILMN_1705442	CMTM3	123920	0.63244	-0.661	0.000219	1.58118
ILMN_1779353	PUS7	54517	1.47529	0.561	3.1e-05		ILMN_1698706	NID2	22795	0.633756	-0.658	8e-06	1.57789
ILMN_1708537	RBPJ	3516	1.47529	0.561	0.000129		ILMN_1737146	TRAM1	23471	0.633756	-0.658	1.1e-05	1.57789
ILMN_1719985	FEM1A	55527	1.47427	0.56	3.8e-05		ILMN_1744381	SERPINE1	5054	0.633756	-0.658	0.014792	1.57789
ILMN_1694711	MAD2L1BP	9587	1.47223	0.558	0.000103		ILMN_2354381	PON2	5445	0.634196	-0.657	0	1.5768
ILMN_1754839	DHX15	1665	1.47223	0.558	0.000123		ILMN_1802894	VKORC1L1	154807	0.634196	-0.657	3.5e-05	1.5768
ILMN_2221076	C17ORF85	NA	1.47121	0.557	1.3e-05		ILMN_3245559	CDK2AP1	8099	0.634635	-0.656	0.000109	1.57571
ILMN_1688722	IL13RA2	3598	1.47121	0.557	0.003593		ILMN_3237946	LOC100134134	NA	0.634635	-0.656	0.000425	1.57571
ILMN_3192411	C10ORF75	NA	1.47019	0.556	4e-06		ILMN_1732060	ARHGAP1	392	0.634635	-0.656	0.000896	1.57571
ILMN_3246409	HNRNPH1	3187	1.47019	0.556	0.000969		ILMN_2364357	RPS6KB2	6199	0.635076	-0.655	0.003093	1.57462
ILMN_1681542	HIST1H4E	NA	1.46917	0.555	2.4e-05		ILMN_1730670	FSTL3	10272	0.635516	-0.654	5.4e-05	1.57353
ILMN_1656111	MYLIP	29116	1.46917	0.555	0.002899		ILMN_1776953	MYL9	10398	0.635516	-0.654	0.000874	1.57353
ILMN_1802205	RHOB	388	1.46815	0.554	8e-05		ILMN_2082130	C1ORF123	NA	0.635957	-0.653	3e-06	1.57243
ILMN_1795836	C21ORF57	NA	1.46815	0.554	0.001001		ILMN_1719661	SEPX1	NA	0.635957	-0.653	1.1e-05	1.57243
ILMN_2095840	MYST3	NA	1.46612	0.552	4.7e-05		ILMN_2252309	DPP7	29952	0.635957	-0.653	0.001009	1.57243
ILMN_1713764	LOC440928	NA	1.4651	0.551	6e-06		ILMN_1657697	SAR1A	56681	0.636397	-0.652	7e-06	1.57134
ILMN_1745271	EXOSC4	54512	1.4651	0.551	3.7e-05		ILMN_1716547	NAGK	55577	0.63728	-0.65	1.3e-05	1.56917
ILMN_1706553	SMG7	9887	1.4651	0.551	0.000289		ILMN_2282641	TBXAS1	6916	0.637722	-0.649	2e-05	1.56808
ILMN_1768662	UCK2	7371	1.4651	0.551	0.000308		ILMN_3307892	PARVA	55742	0.638164	-0.648	1e-06	1.56699
ILMN_3260345	AGFG1	3267	1.4651	0.551	0.000513		ILMN_1763080	QARS	NA	0.638164	-0.648	9.2e-05	1.56699
ILMN_1703301	LOC653479	NA	1.4651	0.551	0.001096		ILMN_1773006	FABP4	2167	0.638164	-0.648	0.000175	1.56699
ILMN_1733696	IMP3	55272	1.46409	0.55	3e-06		ILMN_1730054	GSTT1	2952	0.638607	-0.647	7e-06	1.56591
ILMN_3251708	LOC728946	NA	1.46409	0.55	0.001393		ILMN_1776188	MAP1LC3A	84557	0.63905	-0.646	0.000759	1.56482
ILMN_1716445	LOC727761	NA	1.46409	0.55	0.001599		ILMN_2305225	NDRG4	65009	0.639493	-0.645	0	1.56374
ILMN_1803846	EIF1	10209	1.46307	0.549	8.5e-05		ILMN_1808404	RHBDF1	64285	0.64038	-0.643	1e-06	1.56157
ILMN_1810533	SLC6A15	55117	1.46307	0.549	0.000266		ILMN_1821517	HS.508682	NA	0.64038	-0.643	1.7e-05	1.56157
ILMN_2369403	PALM2	NA	1.46307	0.549	0.000509		ILMN_1679838	WBP5	NA	0.64038	-0.643	0.004109	1.56157
ILMN_1730077	RPUSD2	27079	1.46206	0.548	1.4e-05		ILMN_1726030	GPX7	2882	0.642158	-0.639	0.002676	1.55725
ILMN_1766359	GATAD2B	57459	1.46206	0.548	0.000124		ILMN_1729237	CYB5R1	51706	0.643495	-0.636	0.001193	1.55401
ILMN_2115696	USP42	84132	1.46104	0.547	4.8e-05		ILMN_1667711	HRASLS3	NA	0.643495	-0.636	0.002165	1.55401
ILMN_3248701	LOC644350	NA	1.46104	0.547	0.005279		ILMN_1719303	P4HB	5034	0.644834	-0.633	1.5e-05	1.55079
ILMN_1685369	SLU7	10569	1.46003	0.546	1.3e-05		ILMN_1764230	GNPTG	84572	0.645281	-0.632	0.00018	1.54971
ILMN_1679209	HSPA9	3313	1.46003	0.546	2e-05		ILMN_1796678	HBG1	3047	0.645281	-0.632	0.001287	1.54971
ILMN_1668996	C1QBP	708	1.46003	0.546	4.9e-05		ILMN_1680626	PDIA6	10130	0.645729	-0.631	6e-06	1.54864
ILMN_1750409	RAB9A	9367	1.46003	0.546	0.000724		ILMN_1667748	ANKRD33	341405	0.645729	-0.631	0.000136	1.54864
ILMN_1802753	TSSC4	10078	1.45801	0.544	5.3e-05		ILMN_1809467	VAMP5	10791	0.646176	-0.63	0.022149	1.54757
ILMN_1764891	ZNF384	171017	1.45801	0.544	0.000152		ILMN_2381899	OPTN	10133	0.647073	-0.628	0.001433	1.54542
ILMN_1733562	TFB1M	51106	1.45801	0.544	0.000346		ILMN_1806787	CSDC2	27254	0.647521	-0.627	0	1.54435
ILMN_1721842	RYBP	23429	1.45801	0.544	0.003505		ILMN_1812392	TMSB10	9168	0.647521	-0.627	1.6e-05	1.54435
ILMN_1716272	KBTBD8	84541	1.45599	0.542	1.5e-05		ILMN_1677038	FLJ21986	NA	0.647521	-0.627	0.000155	1.54435
ILMN_2087646	HLX	3142	1.45599	0.542	0.000283		ILMN_1709795	RAC2	5880	0.648869	-0.624	6e-06	1.54114
ILMN_1713189	C12ORF41	NA	1.45498	0.541	3.7e-05		ILMN_2312194	CYB5A	1528	0.649319	-0.623	4.5e-05	1.54007
ILMN_1681780	MKX	283078	1.45498	0.541	0.000469		ILMN_1703622	PPIB	5479	0.649319	-0.623	0.000536	1.54007
ILMN_1772131	IL1R2	7850	1.45498	0.541	0.000595		ILMN_2372136	P4HTM	54681	0.649769	-0.622	0	1.53901
ILMN_2326509	CASP1	834	1.45498	0.541	0.046855		ILMN_1758895	CTSK	1513	0.649769	-0.622	5.6e-05	1.53901
ILMN_1727692	TRIT1	54802	1.45297	0.539	0.000242		ILMN_1671928	PROS1	5627	0.649769	-0.622	9.9e-05	1.53901
ILMN_1738657	SATB2	23314	1.45196	0.538	0.000335		ILMN_1749213	SDF2L1	23753	0.649769	-0.622	0.001606	1.53901
ILMN_1742238	SET	6418	1.44995	0.536	8e-06		ILMN_2354547	TUSC3	7991	0.65022	-0.621	2e-06	1.53794
ILMN_1708619	SEH1L	81929	1.44995	0.536	0.000133		ILMN_1770922	TMEM45A	55076	0.650671	-0.62	0.000226	1.53688
ILMN_1673738	LOC646483	NA	1.44995	0.536	0.003282		ILMN_3243471	CNPY2	10330	0.651122	-0.619	3e-06	1.53581
ILMN_3270641	HNRNPH3	3189	1.44995	0.536	0.006882		ILMN_2201678	FSTL1	11167	0.652025	-0.617	0.001687	1.53368
ILMN_1701749	UQCRFS1	7386	1.44894	0.535	1e-06		ILMN_1708143	FAM127A	NA	0.652478	-0.616	0.002144	1.53262
ILMN_1770936	COQ5	84274	1.44693	0.533	1.3e-05		ILMN_1767470	SCPEP1	59342	0.65293	-0.615	6.9e-05	1.53156
ILMN_1679382	CCT2	10576	1.44693	0.533	8.6e-05		ILMN_1710209	MFSD6	54842	0.65293	-0.615	0.000134	1.53156
ILMN_1676905	TIGD7	91151	1.44593	0.532	4.6e-05		ILMN_1702636	TUBB6	84617	0.65293	-0.615	0.000185	1.53156
ILMN_1717799	PRKCE	5581	1.44593	0.532	0.000174		ILMN_1675448	ZFP36L1	677	0.653383	-0.614	4.7e-05	1.5305
ILMN_1757317	LARS	NA	1.44493	0.531	0.0004		ILMN_1719286	CTSA	5476	0.653383	-0.614	7.3e-05	1.5305
ILMN_1754076	CACNA2D3	55799	1.44393	0.53	4.8e-05		ILMN_1684554	COL16A1	1307	0.653836	-0.613	4e-06	1.52944
ILMN_1812580	YDJC	150223	1.44393	0.53	0.000179		ILMN_1679401	TRPM4	54795	0.654289	-0.612	1.1e-05	1.52838
ILMN_1681703	FOXO3	2309	1.44393	0.53	0.000267		ILMN_1681754	GGH	8836	0.654289	-0.612	0.00035	1.52838
ILMN_3241303	LOC728255	NA	1.44393	0.53	0.000436		ILMN_1716678	NPC2	10577	0.654743	-0.611	3e-06	1.52732
ILMN_1797341	ARID1A	8289	1.44393	0.53	0.001193		ILMN_2342437	KLHL5	51088	0.654743	-0.611	0.001214	1.52732
ILMN_2075051	PGS1	9489	1.44293	0.529	5.5e-05		ILMN_2149164	SFRP1	6422	0.655651	-0.609	0.000133	1.5252
ILMN_1780699	THAP11	57215	1.44293	0.529	5.7e-05		ILMN_1685441	ASAP3	55616	0.656106	-0.608	1.6e-05	1.52414
ILMN_2045729	WDR12	55759	1.44293	0.529	0.000426		ILMN_1769575	JAM3	83700	0.656106	-0.608	5.1e-05	1.52414
ILMN_1772959	PDCD7	10081	1.44193	0.528	0.000572		ILMN_1696643	TLN1	7094	0.656561	-0.607	7e-06	1.52309
ILMN_1685480	TARS	NA	1.44193	0.528	0.001311		ILMN_1800659	PGM1	5236	0.657016	-0.606	8e-06	1.52203
ILMN_1702389	ZC3H3	23144	1.44093	0.527	6.8e-05		ILMN_1697469	SFRS6	NA	0.657016	-0.606	3.9e-05	1.52203
ILMN_1694219	ARIH1	25820	1.43993	0.526	5.8e-05		ILMN_1798288	MOBKL2C	NA	0.657471	-0.605	0.003259	1.52098
ILMN_2327090	MAEA	10296	1.43993	0.526	0.000701		ILMN_1702105	EFS	10278	0.657927	-0.604	3e-06	1.51992
ILMN_1728779	NGLY1	55768	1.43993	0.526	0.001292		ILMN_1777296	ACTB	60	0.657927	-0.604	0.000626	1.51992
ILMN_1699676	C14ORF147	NA	1.43893	0.525	1e-05		ILMN_2063584	CLIC4	25932	0.657927	-0.604	0.000867	1.51992
ILMN_3244583	NCRNA00219	NA	1.43794	0.524	0.001606		ILMN_1653200	SLC22A17	51310	0.657927	-0.604	0.001786	1.51992
ILMN_1674399	ZNF143	7702	1.43694	0.523	7.5e-05		ILMN_1674620	SGCE	8910	0.658384	-0.603	1.6e-05	1.51887
ILMN_1654552	MRPS31	10240	1.43594	0.522	0.000115		ILMN_1743103	SH3PXD2A	9644	0.658384	-0.603	0.003574	1.51887
ILMN_2184640	NOLC1	9221	1.43594	0.522	0.00025		ILMN_1779171	SGSM2	9905	0.65884	-0.602	1.7e-05	1.51782
ILMN_1670875	PPM1D	8493	1.43594	0.522	0.000314		ILMN_1792679	ITGA5	3678	0.65884	-0.602	0.001303	1.51782
ILMN_1692651	PHB	5245	1.43594	0.522	0.001798		ILMN_1657884	NME2	4831	0.659297	-0.601	0.000763	1.51677
ILMN_1814156	PSMB7	5695	1.43495	0.521	4e-06		ILMN_1701032	TFPI	7035	0.659754	-0.6	0.000284	1.51572
ILMN_1765520	MTIF2	4528	1.43495	0.521	0.000359		ILMN_2201596	CYTL1	54360	0.659754	-0.6	0.018524	1.51572
ILMN_1753639	MTAP	4507	1.43495	0.521	0.000368		ILMN_1725791	PTPLA	NA	0.660211	-0.599	8e-06	1.51467
ILMN_1689704	TMEM5	NA	1.43495	0.521	0.000872		ILMN_1712684	FAM20C	56975	0.660669	-0.598	0.000433	1.51362
ILMN_3226807	NHP2	55651	1.43396	0.52	0.000395		ILMN_1697409	TNFRSF14	8764	0.660669	-0.598	0.003017	1.51362
ILMN_1715179	SNRPA1	6627	1.43396	0.52	0.000847		ILMN_2370976	FER1L3	NA	0.661127	-0.597	0.000102	1.51257
ILMN_1792978	HAS2	3037	1.43396	0.52	0.005148		ILMN_1657153	ACTR3	10096	0.661127	-0.597	0.0002	1.51257
ILMN_1798602	PCF11	51585	1.43296	0.519	3.2e-05		ILMN_1759023	WFS1	7466	0.661586	-0.596	3e-05	1.51152
ILMN_2044617	MTERFD1	NA	1.43296	0.519	0.000359		ILMN_1802411	ITGA1	3672	0.661586	-0.596	0.022126	1.51152
ILMN_1655734	RPF1	80135	1.43197	0.518	0.000767		ILMN_3242330	FAM65C	NA	0.662045	-0.595	0.002899	1.51047
ILMN_3237291	LOC644124	NA	1.43197	0.518	0.000964		ILMN_1652631	GLIPR2	152007	0.662045	-0.595	0.006237	1.51047
ILMN_1678808	KIAA0831	NA	1.43197	0.518	0.001382		ILMN_3302919	MYOF	26509	0.662504	-0.594	4e-06	1.50943
ILMN_1766613	ZNF121	7675	1.42999	0.516	4.6e-05		ILMN_2364674	TRPT1	83707	0.662504	-0.594	2.5e-05	1.50943
ILMN_1743456	ZCCHC14	23174	1.42999	0.516	0.00012		ILMN_2378868	SFRS5	NA	0.662963	-0.593	1.6e-05	1.50838
ILMN_1659936	PPP1R15A	23645	1.42999	0.516	0.001168		ILMN_1693421	RPN2	6185	0.662963	-0.593	2.9e-05	1.50838
ILMN_1655497	EIF4B	1975	1.42999	0.516	0.011529		ILMN_1658926	NOTCH3	4854	0.662963	-0.593	0.005644	1.50838
ILMN_1807596	UBAP1	51271	1.42899	0.515	0.000737		ILMN_3233179	LOC728969	NA	0.663883	-0.591	9.8e-05	1.50629
ILMN_2121437	NCL	4691	1.42899	0.515	0.001519		ILMN_1771599	PLOD2	5352	0.664343	-0.59	0.000517	1.50525
ILMN_3176090	LOC100130919	NA	1.42899	0.515	0.0064		ILMN_1666385	CALM3	808	0.664804	-0.589	2.2e-05	1.5042
ILMN_2162799	AHR	196	1.428	0.514	9.6e-05		ILMN_1657632	ZMYM6	9204	0.665726	-0.587	9.2e-05	1.50212
ILMN_1702592	WDR73	84942	1.428	0.514	0.001292		ILMN_1740441	CYB5R3	1727	0.665726	-0.587	0.002088	1.50212
ILMN_1733931	PDCD6	10016	1.42701	0.513	1e-05		ILMN_2186482	TMED7	51014	0.666187	-0.586	0.00021	1.50108
ILMN_1750051	FLJ39827	NA	1.42701	0.513	0.000104		ILMN_1802027	MGST2	4258	0.667112	-0.584	1e-06	1.499
ILMN_1788462	AMD1	262	1.42701	0.513	0.000199		ILMN_1710482	APLP2	334	0.667574	-0.583	3.7e-05	1.49796
ILMN_2197247	POLR3A	11128	1.42701	0.513	0.000665		ILMN_1773935	TMEM165	55858	0.667574	-0.583	5e-05	1.49796
ILMN_1747771	LOC730744	NA	1.42701	0.513	0.000877		ILMN_2374340	PLAUR	5329	0.667574	-0.583	0.000174	1.49796
ILMN_1718706	ERAL1	26284	1.42603	0.512	1.4e-05		ILMN_2179083	LOXL4	84171	0.667574	-0.583	0.000766	1.49796
ILMN_2343105	LIPT1	51601	1.42603	0.512	0.000179		ILMN_2127605	LRP3	4037	0.667574	-0.583	0.000922	1.49796
ILMN_1726064	PAK1IP1	55003	1.42603	0.512	0.000303		ILMN_2058795	PGCP	NA	0.668037	-0.582	0.000117	1.49692
ILMN_1801156	RLF	6018	1.42603	0.512	0.000641		ILMN_1773389	PLTP	5360	0.668037	-0.582	0.015794	1.49692
ILMN_2269564	ARID4B	51742	1.42603	0.512	0.001639		ILMN_1747281	EVI5L	115704	0.6685	-0.581	0.000124	1.49589
ILMN_1736597	TKT	7086	1.42603	0.512	0.002602		ILMN_2313901	PAM	5066	0.669428	-0.579	2.2e-05	1.49381
ILMN_1776674	SAC3D1	29901	1.42504	0.511	0.000136		ILMN_1716913	TRAPPC1	58485	0.669428	-0.579	8.3e-05	1.49381
ILMN_1714108	TP53INP1	94241	1.42504	0.511	0.000869		ILMN_1713636	S100A6	6277	0.669428	-0.579	0.001786	1.49381
ILMN_1719611	CCT6A	908	1.42405	0.51	0.00527		ILMN_1735347	MCEE	84693	0.669892	-0.578	0.002305	1.49278
ILMN_1668185	ZNF282	8427	1.42306	0.509	0.000214		ILMN_1760778	ENG	2022	0.670356	-0.577	9e-05	1.49174
ILMN_1802611	SPEN	23013	1.42306	0.509	0.000457		ILMN_1712305	CYBRD1	79901	0.670356	-0.577	0.000358	1.49174
ILMN_3281599	LOC642741	NA	1.42306	0.509	0.007134		ILMN_1730816	GPR162	27239	0.670821	-0.576	3.3e-05	1.49071
ILMN_1736441	PDXP	57026	1.42109	0.507	5.4e-05		ILMN_1656386	SEC24D	9871	0.671286	-0.575	0.001303	1.48968
ILMN_1730082	RPUSD4	84881	1.42109	0.507	6.7e-05		ILMN_3236858	NYNRIN	57523	0.671752	-0.574	1.6e-05	1.48865
ILMN_2400030	PTPN2	5771	1.42109	0.507	0.001274		ILMN_1696537	DDIT4L	115265	0.671752	-0.574	3.6e-05	1.48865
ILMN_1707484	GEMIN6	79833	1.42109	0.507	0.002083		ILMN_1664464	PTGDS	5730	0.671752	-0.574	4.4e-05	1.48865
ILMN_3212833	LOC728139	NA	1.42109	0.507	0.009864		ILMN_1667418	LOC283953	NA	0.671752	-0.574	0.013825	1.48865
ILMN_1706706	WDR68	NA	1.42011	0.506	0.000442		ILMN_2146418	CRIM1	51232	0.672218	-0.573	0.001186	1.48761
ILMN_1794132	NDUFS8	4728	1.41912	0.505	0.00196		ILMN_1689908	ANKRD13A	88455	0.672684	-0.572	5.8e-05	1.48658
ILMN_1686805	CRK	1398	1.41912	0.505	0.009634		ILMN_1781691	TRAK2	66008	0.672684	-0.572	0.000779	1.48658
ILMN_2192683	DHX37	57647	1.41814	0.504	0.000154		ILMN_1702861	SGCD	6444	0.67315	-0.571	0.000176	1.48555
ILMN_1662954	CCT7	10574	1.41716	0.503	0.00019		ILMN_1709486	SRPX	8406	0.67315	-0.571	0.004168	1.48555
ILMN_1769902	HSPBP1	23640	1.41716	0.503	0.000435		ILMN_1723978	LGALS1	3956	0.674084	-0.569	6e-06	1.48349
ILMN_1746138	RLTPR	NA	1.41618	0.502	2.2e-05		ILMN_1773307	NAP1L5	266812	0.674084	-0.569	7e-06	1.48349
ILMN_3235517	ZNF777	27153	1.41618	0.502	5.9e-05		ILMN_1811104	KTELC1	NA	0.674551	-0.568	3.1e-05	1.48247
ILMN_1654357	ZNF24	7572	1.41618	0.502	0.000133		ILMN_3236381	LOC727882	NA	0.675019	-0.567	0.000849	1.48144
ILMN_1745806	PEMT	10400	1.41519	0.501	0.000175		ILMN_1653429	SLC35A3	23443	0.675955	-0.565	6.8e-05	1.47939
ILMN_1742250	CCNH	902	1.41519	0.501	0.000364		ILMN_1696407	SFRS2	NA	0.676424	-0.564	1e-06	1.47836
ILMN_1699737	TRAP1	10131	1.41519	0.501	0.000465		ILMN_1786139	VKORC1	79001	0.676424	-0.564	0.00031	1.47836
ILMN_1662049	AGPAT5	55326	1.41519	0.501	0.000477		ILMN_1703433	PLSCR3	57048	0.676893	-0.563	2e-06	1.47734
ILMN_2343624	METTL13	NA	1.41519	0.501	0.000571		ILMN_1791226	NXN	64359	0.676893	-0.563	2.5e-05	1.47734
ILMN_2390821	THOC2	57187	1.41421	0.5	0.007417		ILMN_1787345	FKBP11	51303	0.676893	-0.563	9.8e-05	1.47734
ILMN_1704154	TNFRSF19	55504	1.41225	0.498	5.2e-05		ILMN_1719627	SLC27A3	11000	0.676893	-0.563	0.000896	1.47734
ILMN_1670807	FAM84B	NA	1.41225	0.498	6.9e-05		ILMN_1651557	KDELC2	NA	0.676893	-0.563	0.009841	1.47734
ILMN_1787705	ATP6V1B2	526	1.41225	0.498	0.000227		ILMN_1796755	ITGB5	3693	0.677832	-0.561	0.000233	1.47529
ILMN_1737252	NRG1	3084	1.41225	0.498	0.00146		ILMN_2404065	APP	351	0.677832	-0.561	0.003863	1.47529
ILMN_2222992	ETF1	2107	1.41225	0.498	0.001621		ILMN_2045994	SEPW1	NA	0.678302	-0.56	3.9e-05	1.47427
ILMN_1733863	FAM100A	NA	1.41225	0.498	0.001824		ILMN_1735827	NISCH	11188	0.678302	-0.56	0.000139	1.47427
ILMN_2389347	NR3C1	2908	1.41128	0.497	0.000322		ILMN_1779034	NADSYN1	55191	0.678773	-0.559	5e-06	1.47325
ILMN_1691611	LOC645436	NA	1.40932	0.495	0.011829		ILMN_1723884	ARF4	378	0.678773	-0.559	0.000283	1.47325
ILMN_1881081	HS.571151	NA	1.40834	0.494	0.000133		ILMN_1812031	PALM	5064	0.679243	-0.558	0.000731	1.47223
ILMN_2209260	KRTAP1-3	81850	1.40834	0.494	0.000149		ILMN_1744517	GNS	2799	0.679714	-0.557	4e-06	1.47121
ILMN_1683204	GMEB2	26205	1.40834	0.494	0.000175		ILMN_1672504	PDXK	8566	0.679714	-0.557	7e-06	1.47121
ILMN_2357809	G3BP1	10146	1.40834	0.494	0.000447		ILMN_1724250	GRN	2896	0.679714	-0.557	0.000434	1.47121
ILMN_1793724	C3ORF31	NA	1.40834	0.494	0.000536		ILMN_2054607	CYP4V2	285440	0.679714	-0.557	0.000821	1.47121
ILMN_2408400	NSUN5	55695	1.40834	0.494	0.000606		ILMN_2384241	TGFBR2	7048	0.680657	-0.555	0.000598	1.46917
ILMN_2172174	NP	NA	1.40834	0.494	0.001551		ILMN_1808707	FSCN1	6624	0.680657	-0.555	0.001385	1.46917
ILMN_1785732	TNFAIP6	7130	1.40737	0.493	0.000197		ILMN_2363658	PXDN	7837	0.680657	-0.555	0.00164	1.46917
ILMN_1729748	PEF1	553115	1.40737	0.493	0.019134		ILMN_1745471	IRF9	10379	0.681129	-0.554	2.5e-05	1.46815
ILMN_1735548	HIVEP1	3096	1.40639	0.492	8.3e-05		ILMN_1733453	LOC284988	NA	0.681601	-0.553	2.6e-05	1.46713
ILMN_1655684	SARS2	54938	1.40639	0.492	0.000139		ILMN_1692754	TMEM49	NA	0.681601	-0.553	0.000373	1.46713
ILMN_1757406	HIST1H1C	NA	1.40639	0.492	0.044354		ILMN_1702501	RPS6KA2	6196	0.681601	-0.553	0.000433	1.46713
ILMN_1805996	SIN3A	25942	1.40444	0.49	6.4e-05		ILMN_1687035	ADAMTSL4	54507	0.682074	-0.552	1.3e-05	1.46612
ILMN_1759184	C19ORF48	NA	1.40444	0.49	0.000127		ILMN_1655876	TMEM159	57146	0.682074	-0.552	2e-05	1.46612
ILMN_1703743	AATF	26574	1.40444	0.49	0.000216		ILMN_2184184	ANXA1	301	0.682074	-0.552	6.4e-05	1.46612
ILMN_2179397	TATDN1	83940	1.40444	0.49	0.001166		ILMN_1672611	CDH11	1009	0.682074	-0.552	0.00529	1.46612
ILMN_3219455	LOC644745	NA	1.40444	0.49	0.005904		ILMN_1749109	PSAP	5660	0.682547	-0.551	1.2e-05	1.4651
ILMN_1793203	SMCR7L	NA	1.40347	0.489	0.000185		ILMN_1781983	AP1B1	162	0.682547	-0.551	0.00021	1.4651
ILMN_2405031	TRIM24	8805	1.40347	0.489	0.000192		ILMN_1735680	TMEM30A	55754	0.682547	-0.551	0.004181	1.4651
ILMN_1681304	PAN3	255967	1.4025	0.488	6e-05		ILMN_1693310	ITFG1	81533	0.68302	-0.55	1.2e-05	1.46409
ILMN_1651872	UBIAD1	29914	1.4025	0.488	0.000219		ILMN_1760688	SAMD14	201191	0.68302	-0.55	1.7e-05	1.46409
ILMN_1706238	CSE1L	1434	1.4025	0.488	0.002518		ILMN_1665243	FKBP14	55033	0.68302	-0.55	0.000347	1.46409
ILMN_1666280	COX11	1353	1.40153	0.487	0.000801		ILMN_2195482	CACNB3	784	0.683494	-0.549	0.000184	1.46307
ILMN_2137066	ZNF7	7553	1.40153	0.487	0.003036		ILMN_2372082	SNRPN	6638	0.683494	-0.549	0.000285	1.46307
ILMN_1742569	PAPD1	NA	1.40056	0.486	6.4e-05		ILMN_2049766	NFE2L3	9603	0.683968	-0.548	0.003366	1.46206
ILMN_3215206	LOC100133836	NA	1.40056	0.486	0.000219		ILMN_1807206	DHRS1	115817	0.684917	-0.546	2.2e-05	1.46003
ILMN_1707748	PIM3	415116	1.40056	0.486	0.000261		ILMN_1780825	RRAS	6237	0.685391	-0.545	0.000448	1.45902
ILMN_1659523	USP39	10713	1.40056	0.486	0.00044		ILMN_1727458	HDAC1	3065	0.685867	-0.544	1.3e-05	1.45801
ILMN_2175465	RSL24D1	51187	1.40056	0.486	0.00064		ILMN_2360730	CAV2	858	0.685867	-0.544	0.000127	1.45801
ILMN_1713156	MSL3L1	NA	1.40056	0.486	0.004222		ILMN_1745110	LAPTM4A	9741	0.685867	-0.544	0.000211	1.45801
ILMN_1678605	CDC123	8872	1.39959	0.485	4.6e-05		ILMN_2316278	MAGED4B	81557	0.685867	-0.544	0.00196	1.45801
ILMN_1759436	NOSIP	51070	1.39959	0.485	6.5e-05		ILMN_1680738	C5ORF13	NA	0.686342	-0.543	0.000496	1.457
ILMN_1732725	SAPS3	NA	1.39959	0.485	0.000114		ILMN_1754738	AP1M1	8907	0.686818	-0.542	1e-05	1.45599
ILMN_1738529	BCS1L	617	1.39959	0.485	0.000119		ILMN_1752249	FAM38A	NA	0.687294	-0.541	0.001627	1.45498
ILMN_1680129	NSUN2	54888	1.39959	0.485	0.000654		ILMN_1758128	CYGB	114757	0.687294	-0.541	0.002279	1.45498
ILMN_1758918	BRD2	6046	1.39959	0.485	0.002014		ILMN_1739558	CRELD1	78987	0.687771	-0.54	0.000183	1.45397
ILMN_1740234	GSTO2	119391	1.39959	0.485	0.014006		ILMN_1806017	PSME1	5720	0.687771	-0.54	0.001065	1.45397
ILMN_1705753	C3ORF26	NA	1.39862	0.484	0.000156		ILMN_1696360	CTSB	1508	0.687771	-0.54	0.001237	1.45397
ILMN_1740351	KIAA0174	NA	1.39862	0.484	0.000193		ILMN_1754969	LMCD1	29995	0.687771	-0.54	0.003155	1.45397
ILMN_1708936	EXOSC3	51010	1.39862	0.484	0.000197		ILMN_2376667	POFUT2	23275	0.688248	-0.539	0.000397	1.45297
ILMN_1756355	NDUFS3	4722	1.39765	0.483	9.9e-05		ILMN_1813763	SLC20A2	6575	0.688725	-0.538	7e-06	1.45196
ILMN_1764177	JARID2	3720	1.39765	0.483	0.000192		ILMN_1691156	MT1A	4489	0.688725	-0.538	0.00025	1.45196
ILMN_2181241	LOC649946	NA	1.39765	0.483	0.000302		ILMN_1723962	LXN	56925	0.688725	-0.538	0.002192	1.45196
ILMN_2050112	LOC388524	NA	1.39765	0.483	0.001432		ILMN_2119555	TMTC3	160418	0.688725	-0.538	0.007971	1.45196
ILMN_1662964	PRMT3	10196	1.39765	0.483	0.00507		ILMN_1816244	HS.4988	NA	0.689203	-0.537	0.000283	1.45095
ILMN_1706342	ZNF746	155061	1.39668	0.482	2.3e-05		ILMN_1739241	CHAC1	79094	0.689203	-0.537	0.00152	1.45095
ILMN_1772527	C12ORF44	NA	1.39668	0.482	5.5e-05		ILMN_1711994	TCIRG1	10312	0.690159	-0.535	0.000285	1.44894
ILMN_1752226	P2RY11	5032	1.39668	0.482	0.000134		ILMN_1651832	EHD1	10938	0.690637	-0.534	4e-06	1.44794
ILMN_1782688	THNSL1	79896	1.39668	0.482	0.00028		ILMN_3265343	LOC100130633	NA	0.690637	-0.534	7.1e-05	1.44794
ILMN_1699636	ACIN1	22985	1.39668	0.482	0.000632		ILMN_1711823	C17ORF70	NA	0.690637	-0.534	9.6e-05	1.44794
ILMN_1790909	NFE2L2	4780	1.39668	0.482	0.000986		ILMN_1793950	P704P	NA	0.690637	-0.534	0.002274	1.44794
ILMN_1781400	SLC7A2	6542	1.39668	0.482	0.005676		ILMN_2364022	SLC16A3	9123	0.690637	-0.534	0.002653	1.44794
ILMN_3309349	SNHG8	100093630	1.39571	0.481	0.022861		ILMN_1651405	BRD9	65980	0.691595	-0.532	1e-06	1.44593
ILMN_1785635	BRD3	8019	1.39474	0.48	0.000314		ILMN_1784238	SEC22B	9554	0.691595	-0.532	0.003031	1.44593
ILMN_3243291	LOC100133372	NA	1.39474	0.48	0.000749		ILMN_1691291	PIGS	94005	0.692075	-0.531	7e-06	1.44493
ILMN_2205350	C6ORF66	NA	1.39474	0.48	0.002203		ILMN_1773002	LOC730417	NA	0.692075	-0.531	0.001446	1.44493
ILMN_2072541	RAB11FIP2	22841	1.39474	0.48	0.00462		ILMN_1755123	GBA	2629	0.692555	-0.53	0.000635	1.44393
ILMN_1721337	MRPS18B	28973	1.39378	0.479	0.000189		ILMN_1682139	RAI14	26064	0.692555	-0.53	0.008476	1.44393
ILMN_1749432	MRPL32	64983	1.39378	0.479	0.000444		ILMN_1814213	PQLC3	NA	0.693515	-0.528	3.7e-05	1.44193
ILMN_2056479	TXNL2	NA	1.39378	0.479	0.001296		ILMN_2410523	DDR2	4921	0.693996	-0.527	5.3e-05	1.44093
ILMN_1689200	DHDH	27294	1.39281	0.478	0.000188		ILMN_2261076	NEDD9	4739	0.693996	-0.527	0.000536	1.44093
ILMN_1690352	ADO	84890	1.39281	0.478	0.00021		ILMN_3246214	B3GNT1	NA	0.694478	-0.526	0.000842	1.43993
ILMN_1730964	CLEC18C	283971	1.39281	0.478	0.009634		ILMN_1695290	FERMT2	10979	0.695441	-0.524	0.001824	1.43794
ILMN_1792672	POLR2D	5433	1.39185	0.477	0.000167		ILMN_1778836	SFRS7	NA	0.695923	-0.523	0.001437	1.43694
ILMN_1814113	ZFR	51663	1.39185	0.477	0.00017		ILMN_1757552	PTRF	NA	0.696406	-0.522	1.5e-05	1.43594
ILMN_1681972	TMEM69	51249	1.39185	0.477	0.00026		ILMN_1766499	HSPA2	3306	0.696406	-0.522	0.001047	1.43594
ILMN_1779404	PUF60	22827	1.39088	0.476	8.9e-05		ILMN_2075440	PDIA3P	NA	0.696406	-0.522	0.002505	1.43594
ILMN_1687922	RP9	6100	1.39088	0.476	0.000668		ILMN_1775579	ACAD9	28976	0.697372	-0.52	2.2e-05	1.43396
ILMN_2156982	IMP4	92856	1.38992	0.475	3e-05		ILMN_1751234	C1GALT1C1	29071	0.697372	-0.52	0.000156	1.43396
ILMN_2196097	PPP2CA	5515	1.38992	0.475	0.000767		ILMN_2123402	TMEM4	NA	0.697855	-0.519	6.1e-05	1.43296
ILMN_1736340	ANGEL2	90806	1.38992	0.475	0.002749		ILMN_1787844	C19ORF10	NA	0.698339	-0.518	1.3e-05	1.43197
ILMN_1787370	C2ORF56	NA	1.38896	0.474	0.000126		ILMN_1772991	CHPF2	54480	0.699308	-0.516	0.000322	1.42999
ILMN_1765091	ANKHD1	54882	1.38896	0.474	0.000158		ILMN_1728734	PSG5	5673	0.699308	-0.516	0.004305	1.42999
ILMN_1704876	USP38	84640	1.38896	0.474	0.000663		ILMN_1701413	PIGQ	9091	0.699793	-0.515	3e-06	1.42899
ILMN_3237589	PHAX	51808	1.38896	0.474	0.001519		ILMN_3236945	PTPMT1	114971	0.699793	-0.515	3.3e-05	1.42899
ILMN_1697440	PRPF4	9128	1.38799	0.473	0.000212		ILMN_1662848	TXNDC15	79770	0.699793	-0.515	0.000167	1.42899
ILMN_1802157	THOC1	9984	1.38799	0.473	0.000333		ILMN_2377900	MAP1B	4131	0.700278	-0.514	0.021382	1.428
ILMN_1657888	SALL1	6299	1.38799	0.473	0.00231		ILMN_1780236	PMM1	5372	0.700764	-0.513	0.000155	1.42701
ILMN_1673936	KHSRP	8570	1.38799	0.473	0.003533		ILMN_1744912	CTTN	2017	0.700764	-0.513	0.000376	1.42701
ILMN_1790309	PINX1	54984	1.38799	0.473	0.00525		ILMN_1799856	NOMO2	283820	0.70125	-0.512	0.000492	1.42603
ILMN_2318643	TGIF1	7050	1.38703	0.472	0.000216		ILMN_1686664	MT2A	4502	0.701736	-0.511	0.000252	1.42504
ILMN_1727361	LEMD3	23592	1.38607	0.471	0.000232		ILMN_2408576	FAM129B	NA	0.701736	-0.511	0.00077	1.42504
ILMN_1757384	RAN	5901	1.38607	0.471	0.000395		ILMN_1772612	ANGPTL2	23452	0.701736	-0.511	0.025709	1.42504
ILMN_1700028	C9ORF156	NA	1.38511	0.47	0.000265		ILMN_1726873	TPCN2	219931	0.702222	-0.51	0.000208	1.42405
ILMN_2066667	RRP8	23378	1.38511	0.47	0.001499		ILMN_1659297	FZD6	8323	0.702222	-0.51	0.001495	1.42405
ILMN_1776263	TMEM174	134288	1.38511	0.47	0.011945		ILMN_1711516	ATP6V1A	523	0.702709	-0.509	4.5e-05	1.42306
ILMN_1713449	TBX3	6926	1.38415	0.469	0.000302		ILMN_1741613	SERINC1	57515	0.702709	-0.509	0.004073	1.42306
ILMN_1703430	FLJ10374	NA	1.38415	0.469	0.00045		ILMN_1685703	ACOX2	8309	0.702709	-0.509	0.017831	1.42306
ILMN_2066124	AFG3L2	10939	1.38415	0.469	0.000502		ILMN_1808777	EHD2	30846	0.703197	-0.508	0.001606	1.42208
ILMN_1710873	ZNF330	27309	1.38415	0.469	0.002885		ILMN_2230016	HIGD1A	25994	0.703197	-0.508	0.002009	1.42208
ILMN_2104924	C21ORF70	NA	1.38319	0.468	0.000151		ILMN_1681340	C1ORF41	NA	0.703684	-0.507	0.004337	1.42109
ILMN_1676846	ABCE1	6059	1.38319	0.468	0.001202		ILMN_2211780	SLC25A4	291	0.704172	-0.506	0.000285	1.42011
ILMN_1671891	PID1	55022	1.38319	0.468	0.002044		ILMN_1688480	CCND1	595	0.704172	-0.506	0.000904	1.42011
ILMN_3244506	LOC441089	NA	1.38223	0.467	6e-06		ILMN_1667966	C1ORF24	NA	0.704172	-0.506	0.009417	1.42011
ILMN_3225894	LOC729774	729774	1.38223	0.467	0.001692		ILMN_1733756	COL12A1	1303	0.704172	-0.506	0.033735	1.42011
ILMN_2110252	NPM3	10360	1.38223	0.467	0.002454		ILMN_2087702	MYH9	4627	0.70466	-0.505	1.7e-05	1.41912
ILMN_1660547	ERC1	23085	1.38223	0.467	0.046453		ILMN_3223181	SEC13	6396	0.705149	-0.504	0.001927	1.41814
ILMN_1726842	TYW3	127253	1.38127	0.466	1.7e-05		ILMN_2075603	MRGPRF	116535	0.705638	-0.503	5.4e-05	1.41716
ILMN_1686750	MGEA5	NA	1.38127	0.466	0.00021		ILMN_1773901	STX12	23673	0.705638	-0.503	0.000166	1.41716
ILMN_1760849	NETO2	81831	1.38127	0.466	0.000318		ILMN_2324994	IKBIP	121457	0.706617	-0.501	0.00029	1.41519
ILMN_1733377	FASTKD5	60493	1.38127	0.466	0.00045		ILMN_1795429	VCL	7414	0.706617	-0.501	0.000321	1.41519
ILMN_1789410	ZSCAN21	7589	1.38127	0.466	0.000571		ILMN_1659753	LAMP2	3920	0.706617	-0.501	0.000491	1.41519
ILMN_1771057	XAB2	56949	1.38127	0.466	0.007424		ILMN_1805448	EPB41L2	2037	0.706617	-0.501	0.000946	1.41519
ILMN_1720373	SLC7A5	8140	1.38127	0.466	0.014336		ILMN_1764109	C1R	715	0.707107	-0.5	0.008936	1.41421
ILMN_1710354	KIFC3	3801	1.38127	0.466	0.038002		ILMN_1785765	TM9SF2	9375	0.707597	-0.499	6.8e-05	1.41323
ILMN_2348050	MRPL21	219927	1.38032	0.465	0.000288		ILMN_2086890	ANGPT1	284	0.707597	-0.499	0.001095	1.41323
ILMN_1678140	TTC4	7268	1.38032	0.465	0.00074		ILMN_1752520	SLFN11	91607	0.707597	-0.499	0.00345	1.41323
ILMN_1680703	MRPS15	64960	1.38032	0.465	0.000884		ILMN_1737283	MGC39900	NA	0.707597	-0.499	0.02726	1.41323
ILMN_3221790	LOC729123	NA	1.38032	0.465	0.00104		ILMN_2134538	FTHL11	NA	0.707597	-0.499	0.038505	1.41323
ILMN_1679405	DDX56	54606	1.38032	0.465	0.001123		ILMN_3260017	HNRNPK	3190	0.70907	-0.496	0.001885	1.4103
ILMN_1665004	CASC3	22794	1.38032	0.465	0.00179		ILMN_2296950	APOBEC3F	200316	0.70907	-0.496	0.01198	1.4103
ILMN_1743638	ABCG1	9619	1.38032	0.465	0.019255		ILMN_2179726	C16ORF93	NA	0.709562	-0.495	1.3e-05	1.40932
ILMN_1714809	RPIA	22934	1.37936	0.464	9.9e-05		ILMN_1804611	C12ORF23	NA	0.710054	-0.494	0.000302	1.40834
ILMN_1719039	UBE2G1	7326	1.37936	0.464	0.000225		ILMN_1708934	ADM	133	0.710054	-0.494	0.004419	1.40834
ILMN_1672128	ATF4	468	1.37936	0.464	0.003834		ILMN_1787885	NUDT18	79873	0.710546	-0.493	4.9e-05	1.40737
ILMN_1690282	CRADD	8738	1.37841	0.463	0.000112		ILMN_1701204	VEGFC	7424	0.711039	-0.492	0.003462	1.40639
ILMN_2394498	SYF2	25949	1.37841	0.463	0.00026		ILMN_1712312	RAB11A	8766	0.711532	-0.491	5.4e-05	1.40542
ILMN_2182198	ICT1	NA	1.37841	0.463	0.001015		ILMN_1707336	ARPC4	10093	0.711532	-0.491	0.000167	1.40542
ILMN_1810228	TTF2	8458	1.37841	0.463	0.001658		ILMN_2101885	TUBB	203068	0.711532	-0.491	0.000196	1.40542
ILMN_1730658	YTHDF2	51441	1.37745	0.462	0.000113		ILMN_3238058	LOC151162	NA	0.711532	-0.491	0.000842	1.40542
ILMN_1730048	C7ORF26	NA	1.37745	0.462	0.000141		ILMN_1705302	FCGRT	2217	0.711532	-0.491	0.00178	1.40542
ILMN_1804812	ANAPC1	64682	1.37745	0.462	0.000342		ILMN_3236904	LOC648740	NA	0.712025	-0.49	0.000102	1.40444
ILMN_1753498	COASY	80347	1.37745	0.462	0.00037		ILMN_2124585	GREM1	26585	0.712025	-0.49	0.001408	1.40444
ILMN_1686194	SDCCAG10	NA	1.37745	0.462	0.004907		ILMN_2151281	GABARAPL1	23710	0.712025	-0.49	0.002608	1.40444
ILMN_1711628	LOC728951	NA	1.3765	0.461	0.000208		ILMN_2222880	SLC25A42	284439	0.712025	-0.49	0.002964	1.40444
ILMN_1757847	C11ORF68	NA	1.3765	0.461	0.000872		ILMN_1714335	RDH10	157506	0.712519	-0.489	0.028904	1.40347
ILMN_2175265	TMEM11	8834	1.3765	0.461	0.001171		ILMN_2317923	TMEM132A	54972	0.712519	-0.489	0.032802	1.40347
ILMN_1720124	RCC2	55920	1.3765	0.461	0.014792		ILMN_1756439	SCRN1	9805	0.713013	-0.488	0.001421	1.4025
ILMN_2319414	BTF3	689	1.37554	0.46	0.000395		ILMN_1741003	ANXA5	308	0.713013	-0.488	0.003453	1.4025
ILMN_1754570	KCTD8	386617	1.37554	0.46	0.009102		ILMN_1719986	PIK3IP1	113791	0.713013	-0.488	0.005483	1.4025
ILMN_1670263	C1ORF71	NA	1.37459	0.459	0.000266		ILMN_1796339	PLEKHA2	59339	0.713013	-0.488	0.018816	1.4025
ILMN_1671452	MRPL44	65080	1.37459	0.459	0.001247		ILMN_1733851	DACT3	147906	0.714002	-0.486	0.000166	1.40056
ILMN_1757439	RBM4	5936	1.37459	0.459	0.002129		ILMN_1775829	PERP	64065	0.714497	-0.485	6.7e-05	1.39959
ILMN_1801664	POLR3K	51728	1.37364	0.458	4.8e-05		ILMN_1750100	TUBB4Q	NA	0.714497	-0.485	0.002722	1.39959
ILMN_1815051	API5	8539	1.37364	0.458	0.000255		ILMN_2139396	IGDCC4	57722	0.714497	-0.485	0.015967	1.39959
ILMN_1746465	FJX1	24147	1.37364	0.458	0.000365		ILMN_1735155	GLB1	2720	0.714993	-0.484	0.000248	1.39862
ILMN_1686553	INTS2	57508	1.37364	0.458	0.000395		ILMN_1697694	ATP6AP1	537	0.714993	-0.484	0.002143	1.39862
ILMN_2158003	KIAA1683	NA	1.37364	0.458	0.001437		ILMN_1683927	ITGAE	3682	0.715488	-0.483	0.024305	1.39765
ILMN_1676548	BZW2	28969	1.37364	0.458	0.011228		ILMN_1672591	SCN9A	6335	0.715984	-0.482	0.000522	1.39668
ILMN_1790354	RABGGTB	5876	1.37268	0.457	0.001443		ILMN_1763000	ADAP2	55803	0.716481	-0.481	2.1e-05	1.39571
ILMN_1673704	INA	9118	1.37268	0.457	0.009558		ILMN_1687247	SPATA20	64847	0.716481	-0.481	0.000577	1.39571
ILMN_1654543	MED6	10001	1.37173	0.456	0.000128		ILMN_1804150	HIBADH	11112	0.717475	-0.479	0.000499	1.39378
ILMN_1674780	SF3B1	23451	1.37173	0.456	0.000349		ILMN_1803180	PRDX6	9588	0.717972	-0.478	3.1e-05	1.39281
ILMN_2414165	PRDM1	639	1.37173	0.456	0.000444		ILMN_1694432	CRIP2	1397	0.71847	-0.477	0.000901	1.39185
ILMN_2411559	PUS1	80324	1.37173	0.456	0.000787		ILMN_1758398	GUK1	2987	0.718968	-0.476	0.000164	1.39088
ILMN_1681558	LOC728956	NA	1.37078	0.455	0.000469		ILMN_1766925	CDH13	1012	0.718968	-0.476	0.003335	1.39088
ILMN_1719097	C18ORF8	NA	1.37078	0.455	0.000492		ILMN_1735453	FAM98A	25940	0.719467	-0.475	0.000882	1.38992
ILMN_1703524	SRP68	6730	1.37078	0.455	0.001658		ILMN_2405642	DHDDS	79947	0.719467	-0.475	0.001076	1.38992
ILMN_1678998	LRRC14	9684	1.37078	0.455	0.00424		ILMN_1693136	VTI1B	10490	0.719467	-0.475	0.001223	1.38992
ILMN_1763036	CLCN6	1185	1.36983	0.454	0.000125		ILMN_1655429	TNFAIP1	7126	0.719467	-0.475	0.006339	1.38992
ILMN_2405628	TOP1MT	116447	1.36983	0.454	0.001273		ILMN_1733515	LOXL3	84695	0.719467	-0.475	0.006379	1.38992
ILMN_2130838	UTP11L	NA	1.36983	0.454	0.001452		ILMN_1685312	PSG3	5671	0.719966	-0.474	0.00421	1.38896
ILMN_1709132	ELP2	55250	1.36983	0.454	0.004574		ILMN_1662166	PTK7	5754	0.720465	-0.473	0.000964	1.38799
ILMN_2209180	P15RS	NA	1.36983	0.454	0.023718		ILMN_1755391	ARL2BP	23568	0.720465	-0.473	0.00593	1.38799
ILMN_1672660	MBP	4155	1.36888	0.453	0.000127		ILMN_1697420	TINF2	26277	0.720465	-0.473	0.036136	1.38799
ILMN_1673682	GATAD2A	54815	1.36888	0.453	0.000221		ILMN_1673566	ADAMTS1	9510	0.720465	-0.473	0.043498	1.38799
ILMN_2389273	FXR1	8087	1.36888	0.453	0.00026		ILMN_1737157	GRAMD1A	57655	0.720964	-0.472	3.1e-05	1.38703
ILMN_1671005	IRF2BP2	359948	1.36888	0.453	0.000449		ILMN_1693045	TMED1	11018	0.720964	-0.472	5.6e-05	1.38703
ILMN_2168992	FBXO30	84085	1.36888	0.453	0.00049		ILMN_1741727	QPCT	25797	0.720964	-0.472	0.000129	1.38703
ILMN_1792910	MNT	4335	1.36888	0.453	0.000672		ILMN_1767816	APH1B	83464	0.720964	-0.472	0.000771	1.38703
ILMN_2186597	RPP21	79897	1.36888	0.453	0.000997		ILMN_1679391	MAMDC2	256691	0.720964	-0.472	0.003808	1.38703
ILMN_1673111	TSEN34	79042	1.36888	0.453	0.001769		ILMN_2085922	WRB	NA	0.720964	-0.472	0.00568	1.38703
ILMN_1651513	SKIV2L2	NA	1.36888	0.453	0.035695		ILMN_1763539	IER3IP1	51124	0.721464	-0.471	0.000245	1.38607
ILMN_3247979	LOC100132024	NA	1.36888	0.453	0.04601		ILMN_1789136	SERF2	10169	0.721464	-0.471	0.000305	1.38607
ILMN_1708147	TBPL1	9519	1.36794	0.452	0.000336		ILMN_1796712	S100A10	6281	0.721464	-0.471	0.000564	1.38607
ILMN_2183389	TTC9C	283237	1.36794	0.452	0.000558		ILMN_1812262	DDR1	780	0.721464	-0.471	0.000905	1.38607
ILMN_1738369	TUFM	7284	1.36794	0.452	0.001303		ILMN_1716026	ARMCX6	54470	0.721965	-0.47	0.000161	1.38511
ILMN_1685661	RRP15	51018	1.36699	0.451	0.000331		ILMN_1784985	PRRT3	285368	0.721965	-0.47	0.003237	1.38511
ILMN_1737561	LOC88523	NA	1.36699	0.451	0.000402		ILMN_2311052	COL13A1	1305	0.722465	-0.469	0.000155	1.38415
ILMN_1679867	LOC642255	NA	1.36699	0.451	0.000869		ILMN_1759915	ARPC1A	10552	0.722465	-0.469	0.002332	1.38415
ILMN_1670638	PITPNC1	26207	1.36699	0.451	0.002071		ILMN_1810559	RHOQ	23433	0.722966	-0.468	0.000401	1.38319
ILMN_1763264	MRPL2	51069	1.36699	0.451	0.003153		ILMN_2412927	GMPPB	29925	0.722966	-0.468	0.000677	1.38319
ILMN_1655316	PSMC6	5706	1.36699	0.451	0.029163		ILMN_1688848	TMEM44	93109	0.723467	-0.467	0.000208	1.38223
ILMN_1673788	CDV3	55573	1.36604	0.45	0.001335		ILMN_1787026	SEC61G	23480	0.723467	-0.467	0.000844	1.38223
ILMN_1659095	LOC644029	NA	1.36604	0.45	0.031314		ILMN_1746013	SPOCK1	6695	0.723467	-0.467	0.000887	1.38223
ILMN_1679324	EIF1B	10289	1.36509	0.449	0.000572		ILMN_1683576	MAGED2	10916	0.723467	-0.467	0.002608	1.38223
ILMN_1809951	ZNF200	7752	1.36509	0.449	0.000605		ILMN_1704286	FXYD5	53827	0.723969	-0.466	0.000106	1.38127
ILMN_1671270	EMP2	2013	1.36509	0.449	0.001827		ILMN_3187535	FAM30A	9834	0.724471	-0.465	0.000552	1.38032
ILMN_1745119	C7ORF11	NA	1.36509	0.449	0.001904		ILMN_1808898	NPR2	4882	0.724471	-0.465	0.000867	1.38032
ILMN_1796074	C18ORF56	NA	1.36509	0.449	0.002069		ILMN_1754660	ZCCHC24	219654	0.724973	-0.464	0.000156	1.37936
ILMN_2347888	LARP4	113251	1.36509	0.449	0.004449		ILMN_1810875	SYNGR1	9145	0.724973	-0.464	0.000283	1.37936
ILMN_1718815	SLTM	79811	1.36509	0.449	0.005354		ILMN_1755234	SSH3	54961	0.724973	-0.464	0.001326	1.37936
ILMN_1743137	BAT2D1	NA	1.36509	0.449	0.005539		ILMN_1773650	LRRN3	54674	0.724973	-0.464	0.01052	1.37936
ILMN_1788604	WBP2	23558	1.36509	0.449	0.011284		ILMN_2129234	TMEM47	83604	0.725476	-0.463	0.001193	1.37841
ILMN_1718069	MIS12	79003	1.36415	0.448	0.000339		ILMN_1763447	PLXNB2	23654	0.725476	-0.463	0.004449	1.37841
ILMN_1717745	TIAL1	7073	1.36415	0.448	0.002595		ILMN_1727332	ATPIF1	NA	0.725979	-0.462	0.000766	1.37745
ILMN_2413259	SOCS4	122809	1.36415	0.448	0.006115		ILMN_1652456	TMEM98	26022	0.725979	-0.462	0.005886	1.37745
ILMN_1694603	SMARCC1	6599	1.3632	0.447	0.000371		ILMN_1654441	OAT	4942	0.725979	-0.462	0.008542	1.37745
ILMN_1683932	ZNF425	155054	1.3632	0.447	0.013643		ILMN_1676088	MSRB3	253827	0.726483	-0.461	0.000283	1.3765
ILMN_1798804	SRPK1	6732	1.36226	0.446	0.00076		ILMN_1670145	DFNA5	NA	0.726483	-0.461	0.0012	1.3765
ILMN_1657612	LOC285900	NA	1.36226	0.446	0.000889		ILMN_1789599	NBL1	4681	0.726483	-0.461	0.006573	1.3765
ILMN_1759513	RND3	390	1.36226	0.446	0.020911		ILMN_1703477	ARHGEF2	9181	0.726483	-0.461	0.019013	1.3765
ILMN_1786242	LOC649821	NA	1.36226	0.446	0.026		ILMN_1683817	UBE2Q2	92912	0.726986	-0.46	0.000441	1.37554
ILMN_1694479	WDR18	57418	1.36131	0.445	4.2e-05		ILMN_2132982	IGFBP5	3488	0.72749	-0.459	0.000539	1.37459
ILMN_2381121	UQCC	NA	1.36131	0.445	0.000995		ILMN_1811551	DERA	51071	0.72749	-0.459	0.007089	1.37459
ILMN_1787212	CDKN1A	1026	1.36131	0.445	0.001973		ILMN_1780769	TUBB2C	NA	0.7285	-0.457	0.000771	1.37268
ILMN_1736510	FOXN2	3344	1.36131	0.445	0.021016		ILMN_1698100	ANXA2P1	303	0.7285	-0.457	0.007988	1.37268
ILMN_1708203	OTUD4	54726	1.36131	0.445	0.022107		ILMN_1803213	MXRA5	25878	0.7285	-0.457	0.022007	1.37268
ILMN_2124361	LEAP2	116842	1.36037	0.444	7.1e-05		ILMN_1770800	PODN	127435	0.729005	-0.456	0.001695	1.37173
ILMN_1711650	KCNE1L	NA	1.36037	0.444	0.000219		ILMN_1803995	TM7SF3	51768	0.72951	-0.455	0.000491	1.37078
ILMN_1803997	SDCCAG3	NA	1.36037	0.444	0.000444		ILMN_2399036	SEPN1	NA	0.72951	-0.455	0.001292	1.37078
ILMN_1652287	NOG	9241	1.36037	0.444	0.000766		ILMN_1796216	VASH1	22846	0.730016	-0.454	0.000123	1.36983
ILMN_1767892	DUSP12	11266	1.36037	0.444	0.000924		ILMN_2328029	EXT2	2132	0.730016	-0.454	0.00045	1.36983
ILMN_3244286	TANC2	26115	1.36037	0.444	0.001061		ILMN_1788387	UGCGL2	NA	0.730016	-0.454	0.002731	1.36983
ILMN_1653896	ATRIP	84126	1.36037	0.444	0.004339		ILMN_1730734	TMEM205	374882	0.730016	-0.454	0.003328	1.36983
ILMN_1703617	AHSA1	10598	1.36037	0.444	0.006519		ILMN_1809437	RHBDD2	57414	0.730522	-0.453	0.000273	1.36888
ILMN_1661945	C14ORF156	NA	1.35943	0.443	9.6e-05		ILMN_2364376	ILK	3611	0.730522	-0.453	0.000291	1.36888
ILMN_1772677	CNOT4	4850	1.35943	0.443	0.000198		ILMN_1771593	RRM1	6240	0.730522	-0.453	0.000923	1.36888
ILMN_1768743	FIP1L1	81608	1.35849	0.442	5.4e-05		ILMN_1740319	IFI27L2	83982	0.730522	-0.453	0.002856	1.36888
ILMN_1774990	C16ORF13	NA	1.35849	0.442	0.00035		ILMN_1758941	REEP5	7905	0.730522	-0.453	0.00424	1.36888
ILMN_1658416	MRPS18C	51023	1.35849	0.442	0.002474		ILMN_2226324	BRP44L	NA	0.730522	-0.453	0.007662	1.36888
ILMN_2196337	C12ORF11	NA	1.35849	0.442	0.003265		ILMN_1677534	SCAP	22937	0.730522	-0.453	0.015463	1.36888
ILMN_1693669	WDR79	NA	1.35849	0.442	0.003399		ILMN_1762308	LOC654191	NA	0.731029	-0.452	0.000185	1.36794
ILMN_1745423	UTP3	57050	1.35755	0.441	0.000317		ILMN_1783226	SSR2	6746	0.732043	-0.45	0.000489	1.36604
ILMN_1661197	CLCF1	23529	1.35755	0.441	0.002405		ILMN_1659659	MAGEH1	28986	0.732043	-0.45	0.004109	1.36604
ILMN_1720158	ETS2	2114	1.35755	0.441	0.013176		ILMN_1727532	OLFML3	56944	0.732043	-0.45	0.006319	1.36604
ILMN_1761479	ZC3HC1	51530	1.3566	0.44	7.1e-05		ILMN_2326071	MYL6	4637	0.73255	-0.449	0.000119	1.36509
ILMN_3238889	RPRD2	23248	1.3566	0.44	0.000232		ILMN_1668507	DDAH1	23576	0.73255	-0.449	0.000534	1.36509
ILMN_1853876	HS.567759	NA	1.3566	0.44	0.000452		ILMN_1687533	SEMA4D	10507	0.73255	-0.449	0.001558	1.36509
ILMN_1679727	CLK1	1195	1.3566	0.44	0.002165		ILMN_1803277	MVP	9961	0.733058	-0.448	0.000982	1.36415
ILMN_3229033	LOC732360	NA	1.3566	0.44	0.012683		ILMN_1766221	B4GALT1	2683	0.733058	-0.448	0.003413	1.36415
ILMN_1686811	LOC402644	NA	1.3566	0.44	0.035424		ILMN_1810725	FAM129A	NA	0.733058	-0.448	0.015144	1.36415
ILMN_1746598	SCNM1	79005	1.35566	0.439	0.000346		ILMN_1720858	C6ORF115	NA	0.733058	-0.448	0.021134	1.36415
ILMN_1856480	HS.19339	NA	1.35566	0.439	0.000489		ILMN_1756992	MUC1	4582	0.733567	-0.447	0.000732	1.3632
ILMN_1714600	NAV3	89795	1.35566	0.439	0.005069		ILMN_2168314	PGM3	5238	0.733567	-0.447	0.004813	1.3632
ILMN_1786469	FBXO22	26263	1.35566	0.439	0.009653		ILMN_2151739	CAT	847	0.734075	-0.446	0.004497	1.36226
ILMN_3236239	LOC100129550	NA	1.35566	0.439	0.012905		ILMN_1768558	LOC727848	NA	0.734075	-0.446	0.006753	1.36226
ILMN_1801230	DNASE1L1	1774	1.35566	0.439	0.019861		ILMN_1717262	PROCR	10544	0.734075	-0.446	0.032264	1.36226
ILMN_1771139	FBXO31	79791	1.35472	0.438	0.000103		ILMN_1765796	ENO2	2026	0.734584	-0.445	0.018018	1.36131
ILMN_2195821	C5ORF41	NA	1.35472	0.438	0.000633		ILMN_1769092	FAM176B	NA	0.735094	-0.444	0.001397	1.36037
ILMN_1790577	SLC35F2	54733	1.35472	0.438	0.000706		ILMN_1772743	PIGK	10026	0.735094	-0.444	0.006386	1.36037
ILMN_1810423	RPP40	10799	1.35472	0.438	0.001614		ILMN_1785356	DENND5A	23258	0.735094	-0.444	0.019388	1.36037
ILMN_1765829	NUFIP2	57532	1.35472	0.438	0.007934		ILMN_1660000	SNURF	8926	0.735603	-0.443	0.001027	1.35943
ILMN_1688034	COIL	8161	1.35379	0.437	0.000194		ILMN_2409642	TRO	7216	0.735603	-0.443	0.001551	1.35943
ILMN_1793988	BDNF	627	1.35379	0.437	0.000489		ILMN_1815734	FCHSD2	9873	0.735603	-0.443	0.021229	1.35943
ILMN_1785795	METAP1	23173	1.35379	0.437	0.001374		ILMN_2220739	TMCO3	55002	0.736113	-0.442	4e-05	1.35849
ILMN_1761044	GNB1L	54584	1.35379	0.437	0.001394		ILMN_3184724	C7ORF58	NA	0.736113	-0.442	0.000327	1.35849
ILMN_1670931	PDS5A	23244	1.35379	0.437	0.001647		ILMN_1659564	SEC61A1	29927	0.736113	-0.442	0.001211	1.35849
ILMN_1660661	TCP1	6950	1.35379	0.437	0.001811		ILMN_1725534	ACTN4	81	0.736113	-0.442	0.001674	1.35849
ILMN_1684964	ZNF212	7988	1.35379	0.437	0.003182		ILMN_2142554	NENF	29937	0.736113	-0.442	0.001991	1.35849
ILMN_1753183	CDCA4	55038	1.35379	0.437	0.01791		ILMN_2117171	LMO4	8543	0.736113	-0.442	0.002666	1.35849
ILMN_2319994	RPL3	6122	1.35379	0.437	0.019843		ILMN_1742450	TAPBP	6892	0.736113	-0.442	0.026874	1.35849
ILMN_1800540	CD55	1604	1.35379	0.437	0.031796		ILMN_1725079	TSPAN31	6302	0.736624	-0.441	0.000157	1.35755
ILMN_1660305	PDE12	201626	1.35285	0.436	0.000197		ILMN_1797974	AIG1	51390	0.736624	-0.441	0.001594	1.35755
ILMN_2389582	HNRNPL	3191	1.35285	0.436	0.000292		ILMN_2099301	UNC84B	NA	0.737135	-0.44	0.00145	1.3566
ILMN_1763828	MTF1	4520	1.35285	0.436	0.001159		ILMN_1794190	CCPG1	9236	0.737135	-0.44	0.001972	1.3566
ILMN_1756849	HIST1H2AE	NA	1.35285	0.436	0.001746		ILMN_1693452	GAL3ST4	79690	0.737135	-0.44	0.028553	1.3566
ILMN_1787265	ZNF503	84858	1.35285	0.436	0.003474		ILMN_2141482	SERPINF1	5176	0.737646	-0.439	0.000638	1.35566
ILMN_1697088	ARMC5	79798	1.35191	0.435	6.1e-05		ILMN_2041788	PLS3	5358	0.737646	-0.439	0.002016	1.35566
ILMN_2410742	JMJD1C	221037	1.35191	0.435	0.015463		ILMN_1748911	SNAP23	8773	0.737646	-0.439	0.002155	1.35566
ILMN_1691570	METTL5	29081	1.35191	0.435	0.028995		ILMN_1777794	PRKCSH	5589	0.737646	-0.439	0.003728	1.35566
ILMN_1803853	NOL7	51406	1.35097	0.434	3.6e-05		ILMN_1784364	STARD5	80765	0.738157	-0.438	0.01149	1.35472
ILMN_1696021	KPNA6	23633	1.35097	0.434	0.000736		ILMN_1682930	SIPA1	6494	0.738669	-0.437	0.000271	1.35379
ILMN_2333319	PTBP1	5725	1.35097	0.434	0.001123		ILMN_1775448	PFN2	5217	0.739181	-0.436	0.00036	1.35285
ILMN_1749218	TOPORS	10210	1.35097	0.434	0.001401		ILMN_2197365	RGS2	5997	0.739181	-0.436	0.001956	1.35285
ILMN_1739008	ATG9A	79065	1.35097	0.434	0.005045		ILMN_1664750	TMBIM4	51643	0.739181	-0.436	0.002083	1.35285
ILMN_2101920	HNRPH1	NA	1.35097	0.434	0.012803		ILMN_1791067	TESK1	7016	0.739181	-0.436	0.002189	1.35285
ILMN_2100689	MAP2K4	6416	1.35004	0.433	0.000183		ILMN_1704537	PHGDH	26227	0.739181	-0.436	0.002405	1.35285
ILMN_1741985	BBS10	79738	1.35004	0.433	0.000664		ILMN_1674236	HSPB1	3315	0.739181	-0.436	0.003557	1.35285
ILMN_2381397	HSPD1	3329	1.35004	0.433	0.006867		ILMN_1869109	HS.213061	NA	0.739181	-0.436	0.00392	1.35285
ILMN_2397776	ASB6	140459	1.3491	0.432	0.000228		ILMN_2380698	DSTN	11034	0.739181	-0.436	0.007657	1.35285
ILMN_1864422	HS.283402	NA	1.3491	0.432	0.002747		ILMN_1724293	KDELR2	11014	0.739181	-0.436	0.011579	1.35285
ILMN_1812973	RRP1B	23076	1.3491	0.432	0.00798		ILMN_1789751	MFSD1	64747	0.739694	-0.435	0.000929	1.35191
ILMN_1753279	HNRNPA0	10949	1.34817	0.431	9.4e-05		ILMN_2400874	SCYL1	57410	0.740207	-0.434	0.000176	1.35097
ILMN_1721669	IDH3B	3420	1.34817	0.431	0.000167		ILMN_1710284	HES1	3280	0.740207	-0.434	0.000596	1.35097
ILMN_2325234	PQBP1	10084	1.34817	0.431	0.000731		ILMN_1770084	TACC1	6867	0.740207	-0.434	0.00074	1.35097
ILMN_1789244	SOX8	30812	1.34817	0.431	0.001509		ILMN_1752579	ATP6V0A1	535	0.740207	-0.434	0.007485	1.35097
ILMN_2368971	PSMD12	5718	1.34817	0.431	0.002047		ILMN_3194508	ASAP2	8853	0.74072	-0.433	0.000213	1.35004
ILMN_1798129	C4ORF23	NA	1.34817	0.431	0.018976		ILMN_1683700	TNFSF12	8742	0.74072	-0.433	0.000345	1.35004
ILMN_2412761	MAFG	4097	1.34723	0.43	0.000105		ILMN_2309180	SMARCD3	6604	0.74072	-0.433	0.001606	1.35004
ILMN_1708841	GOLPH3	64083	1.34723	0.43	0.00106		ILMN_1677440	ATP6AP2	10159	0.74072	-0.433	0.004466	1.35004
ILMN_1746135	PHF23	79142	1.34723	0.43	0.001444		ILMN_1763147	NDUFB6	4712	0.74072	-0.433	0.006867	1.35004
ILMN_2395043	HSPA4	3308	1.34723	0.43	0.00207		ILMN_3282587	LOC644914	NA	0.74072	-0.433	0.008614	1.35004
ILMN_1684802	TAF5	6877	1.34723	0.43	0.002124		ILMN_1719695	NFKBIZ	64332	0.74072	-0.433	0.031044	1.35004
ILMN_1794011	CHST2	9435	1.34723	0.43	0.010138		ILMN_3245476	PHRF1	57661	0.741233	-0.432	0.000773	1.3491
ILMN_3226505	MSL3	10943	1.34723	0.43	0.033499		ILMN_1685124	TCTN1	79600	0.741233	-0.432	0.00274	1.3491
ILMN_1706539	KDM3B	51780	1.3463	0.429	0.000545		ILMN_2090105	TAGLN2	8407	0.741748	-0.431	0.000167	1.34817
ILMN_3307786	L3MBTL2	83746	1.3463	0.429	0.001779		ILMN_2050023	CCDC23	NA	0.741748	-0.431	0.001528	1.34817
ILMN_1752793	SAP18	10284	1.3463	0.429	0.001827		ILMN_1684628	ZFP90	146198	0.741748	-0.431	0.007216	1.34817
ILMN_1698478	SNAPC2	6618	1.3463	0.429	0.002321		ILMN_1766169	BCAT1	586	0.741748	-0.431	0.014144	1.34817
ILMN_2391522	MRPL47	57129	1.3463	0.429	0.008143		ILMN_1801043	GSN	2934	0.742262	-0.43	0.000992	1.34723
ILMN_2311518	TROVE2	NA	1.3463	0.429	0.010531		ILMN_1669323	BACE2	25825	0.742262	-0.43	0.001092	1.34723
ILMN_1780334	KCNJ2	3759	1.3463	0.429	0.013965		ILMN_1810054	CNN1	1264	0.742262	-0.43	0.006012	1.34723
ILMN_1712708	TRIM47	91107	1.3463	0.429	0.028316		ILMN_1673409	MGC16121	NA	0.742776	-0.429	0.00025	1.3463
ILMN_2188521	PVRL3	NA	1.3463	0.429	0.029722		ILMN_1809522	NACC2	138151	0.742776	-0.429	0.000766	1.3463
ILMN_1747650	BMP6	654	1.34537	0.428	0.001065		ILMN_1694539	MAP3K6	9064	0.742776	-0.429	0.001991	1.3463
ILMN_1689110	NOB1	28987	1.34537	0.428	0.004852		ILMN_1653711	FZD2	2535	0.742776	-0.429	0.002676	1.3463
ILMN_2411963	RBM39	9584	1.34537	0.428	0.013512		ILMN_1780141	TMEM66	NA	0.743291	-0.428	0.000489	1.34537
ILMN_1746252	LOC391811	NA	1.34537	0.428	0.014826		ILMN_1743340	CHST14	113189	0.743291	-0.428	0.001444	1.34537
ILMN_1788607	RPL23A	6147	1.34537	0.428	0.015137		ILMN_1711566	TIMP1	7076	0.743291	-0.428	0.002417	1.34537
ILMN_2097546	NUDC	10726	1.34444	0.427	4.7e-05		ILMN_1655405	SCARF2	91179	0.743291	-0.428	0.00295	1.34537
ILMN_1662334	DNAJA3	9093	1.34444	0.427	0.000351		ILMN_3200140	LOC645638	NA	0.743291	-0.428	0.032968	1.34537
ILMN_2411076	MATR3	9782	1.34444	0.427	0.000856		ILMN_1667361	COPZ2	51226	0.743807	-0.427	0.006558	1.34443
ILMN_2138765	PLIN2	123	1.34444	0.427	0.001674		ILMN_2359453	ERGIC3	51614	0.744323	-0.426	0.00205	1.3435
ILMN_1663035	SREBF1	6720	1.34444	0.427	0.00236		ILMN_1792314	ACTR1A	10121	0.744839	-0.425	0.000499	1.34257
ILMN_1740345	THYN1	29087	1.34444	0.427	0.002899		ILMN_2187718	COX17	10063	0.744839	-0.425	0.000732	1.34257
ILMN_3235148	FLJ43681	NA	1.34444	0.427	0.007331		ILMN_1724376	C2ORF30	NA	0.744839	-0.425	0.009659	1.34257
ILMN_1790807	XPC	7508	1.3435	0.426	0.000273		ILMN_1781388	PGM5	5239	0.744839	-0.425	0.014564	1.34257
ILMN_1706094	HECTD1	25831	1.3435	0.426	0.000686		ILMN_1696622	SLC38A6	145389	0.745355	-0.424	0.003173	1.34164
ILMN_1700202	TMEM135	65084	1.3435	0.426	0.001006		ILMN_1671149	MEG3	55384	0.745355	-0.424	0.00323	1.34164
ILMN_1672366	PIGY	84992	1.3435	0.426	0.001824		ILMN_1689953	CD81	975	0.745872	-0.423	0.001856	1.34071
ILMN_2363361	SFXN4	119559	1.3435	0.426	0.002542		ILMN_1692938	PSAT1	29968	0.745872	-0.423	0.013041	1.34071
ILMN_1729509	C1ORF43	NA	1.3435	0.426	0.003225		ILMN_3258795	FAM13B	51306	0.746389	-0.422	0.000336	1.33978
ILMN_1792092	ZCCHC8	55596	1.34257	0.425	0.000284		ILMN_1695962	SLC12A9	56996	0.746389	-0.422	0.001312	1.33978
ILMN_1701131	C2ORF49	NA	1.34257	0.425	0.000605		ILMN_1773780	FAM173A	NA	0.746389	-0.422	0.006506	1.33978
ILMN_1651347	SERTAD2	9792	1.34257	0.425	0.026729		ILMN_1678692	MPRIP	23164	0.746907	-0.421	0.006901	1.33886
ILMN_1757627	ZMYND19	116225	1.34164	0.424	6.5e-05		ILMN_1807493	ACVRL1	94	0.746907	-0.421	0.032108	1.33886
ILMN_1731354	PARL	55486	1.34164	0.424	0.00053		ILMN_1651343	ITGA11	22801	0.747425	-0.42	0.000886	1.33793
ILMN_2077733	C12ORF30	NA	1.34164	0.424	0.001491		ILMN_1803423	ARHGEF6	9459	0.747425	-0.42	0.007548	1.33793
ILMN_1659106	PHLDA3	23612	1.34164	0.424	0.007235		ILMN_1718972	MFSD3	113655	0.747943	-0.419	0.00024	1.337
ILMN_1671766	F12	2161	1.34071	0.423	0.00059		ILMN_1767448	LHFP	NA	0.747943	-0.419	0.001458	1.337
ILMN_2334303	SEC24B	10427	1.34071	0.423	0.00076		ILMN_2173835	FTHL3	NA	0.747943	-0.419	0.034332	1.337
ILMN_1740960	MACROD1	28992	1.34071	0.423	0.001094		ILMN_2407824	ATP1B1	481	0.748462	-0.418	0.002945	1.33607
ILMN_1700546	ELOVL6	79071	1.34071	0.423	0.001674		ILMN_1789733	CLIP3	25999	0.748462	-0.418	0.010744	1.33607
ILMN_1716384	ATL2	64225	1.34071	0.423	0.003533		ILMN_2377240	AKTIP	64400	0.7495	-0.416	0.00129	1.33422
ILMN_3240485	LOC100134498	NA	1.34071	0.423	0.00394		ILMN_1756910	PLA2G15	23659	0.7495	-0.416	0.002143	1.33422
ILMN_2411915	ATG4B	23192	1.34071	0.423	0.007798		ILMN_1761968	PPP1R14A	94274	0.7495	-0.416	0.008349	1.33422
ILMN_1780898	PRKCH	5583	1.34071	0.423	0.01129		ILMN_1807972	MICAL1	64780	0.7495	-0.416	0.010699	1.33422
ILMN_1808301	MRPL45	84311	1.34071	0.423	0.019843		ILMN_2082209	C20ORF100	NA	0.750019	-0.415	0.000658	1.3333
ILMN_2090802	TMEM79	84283	1.33978	0.422	0.000424		ILMN_1703692	LOC647000	NA	0.750019	-0.415	0.001746	1.3333
ILMN_3277905	LOC645313	NA	1.33978	0.422	0.001164		ILMN_1780058	DEGS1	8560	0.750019	-0.415	0.002787	1.3333
ILMN_1707534	NKRF	55922	1.33978	0.422	0.001219		ILMN_2412807	DCTN1	1639	0.750019	-0.415	0.021395	1.3333
ILMN_1756793	POLS	NA	1.33978	0.422	0.002542		ILMN_2349610	DPH3	285381	0.75054	-0.414	0.000957	1.33237
ILMN_1729546	C19ORF54	NA	1.33978	0.422	0.002793		ILMN_1709814	NMRAL1	57407	0.75054	-0.414	0.001626	1.33237
ILMN_1765401	RRN3	54700	1.33978	0.422	0.003872		ILMN_1810334	COMMD7	149951	0.75054	-0.414	0.001797	1.33237
ILMN_1734312	GCN1L1	NA	1.33978	0.422	0.005373		ILMN_1789001	SLC35B2	347734	0.75106	-0.413	0.00064	1.33145
ILMN_1654920	HNRPH3	NA	1.33978	0.422	0.00863		ILMN_1660341	LRPAP1	4043	0.75106	-0.413	0.00434	1.33145
ILMN_1708502	AFF4	27125	1.33978	0.422	0.012741		ILMN_1672947	CAST	831	0.75106	-0.413	0.019467	1.33145
ILMN_3308225	MIR1282	100302254	1.33978	0.422	0.019024		ILMN_1786105	PCBD1	5092	0.751581	-0.412	0.001423	1.33053
ILMN_1787064	ANKRD17	26057	1.33886	0.421	0.000433		ILMN_1706015	FAM43A	131583	0.751581	-0.412	0.002391	1.33053
ILMN_1786328	WDR40A	NA	1.33886	0.421	0.00064		ILMN_1763011	C7ORF10	NA	0.752102	-0.411	0.006364	1.32961
ILMN_1736096	DLL3	10683	1.33886	0.421	0.001182		ILMN_1652128	LMBRD1	55788	0.752102	-0.411	0.026092	1.32961
ILMN_1745513	MCAT	27349	1.33886	0.421	0.001311		ILMN_1657977	MSRB2	22921	0.752623	-0.41	0.010234	1.32869
ILMN_1766000	PM20D2	135293	1.33886	0.421	0.004065		ILMN_1764158	NLGN2	57555	0.752623	-0.41	0.038691	1.32869
ILMN_1811957	CAMSAP1	157922	1.33793	0.42	0.000123		ILMN_1702835	SH3BGRL	6451	0.753145	-0.409	0.008748	1.32777
ILMN_2227968	NTHL1	4913	1.33793	0.42	0.000221		ILMN_1691106	LOC729692	NA	0.753145	-0.409	0.025087	1.32777
ILMN_1670878	YTHDC1	91746	1.33793	0.42	0.00073		ILMN_1657475	GALT	2592	0.753668	-0.408	0.000375	1.32685
ILMN_1723235	DUS3L	56931	1.33793	0.42	0.001072		ILMN_1707084	UBE2D4	51619	0.753668	-0.408	0.000609	1.32685
ILMN_1754121	CSK	1445	1.33793	0.42	0.002672		ILMN_1733110	RASSF7	8045	0.753668	-0.408	0.000652	1.32685
ILMN_1788213	FRAT2	23401	1.33793	0.42	0.002786		ILMN_1659463	APAF1	317	0.75419	-0.407	0.032451	1.32593
ILMN_1796113	BCDIN3D	144233	1.337	0.419	0.002731		ILMN_1784352	CCM2	83605	0.754713	-0.406	0.002088	1.32501
ILMN_3235113	TOMM6	100188893	1.337	0.419	0.003068		ILMN_1765204	ST13	6767	0.754713	-0.406	0.002236	1.32501
ILMN_1762103	WDR48	57599	1.337	0.419	0.003081		ILMN_1672004	TOB1	10140	0.754713	-0.406	0.00952	1.32501
ILMN_1789510	STIP1	10963	1.337	0.419	0.003142		ILMN_1682567	CCDC106	29903	0.755236	-0.405	7.8e-05	1.32409
ILMN_1664833	MRPL50	54534	1.337	0.419	0.021305		ILMN_1794505	SHFM1	NA	0.755236	-0.405	0.000471	1.32409
ILMN_1760143	ADRM1	11047	1.33607	0.418	0.000164		ILMN_2327346	SSBP4	170463	0.755236	-0.405	0.001206	1.32409
ILMN_1672728	KCTD5	54442	1.33607	0.418	0.00074		ILMN_1651735	TGOLN2	10618	0.755236	-0.405	0.004175	1.32409
ILMN_3217815	LOC646294	NA	1.33607	0.418	0.001109		ILMN_1695432	TPST2	8459	0.75576	-0.404	0.001884	1.32317
ILMN_1722905	MRPS11	64963	1.33607	0.418	0.001344		ILMN_1671404	SVIL	6840	0.756284	-0.403	0.000336	1.32225
ILMN_1911605	HS.334831	NA	1.33607	0.418	0.001621		ILMN_1879496	HS.272065	NA	0.756808	-0.402	0.001514	1.32134
ILMN_1705093	ORC5L	NA	1.33607	0.418	0.004045		ILMN_3247452	LOC100128731	NA	0.757333	-0.401	0.002182	1.32042
ILMN_3263329	GAR1	54433	1.33607	0.418	0.005314		ILMN_1749521	SLC35E3	55508	0.757333	-0.401	0.004175	1.32042
ILMN_1695719	EIF2C2	NA	1.33515	0.417	0.001229		ILMN_1751258	NDUFA4	4697	0.757858	-0.4	0.003019	1.31951
ILMN_2321485	PPP1R8	5511	1.33515	0.417	0.001513		ILMN_2334760	ARMCX3	51566	0.757858	-0.4	0.008831	1.31951
ILMN_2412922	C14ORF43	NA	1.33515	0.417	0.005155		ILMN_3241354	LOC390660	NA	0.757858	-0.4	0.037035	1.31951
ILMN_1723843	CSNK2A2	1459	1.33515	0.417	0.033168		ILMN_1803788	LGALS3	3958	0.758384	-0.399	0.007999	1.31859
ILMN_2392635	ABCF1	23	1.33422	0.416	0.000148		ILMN_1721876	TIMP2	7077	0.758384	-0.399	0.010315	1.31859
ILMN_1760620	TMEM33	55161	1.33422	0.416	0.006753		ILMN_1672878	ABR	29	0.75891	-0.398	0.000229	1.31768
ILMN_1771601	UFSP1	402682	1.3333	0.415	0.000431		ILMN_1665909	LASP1	3927	0.75891	-0.398	0.002334	1.31768
ILMN_2054233	SENP6	26054	1.3333	0.415	0.000859		ILMN_2299612	TMEM150A	129303	0.75891	-0.398	0.007904	1.31768
ILMN_1746579	UBE2O	63893	1.3333	0.415	0.003528		ILMN_1768505	IL13RA1	3597	0.759436	-0.397	0.000252	1.31677
ILMN_2275248	ECE2	9718	1.3333	0.415	0.007863		ILMN_1711909	EDEM2	55741	0.759436	-0.397	0.003335	1.31677
ILMN_1762725	EIF3L	51386	1.3333	0.415	0.032246		ILMN_1657050	ARSK	153642	0.759436	-0.397	0.005676	1.31677
ILMN_1737535	TAF4	6874	1.33237	0.414	0.000842		ILMN_1801118	C16ORF33	NA	0.759436	-0.397	0.007161	1.31677
ILMN_1729179	SPATA5L1	79029	1.33237	0.414	0.000923		ILMN_2060086	ADAM23	8745	0.759436	-0.397	0.041442	1.31677
ILMN_1693702	MRFAP1L1	114932	1.33237	0.414	0.001049		ILMN_1667707	SPCS3	60559	0.759962	-0.396	0.002456	1.31585
ILMN_1686401	LOC728739	728739	1.33237	0.414	0.00146		ILMN_1800412	BMP1	649	0.759962	-0.396	0.003404	1.31585
ILMN_1719205	FBL	2091	1.33237	0.414	0.00249		ILMN_1687301	VCAN	1462	0.759962	-0.396	0.027291	1.31585
ILMN_1651385	MFN2	9927	1.33237	0.414	0.006757		ILMN_2098126	CCL5	6352	0.759962	-0.396	0.046016	1.31585
ILMN_3248758	LOC728934	NA	1.33237	0.414	0.009481		ILMN_1771261	SYNC1	NA	0.760489	-0.395	0.001175	1.31494
ILMN_1760256	RBM22	55696	1.33145	0.413	0.000104		ILMN_1778321	SLC2A6	11182	0.760489	-0.395	0.002299	1.31494
ILMN_1715636	EIF3B	8662	1.33145	0.413	0.000949		ILMN_1728426	INPPL1	3636	0.760489	-0.395	0.002673	1.31494
ILMN_2368713	TMEM189-UBE2V1	387522	1.33145	0.413	0.005201		ILMN_1773063	OSBPL1A	114876	0.760489	-0.395	0.007059	1.31494
ILMN_2374244	DYRK2	8445	1.33145	0.413	0.009109		ILMN_3307729	CXXC5	51523	0.760489	-0.395	0.010655	1.31494
ILMN_1690690	SEC23IP	11196	1.33053	0.412	0.000289		ILMN_1651950	TPST1	8460	0.761017	-0.394	0.001856	1.31403
ILMN_1786601	PLAGL2	5326	1.33053	0.412	0.000764		ILMN_1752478	DHRS3	9249	0.761017	-0.394	0.011421	1.31403
ILMN_1783285	CTPS	NA	1.33053	0.412	0.001457		ILMN_1654287	ADCY9	115	0.761017	-0.394	0.035836	1.31403
ILMN_1674633	UBE2H	7328	1.33053	0.412	0.006519		ILMN_1786273	C1ORF122	NA	0.761544	-0.393	0.003251	1.31312
ILMN_1760303	PIK3R1	5295	1.33053	0.412	0.007161		ILMN_2207363	RABAC1	10567	0.761544	-0.393	0.006719	1.31312
ILMN_3202432	LOC644464	NA	1.33053	0.412	0.022171		ILMN_1751330	RBCK1	10616	0.761544	-0.393	0.011593	1.31312
ILMN_1728514	BAG5	9529	1.32961	0.411	0.003938		ILMN_2152502	MGC72080	NA	0.761544	-0.393	0.014269	1.31312
ILMN_1800855	PPTC7	160760	1.32961	0.411	0.00424		ILMN_1816342	HS.534061	NA	0.761544	-0.393	0.027041	1.31312
ILMN_1694504	RNF220	55182	1.32869	0.41	0.000159		ILMN_1788250	LDOC1	23641	0.761544	-0.393	0.034933	1.31312
ILMN_2332990	DIABLO	56616	1.32869	0.41	0.000477		ILMN_1676665	CUEDC1	404093	0.762072	-0.392	0.005416	1.31221
ILMN_1725644	UBE2D2	7322	1.32869	0.41	0.00087		ILMN_1657708	MGLL	11343	0.762072	-0.392	0.008148	1.31221
ILMN_1779584	UTP18	51096	1.32777	0.409	0.002666		ILMN_1660533	RPN1	6184	0.762072	-0.392	0.010509	1.31221
ILMN_1704672	OBFC2B	NA	1.32777	0.409	0.00309		ILMN_1735045	A4GALT	53947	0.762072	-0.392	0.010918	1.31221
ILMN_1721922	NAB2	4665	1.32777	0.409	0.01178		ILMN_1783695	EPRS	NA	0.762601	-0.391	0.004383	1.3113
ILMN_1803060	MAML1	9794	1.32777	0.409	0.018154		ILMN_1802458	AGTRAP	57085	0.762601	-0.391	0.008742	1.3113
ILMN_1801122	LOC401317	NA	1.32685	0.408	0.000932		ILMN_2115862	ESPNL	339768	0.762601	-0.391	0.012299	1.3113
ILMN_1774890	LAS1L	81887	1.32685	0.408	0.001688		ILMN_1685286	PPP1R12C	54776	0.762601	-0.391	0.013701	1.3113
ILMN_1658259	DRG1	4733	1.32685	0.408	0.022023		ILMN_2281810	PSG4	5672	0.762601	-0.391	0.01389	1.3113
ILMN_2124352	DCUN1D5	84259	1.32593	0.407	0.004917		ILMN_2388507	AKT1	207	0.762601	-0.391	0.015071	1.3113
ILMN_1858599	HS.20255	NA	1.32593	0.407	0.006187		ILMN_1740180	SNX3	8724	0.76313	-0.39	0.001204	1.31039
ILMN_1684278	SNORD38A	94162	1.32593	0.407	0.006833		ILMN_1754529	SPG7	6687	0.76313	-0.39	0.004574	1.31039
ILMN_2251978	C21ORF66	NA	1.32593	0.407	0.025491		ILMN_1704385	LOC347376	NA	0.76313	-0.39	0.005204	1.31039
ILMN_1689446	EIF3G	8666	1.32501	0.406	0.005738		ILMN_2325506	BCAS4	55653	0.76313	-0.39	0.007394	1.31039
ILMN_1790136	C20ORF20	NA	1.32409	0.405	0.000284		ILMN_1801776	PSG9	5678	0.76313	-0.39	0.015788	1.31039
ILMN_3239113	LOC144438	NA	1.32409	0.405	0.000838		ILMN_1813746	CORO2A	7464	0.763659	-0.389	0.004979	1.30949
ILMN_1774028	MTFR1	9650	1.32409	0.405	0.001411		ILMN_3245314	LOC100133999	NA	0.763659	-0.389	0.009102	1.30949
ILMN_1775269	EID1	23741	1.32409	0.405	0.001751		ILMN_1716056	LMF2	91289	0.764188	-0.388	0.003203	1.30858
ILMN_1668834	RSF1	51773	1.32409	0.405	0.002466		ILMN_1767556	C10ORF10	NA	0.764188	-0.388	0.007836	1.30858
ILMN_1815759	CTDP1	9150	1.32409	0.405	0.005595		ILMN_2103919	LRFN3	79414	0.764188	-0.388	0.009955	1.30858
ILMN_1766916	RPAP3	79657	1.32409	0.405	0.015581		ILMN_1782292	LAMP1	3916	0.764188	-0.388	0.012449	1.30858
ILMN_1783840	FLJ42986	NA	1.32317	0.404	0.000304		ILMN_1701877	AXL	558	0.764188	-0.388	0.015295	1.30858
ILMN_2351930	TRIM33	51592	1.32317	0.404	0.000444		ILMN_2329165	MYO1C	4641	0.764718	-0.387	0.001843	1.30767
ILMN_1724826	DNM1L	10059	1.32317	0.404	0.002636		ILMN_1708204	COPG	NA	0.764718	-0.387	0.013023	1.30767
ILMN_3247064	SNRNP40	9410	1.32317	0.404	0.005806		ILMN_2387995	ANTXR1	84168	0.764718	-0.387	0.03366	1.30767
ILMN_1747241	IWS1	55677	1.32317	0.404	0.011095		ILMN_1728498	PCBP4	57060	0.765248	-0.386	0.001495	1.30677
ILMN_1703946	ADORA2B	136	1.32225	0.403	0.00076		ILMN_1738759	PIGT	51604	0.765248	-0.386	0.001972	1.30677
ILMN_2387636	ITGB4BP	NA	1.32225	0.403	0.002307		ILMN_1676563	HTRA1	5654	0.765248	-0.386	0.00213	1.30677
ILMN_1665423	ZFP91	80829	1.32225	0.403	0.003332		ILMN_1792508	TMEM59	9528	0.765779	-0.385	0.002027	1.30586
ILMN_1696532	RBBP5	5929	1.32225	0.403	0.008542		ILMN_1804955	CTSF	8722	0.765779	-0.385	0.002129	1.30586
ILMN_1661594	C2ORF42	NA	1.32134	0.402	0.00264		ILMN_1731287	ARFGAP3	26286	0.765779	-0.385	0.006485	1.30586
ILMN_1776109	ZNF622	90441	1.32134	0.402	0.005648		ILMN_2064606	TBC1D2B	23102	0.76631	-0.384	0.000642	1.30495
ILMN_1717868	CCT8	10694	1.32134	0.402	0.006008		ILMN_1755364	RALA	5898	0.76631	-0.384	0.00131	1.30495
ILMN_1708164	EIF3A	8661	1.32134	0.402	0.007879		ILMN_1674021	LOC646869	NA	0.76631	-0.384	0.003246	1.30495
ILMN_3245869	LOC440957	NA	1.32134	0.402	0.029122		ILMN_1766157	MRVI1	10335	0.76631	-0.384	0.00527	1.30495
ILMN_1685779	FOXR1	283150	1.32134	0.402	0.035888		ILMN_2130411	KDELR1	10945	0.76631	-0.384	0.010807	1.30495
ILMN_1759495	XPO5	57510	1.32042	0.401	0.000786		ILMN_2356654	LGALS8	3964	0.76631	-0.384	0.012242	1.30495
ILMN_1663383	GEMIN5	25929	1.32042	0.401	0.001525		ILMN_1725314	GBP3	2635	0.76631	-0.384	0.016772	1.30495
ILMN_1655796	MARCH3	NA	1.32042	0.401	0.002198		ILMN_1690099	ITGB1BP1	9270	0.766841	-0.383	0.00752	1.30405
ILMN_1701374	NUP35	129401	1.32042	0.401	0.00344		ILMN_1688295	ZNF219	51222	0.766841	-0.383	0.009623	1.30405
ILMN_1799488	ZNF383	163087	1.31951	0.4	0.000867		ILMN_1662973	CD82	3732	0.767373	-0.382	0.00057	1.30315
ILMN_3177122	LOC100127910	NA	1.31951	0.4	0.002203		ILMN_1774596	BSCL2	26580	0.767373	-0.382	0.000623	1.30315
ILMN_1761181	NOL9	79707	1.31951	0.4	0.002764		ILMN_1709307	GPSM1	26086	0.767373	-0.382	0.002253	1.30315
ILMN_1676765	LOC390354	NA	1.31951	0.4	0.003635		ILMN_2412624	TP53I11	9537	0.767373	-0.382	0.005596	1.30315
ILMN_1770356	POLRMT	5442	1.31859	0.399	0.000163		ILMN_1675038	PRMT2	3275	0.767905	-0.381	0.001879	1.30224
ILMN_1666409	PSMB6	5694	1.31859	0.399	0.000225		ILMN_1785336	PMM2	5373	0.767905	-0.381	0.002065	1.30224
ILMN_1778238	UTP6	55813	1.31859	0.399	0.000886		ILMN_1687440	HIPK2	28996	0.767905	-0.381	0.016955	1.30224
ILMN_1664216	NKIRAS1	28512	1.31859	0.399	0.002042		ILMN_1746561	BCL2L2	599	0.768438	-0.38	0.000275	1.30134
ILMN_2306066	FUS	2521	1.31859	0.399	0.002102		ILMN_1653861	SCMH1	22955	0.768438	-0.38	0.001746	1.30134
ILMN_1745772	ASCC3	10973	1.31859	0.399	0.00324		ILMN_2376263	SMARCA1	6594	0.768438	-0.38	0.002956	1.30134
ILMN_1672287	MYNN	55892	1.31859	0.399	0.003284		ILMN_1766637	GLA	2717	0.76897	-0.379	0.002189	1.30044
ILMN_1809139	AHCTF1	25909	1.31859	0.399	0.004869		ILMN_1787680	SELS	NA	0.76897	-0.379	0.002288	1.30044
ILMN_2050617	CCT6P1	643253	1.31859	0.399	0.010946		ILMN_1725241	GSTK1	373156	0.76897	-0.379	0.004339	1.30044
ILMN_1746408	MIDN	90007	1.31859	0.399	0.010987		ILMN_3190972	LOC100130291	NA	0.76897	-0.379	0.005242	1.30044
ILMN_1723871	OTUB1	55611	1.31859	0.399	0.015071		ILMN_1813846	P2RX4	5025	0.76897	-0.379	0.00696	1.30044
ILMN_1667043	EIF4A3	9775	1.31768	0.398	0.000842		ILMN_1751708	ITM2B	9445	0.76897	-0.379	0.009619	1.30044
ILMN_1760441	MRPS5	64969	1.31768	0.398	0.001722		ILMN_1694491	CCNG1	900	0.76897	-0.379	0.021751	1.30044
ILMN_2335398	CECR5	NA	1.31768	0.398	0.006319		ILMN_1709334	TM9SF1	10548	0.769504	-0.378	0.007798	1.29954
ILMN_1756806	MCL1	4170	1.31768	0.398	0.016855		ILMN_1790384	LOC654202	NA	0.769504	-0.378	0.014241	1.29954
ILMN_1692473	PRMT1	3276	1.31677	0.397	0.000195		ILMN_1742534	COL4A5	1287	0.769504	-0.378	0.046238	1.29954
ILMN_1737005	C19ORF61	NA	1.31677	0.397	0.000885		ILMN_1682095	RCOR3	55758	0.770037	-0.377	0.00035	1.29864
ILMN_3242205	GMPS	8833	1.31677	0.397	0.003157		ILMN_1668559	RGS10	6001	0.770037	-0.377	0.000441	1.29864
ILMN_1717337	MARCH7	NA	1.31677	0.397	0.031044		ILMN_1729455	EML1	2009	0.770037	-0.377	0.001106	1.29864
ILMN_1706246	CCT5	22948	1.31585	0.396	0.000345		ILMN_1670708	F10	2159	0.770037	-0.377	0.0014	1.29864
ILMN_1655950	ZHX1	11244	1.31585	0.396	0.002855		ILMN_2405018	PPP1CB	5500	0.770037	-0.377	0.022981	1.29864
ILMN_1737298	MAT2A	4144	1.31585	0.396	0.003476		ILMN_1815012	EXOC7	23265	0.770571	-0.376	0.001697	1.29774
ILMN_1704472	EID2	163126	1.31585	0.396	0.004138		ILMN_3236821	HSPBL2	NA	0.770571	-0.376	0.004151	1.29774
ILMN_1751571	RAD23A	5886	1.31585	0.396	0.0082		ILMN_1653501	SEMA3B	7869	0.770571	-0.376	0.005536	1.29774
ILMN_1718354	INTS7	25896	1.31494	0.395	0.001998		ILMN_1810782	SH3KBP1	30011	0.771105	-0.375	0.001355	1.29684
ILMN_1670420	METAP2	10988	1.31494	0.395	0.003384		ILMN_1755120	MAN1A2	10905	0.771105	-0.375	0.001904	1.29684
ILMN_1678934	POLR1E	64425	1.31494	0.395	0.004419		ILMN_1678678	SLC37A4	2542	0.771105	-0.375	0.002113	1.29684
ILMN_2264625	NIPBL	25836	1.31494	0.395	0.007784		ILMN_1708167	CDCP1	64866	0.771105	-0.375	0.00527	1.29684
ILMN_1718132	ECHS1	1892	1.31494	0.395	0.018838		ILMN_2106902	CHES1	NA	0.771105	-0.375	0.01659	1.29684
ILMN_1751589	NUDCD2	134492	1.31494	0.395	0.034313		ILMN_1765076	APPL2	55198	0.771105	-0.375	0.01746	1.29684
ILMN_2410772	KEAP1	9817	1.31403	0.394	0.00152		ILMN_1702363	SULF1	23213	0.77164	-0.374	0.000917	1.29594
ILMN_1785933	C19ORF18	NA	1.31403	0.394	0.001683		ILMN_1731374	CPE	1363	0.77164	-0.374	0.001206	1.29594
ILMN_3300744	LOC728666	NA	1.31403	0.394	0.002405		ILMN_2381476	SPG3A	NA	0.77164	-0.374	0.005187	1.29594
ILMN_1658080	ZNF573	126231	1.31403	0.394	0.014173		ILMN_1779071	FEZ1	9638	0.77164	-0.374	0.009503	1.29594
ILMN_1676010	SP1	6667	1.31312	0.393	0.000477		ILMN_1660718	GABBR2	9568	0.772175	-0.373	0.005112	1.29504
ILMN_1671742	UPF3A	65110	1.31312	0.393	0.001323		ILMN_1714567	AHNAK	79026	0.772175	-0.373	0.013075	1.29504
ILMN_1728435	C12ORF45	NA	1.31312	0.393	0.002454		ILMN_3307926	ADRBK1	NA	0.77271	-0.372	0.002681	1.29415
ILMN_1693668	KIAA0261	NA	1.31312	0.393	0.005641		ILMN_1697629	PLA2G4B	100137049	0.773246	-0.371	0.001606	1.29325
ILMN_1772132	ATP5B	NA	1.31312	0.393	0.007128		ILMN_1795341	SFRS1	NA	0.773246	-0.371	0.005148	1.29325
ILMN_1738681	NUP62	23636	1.31312	0.393	0.011829		ILMN_2155480	RAB43	339122	0.773246	-0.371	0.007416	1.29325
ILMN_3251440	PIK3C2A	5286	1.31312	0.393	0.025207		ILMN_2065690	GRAMD3	NA	0.773783	-0.37	0.003371	1.29235
ILMN_2129349	TSSC1	NA	1.31221	0.392	0.000629		ILMN_3262936	LCLAT1	253558	0.773783	-0.37	0.007109	1.29235
ILMN_1813766	RCL1	10171	1.31221	0.392	0.000664		ILMN_1712431	FAM113B	NA	0.774319	-0.369	0.000921	1.29146
ILMN_1750718	TNRC15	NA	1.31221	0.392	0.001962		ILMN_1673478	C5ORF5	NA	0.774319	-0.369	0.001329	1.29146
ILMN_2115154	NUPL2	NA	1.31221	0.392	0.003574		ILMN_1774836	PLOD3	8985	0.774319	-0.369	0.001762	1.29146
ILMN_1692620	ZNF263	10127	1.31221	0.392	0.014609		ILMN_1767111	ANO10	55129	0.774319	-0.369	0.027157	1.29146
ILMN_1742031	IFRD2	7866	1.31221	0.392	0.048503		ILMN_1747556	CDK9	1025	0.774856	-0.368	0.004358	1.29056
ILMN_1810474	UBE2I	7329	1.3113	0.391	0.000157		ILMN_1788783	TRAM2	9697	0.774856	-0.368	0.004612	1.29056
ILMN_1711627	SIAH1	6477	1.3113	0.391	0.000227		ILMN_1736806	PAG1	55824	0.774856	-0.368	0.008844	1.29056
ILMN_1667790	C21ORF100	NA	1.3113	0.391	0.00033		ILMN_1770071	IFITM4P	340198	0.774856	-0.368	0.019034	1.29056
ILMN_1773716	MRPL9	65005	1.3113	0.391	0.000436		ILMN_1734950	LOXL1	4016	0.774856	-0.368	0.04357	1.29056
ILMN_1802905	PIAS4	51588	1.3113	0.391	0.001621		ILMN_1696099	ALDH4A1	8659	0.775393	-0.367	0.000986	1.28967
ILMN_1752394	CCNB1IP1	57820	1.3113	0.391	0.001965		ILMN_1670609	ATOX1	475	0.775393	-0.367	0.001744	1.28967
ILMN_1781516	SUPT16H	11198	1.3113	0.391	0.003558		ILMN_1770245	EPB41L5	57669	0.775393	-0.367	0.002456	1.28967
ILMN_3306742	SIGMAR1	10280	1.3113	0.391	0.006685		ILMN_1788192	ARMCX1	51309	0.775393	-0.367	0.003936	1.28967
ILMN_2155516	QTRTD1	NA	1.31039	0.39	0.001395		ILMN_1795639	MGMT	4255	0.775393	-0.367	0.013556	1.28967
ILMN_1712035	TMEM115	11070	1.31039	0.39	0.001972		ILMN_1745501	DNALI1	7802	0.775931	-0.366	0.005928	1.28877
ILMN_1725787	RFX1	5989	1.31039	0.39	0.002869		ILMN_1791511	TMEM176A	55365	0.775931	-0.366	0.006311	1.28877
ILMN_1682206	GCC1	79571	1.31039	0.39	0.00306		ILMN_1798379	NTM	50863	0.775931	-0.366	0.007742	1.28877
ILMN_2170515	METTL11A	NA	1.31039	0.39	0.003329		ILMN_2347949	G6PD	2539	0.775931	-0.366	0.010083	1.28877
ILMN_2097185	PUS3	83480	1.31039	0.39	0.004145		ILMN_2205896	MEIS3P1	4213	0.775931	-0.366	0.012179	1.28877
ILMN_1665483	KIAA0020	NA	1.30949	0.389	0.002373		ILMN_3291053	LOC346085	NA	0.775931	-0.366	0.012216	1.28877
ILMN_1676763	PIPSL	266971	1.30949	0.389	0.002388		ILMN_1708987	HSD11B1L	374875	0.775931	-0.366	0.013179	1.28877
ILMN_1705310	VEZF1	7716	1.30949	0.389	0.003082		ILMN_1657810	PPM1M	132160	0.776469	-0.365	0.000753	1.28788
ILMN_1676759	DDX27	55661	1.30949	0.389	0.004907		ILMN_1769810	ARL6IP5	10550	0.776469	-0.365	0.001904	1.28788
ILMN_1702526	C17ORF48	NA	1.30949	0.389	0.007512		ILMN_1790311	SEC23A	10484	0.776469	-0.365	0.00601	1.28788
ILMN_1718152	DEPDC7	91614	1.30949	0.389	0.010845		ILMN_3234837	PKDCC	91461	0.776469	-0.365	0.016269	1.28788
ILMN_1769734	NT5C3	NA	1.30949	0.389	0.045593		ILMN_3246634	LOC100134108	NA	0.776469	-0.365	0.017795	1.28788
ILMN_1715994	HGS	9146	1.30858	0.388	0.000202		ILMN_2319910	DGKA	1606	0.776469	-0.365	0.035937	1.28788
ILMN_1713732	ABL1	25	1.30858	0.388	0.001879		ILMN_2352036	RTN4	57142	0.777007	-0.364	0.009681	1.28699
ILMN_2323979	WARS2	10352	1.30858	0.388	0.002435		ILMN_2148469	RASL11B	65997	0.777007	-0.364	0.020782	1.28699
ILMN_1784031	TIMM44	10469	1.30858	0.388	0.00248		ILMN_1727309	FAM82A2	NA	0.777007	-0.364	0.024328	1.28699
ILMN_1755882	C13ORF7	NA	1.30858	0.388	0.004947		ILMN_1767068	SMAD6	4091	0.777007	-0.364	0.027335	1.28699
ILMN_1794875	AGPAT9	NA	1.30767	0.387	0.001186		ILMN_2167805	LUM	4060	0.777007	-0.364	0.029027	1.28699
ILMN_2393497	ATXN3	4287	1.30767	0.387	0.002832		ILMN_1780987	RFXANK	8625	0.777546	-0.363	0.006261	1.2861
ILMN_1805543	ADAMTS9	56999	1.30767	0.387	0.003533		ILMN_1704619	VPS29	51699	0.777546	-0.363	0.008091	1.2861
ILMN_1780756	RBM23	55147	1.30767	0.387	0.005419		ILMN_1652806	ATP5J	NA	0.777546	-0.363	0.015581	1.2861
ILMN_1663002	STOML2	30968	1.30767	0.387	0.006155		ILMN_1777378	COMMD6	170622	0.778085	-0.362	0.001674	1.28521
ILMN_1731064	CABC1	NA	1.30767	0.387	0.007542		ILMN_1771957	MAN1B1	11253	0.778085	-0.362	0.002405	1.28521
ILMN_2182335	ARID2	196528	1.30767	0.387	0.01082		ILMN_1811682	CYLN2	NA	0.778085	-0.362	0.010559	1.28521
ILMN_1755741	DACH1	1602	1.30767	0.387	0.019441		ILMN_1739751	SLC26A11	284129	0.778085	-0.362	0.011322	1.28521
ILMN_2117716	SFRS17A	NA	1.30677	0.386	0.001566		ILMN_1665100	PTGS1	5742	0.778085	-0.362	0.011678	1.28521
ILMN_2112049	DNLZ	728489	1.30677	0.386	0.008916		ILMN_1759743	SLC38A10	124565	0.778085	-0.362	0.015406	1.28521
ILMN_2352042	MRPL4	51073	1.30677	0.386	0.014022		ILMN_1712707	ABHD8	79575	0.778625	-0.361	0.003108	1.28432
ILMN_1705953	LONRF1	91694	1.30586	0.385	0.001175		ILMN_1794213	ABHD14A	25864	0.778625	-0.361	0.004199	1.28432
ILMN_1743097	XRCC6	2547	1.30586	0.385	0.002918		ILMN_1668090	STK25	10494	0.778625	-0.361	0.004842	1.28432
ILMN_1685954	HMBS	3145	1.30586	0.385	0.005344		ILMN_1702691	TNFAIP3	7128	0.778625	-0.361	0.00571	1.28432
ILMN_1703459	WNT9B	7484	1.30586	0.385	0.008647		ILMN_1788778	SEPT11	NA	0.778625	-0.361	0.009787	1.28432
ILMN_1804479	MRPL18	29074	1.30586	0.385	0.011907		ILMN_1743655	TMED9	54732	0.778625	-0.361	0.023431	1.28432
ILMN_3237966	FBXL11	NA	1.30586	0.385	0.0156		ILMN_1783598	CAB39L	81617	0.779165	-0.36	0.000724	1.28343
ILMN_2155228	CRLF3	51379	1.30495	0.384	0.007208		ILMN_1798212	LLGL1	3996	0.779165	-0.36	0.010427	1.28343
ILMN_2077886	C1ORF109	NA	1.30495	0.384	0.010452		ILMN_1699545	PCSK7	9159	0.779165	-0.36	0.017359	1.28343
ILMN_1804822	SRXN1	140809	1.30495	0.384	0.014446		ILMN_1687921	JMJD8	339123	0.779705	-0.359	0.001194	1.28254
ILMN_1748476	NOP58	51602	1.30495	0.384	0.027326		ILMN_1658425	DAG1	1605	0.779705	-0.359	0.001718	1.28254
ILMN_3193306	C14ORF109	NA	1.30405	0.383	0.000429		ILMN_1656940	ABLIM3	22885	0.779705	-0.359	0.006414	1.28254
ILMN_1651262	HNRNPAB	3182	1.30405	0.383	0.00265		ILMN_1763732	KIAA0853	NA	0.779705	-0.359	0.015223	1.28254
ILMN_1730329	CRSP6	NA	1.30405	0.383	0.003141		ILMN_1665235	CRTAP	10491	0.779705	-0.359	0.030394	1.28254
ILMN_1718960	SERPINB8	5271	1.30315	0.382	0.001509		ILMN_1789074	HSPA1A	3303	0.780246	-0.358	0.009653	1.28165
ILMN_1789384	QSOX2	169714	1.30315	0.382	0.002177		ILMN_1750273	RPL23AP7	118433	0.780246	-0.358	0.018552	1.28165
ILMN_1702759	TMX4	56255	1.30315	0.382	0.002238		ILMN_1692058	NDN	4692	0.780246	-0.358	0.020374	1.28165
ILMN_1782609	STAG2	10735	1.30315	0.382	0.003413		ILMN_1714383	TPD52L1	7164	0.780787	-0.357	0.00986	1.28076
ILMN_3249949	C11ORF58	NA	1.30315	0.382	0.003533		ILMN_1692731	TTYH3	80727	0.780787	-0.357	0.019502	1.28076
ILMN_1658619	WWC1	23286	1.30315	0.382	0.00542		ILMN_1705261	CAPN1	823	0.781328	-0.356	0.001809	1.27987
ILMN_1688413	SNW1	22938	1.30315	0.382	0.005576		ILMN_1677043	AKR7A2	8574	0.781328	-0.356	0.003342	1.27987
ILMN_1658486	MRPL54	116541	1.30315	0.382	0.006115		ILMN_1692133	ZNF226	7769	0.781328	-0.356	0.016022	1.27987
ILMN_3239925	LOC25845	NA	1.30315	0.382	0.01999		ILMN_1680673	NT5DC1	221294	0.78187	-0.355	0.00213	1.27899
ILMN_3228822	TMEM194A	NA	1.30315	0.382	0.03691		ILMN_3225795	LOC730032	NA	0.78187	-0.355	0.003533	1.27899
ILMN_1685845	POLDIP3	84271	1.30224	0.381	0.002208		ILMN_2139100	SHISA5	51246	0.78187	-0.355	0.006335	1.27899
ILMN_1730630	CXORF56	NA	1.30224	0.381	0.010024		ILMN_1803745	SUOX	6821	0.78187	-0.355	0.007878	1.27899
ILMN_2345016	PTGES2	80142	1.30224	0.381	0.016317		ILMN_2200659	SNHG5	387066	0.78187	-0.355	0.013362	1.27899
ILMN_2320336	CLK3	1198	1.30134	0.38	0.000632		ILMN_1711439	EMILIN1	11117	0.782412	-0.354	0.002629	1.2781
ILMN_1727023	AMMECR1L	83607	1.30134	0.38	0.001453		ILMN_1790533	PHACTR2	9749	0.782412	-0.354	0.002967	1.2781
ILMN_2176768	SEPHS1	22929	1.30134	0.38	0.002102		ILMN_1791396	DGCR6	8214	0.782412	-0.354	0.021233	1.2781
ILMN_2090059	ZFY	7544	1.30134	0.38	0.002369		ILMN_1909886	HS.551847	NA	0.782412	-0.354	0.034403	1.2781
ILMN_1679071	MTX3	345778	1.30134	0.38	0.006124		ILMN_1809537	MASP1	5648	0.782412	-0.354	0.045415	1.2781
ILMN_1774685	IL24	11009	1.30134	0.38	0.006327		ILMN_1774982	CDC42EP5	148170	0.782954	-0.353	0.005084	1.27721
ILMN_2341952	MRPL35	51318	1.30134	0.38	0.00654		ILMN_1765146	IFNAR2	3455	0.782954	-0.353	0.005658	1.27721
ILMN_2402600	GLIS3	169792	1.30134	0.38	0.009414		ILMN_1654151	COX6C	1345	0.782954	-0.353	0.0082	1.27721
ILMN_2207539	RPS17	6218	1.30134	0.38	0.0165		ILMN_1803194	GALK1	2584	0.782954	-0.353	0.010676	1.27721
ILMN_1664956	SSU72	29101	1.30044	0.379	0.000456		ILMN_1769299	MTMR11	10903	0.782954	-0.353	0.036216	1.27721
ILMN_1782922	PDE4B	5142	1.30044	0.379	0.000986		ILMN_1655296	UTRN	7402	0.782954	-0.353	0.037671	1.27721
ILMN_1770035	NCOA5	57727	1.30044	0.379	0.001338		ILMN_2274180	MKKS	8195	0.782954	-0.353	0.03825	1.27721
ILMN_2287888	PSMC4	5704	1.30044	0.379	0.002145		ILMN_1751753	IDH2	3418	0.783497	-0.352	0.005752	1.27633
ILMN_2385191	QRICH1	54870	1.30044	0.379	0.003142		ILMN_3251341	TUBA1C	84790	0.783497	-0.352	0.005907	1.27633
ILMN_1743187	C6ORF120	NA	1.30044	0.379	0.007421		ILMN_2072101	C4ORF49	NA	0.783497	-0.352	0.011599	1.27633
ILMN_1716053	AK2	204	1.30044	0.379	0.008148		ILMN_1699856	RALGDS	5900	0.784041	-0.351	0.000664	1.27544
ILMN_1666648	PRPF40A	55660	1.30044	0.379	0.022258		ILMN_1676036	LOC649679	NA	0.784041	-0.351	0.008089	1.27544
ILMN_1671123	LOC647543	NA	1.29954	0.378	0.00439		ILMN_2390472	TTC14	151613	0.784041	-0.351	0.015463	1.27544
ILMN_1660193	ZNF529	57711	1.29954	0.378	0.006012		ILMN_1764571	ARHGAP23	57636	0.784584	-0.35	0.015108	1.27456
ILMN_1696133	SELI	NA	1.29954	0.378	0.01129		ILMN_1800276	RCN1	5954	0.784584	-0.35	0.024851	1.27456
ILMN_1712298	ANKRD46	157567	1.29954	0.378	0.012623		ILMN_1806634	NNT	23530	0.785128	-0.349	0.010275	1.27368
ILMN_1698463	ILF3	3609	1.29864	0.377	0.001119		ILMN_1682996	VWA5A	4013	0.785128	-0.349	0.015328	1.27368
ILMN_1748488	TXNL4B	54957	1.29864	0.377	0.006187		ILMN_1772239	LOC400406	NA	0.785128	-0.349	0.019106	1.27368
ILMN_2135798	NR2C2AP	126382	1.29864	0.377	0.010087		ILMN_1713892	C4ORF34	NA	0.785672	-0.348	0.001254	1.27279
ILMN_1738558	RGS20	8601	1.29864	0.377	0.010572		ILMN_1718610	ARHGAP17	55114	0.785672	-0.348	0.004834	1.27279
ILMN_2223380	PPWD1	23398	1.29864	0.377	0.012376		ILMN_2132809	ARHGEF10	9639	0.786217	-0.347	0.003252	1.27191
ILMN_1672662	SLC20A1	6574	1.29864	0.377	0.016133		ILMN_1674337	FKBP2	2286	0.786217	-0.347	0.00733	1.27191
ILMN_1771841	FOSL1	8061	1.29864	0.377	0.03254		ILMN_1805225	LPCAT3	10162	0.786217	-0.347	0.01149	1.27191
ILMN_2062112	ZC3H15	55854	1.29864	0.377	0.037598		ILMN_1777881	TSPAN17	26262	0.786217	-0.347	0.022071	1.27191
ILMN_1764629	SLC39A14	23516	1.29774	0.376	0.002358		ILMN_1779163	C11ORF67	NA	0.786762	-0.346	0.001583	1.27103
ILMN_1809034	GATC	283459	1.29774	0.376	0.011707		ILMN_1815500	ITPR3	3710	0.786762	-0.346	0.002467	1.27103
ILMN_1779190	ALKBH8	91801	1.29774	0.376	0.015071		ILMN_1743582	NUDT22	84304	0.786762	-0.346	0.004222	1.27103
ILMN_1697959	SLC35B4	84912	1.29684	0.375	0.001914		ILMN_2071937	ATP6V0E1	8992	0.786762	-0.346	0.004574	1.27103
ILMN_1758674	TMEM93	NA	1.29684	0.375	0.003987		ILMN_1722798	PLCD3	113026	0.786762	-0.346	0.039653	1.27103
ILMN_1750518	THOC4	NA	1.29684	0.375	0.00495		ILMN_1696065	SDF4	51150	0.787308	-0.345	0.002253	1.27015
ILMN_2401769	PHF14	9678	1.29684	0.375	0.006281		ILMN_1802971	FAM160B2	64760	0.787308	-0.345	0.003457	1.27015
ILMN_1677466	DUSP6	1848	1.29684	0.375	0.006753		ILMN_1815086	NINJ1	4814	0.787308	-0.345	0.008865	1.27015
ILMN_2356895	MRPL42	28977	1.29684	0.375	0.006958		ILMN_2222688	TMSB4X	7114	0.787308	-0.345	0.020869	1.27015
ILMN_1707232	EBF3	253738	1.29684	0.375	0.007216		ILMN_1694530	DDA1	79016	0.787854	-0.344	0.003558	1.26927
ILMN_2339284	CHD2	1106	1.29684	0.375	0.007671		ILMN_2220187	GFPT1	2673	0.787854	-0.344	0.004422	1.26927
ILMN_1688011	UPF1	5976	1.29594	0.374	0.000417		ILMN_2361570	SNX14	57231	0.7884	-0.343	0.002165	1.26839
ILMN_1663640	MAOA	4128	1.29594	0.374	0.000521		ILMN_1732452	MAPKAPK3	7867	0.7884	-0.343	0.027732	1.26839
ILMN_1801101	ZBTB48	3104	1.29594	0.374	0.000693		ILMN_2213558	TMED10P	NA	0.788947	-0.342	0.008528	1.26751
ILMN_1760858	RAB8A	4218	1.29594	0.374	0.001171		ILMN_1709750	SUSD1	64420	0.788947	-0.342	0.023295	1.26751
ILMN_3236428	TMEM170B	100113407	1.29594	0.374	0.003017		ILMN_1693538	STK36	27148	0.788947	-0.342	0.043439	1.26751
ILMN_1695853	CLK4	57396	1.29594	0.374	0.003349		ILMN_1801223	WTIP	126374	0.789494	-0.341	0.006331	1.26663
ILMN_2246661	FAHD1	81889	1.29594	0.374	0.003482		ILMN_1680652	SELENBP1	8991	0.789494	-0.341	0.007478	1.26663
ILMN_1730391	MRPS18A	55168	1.29594	0.374	0.006723		ILMN_1709623	MAPK7	5598	0.789494	-0.341	0.01015	1.26663
ILMN_1787691	CITED4	163732	1.29594	0.374	0.009787		ILMN_3254984	LOC100129759	NA	0.789494	-0.341	0.049446	1.26663
ILMN_1685679	RNF146	81847	1.29594	0.374	0.014958		ILMN_1660021	M6PRBP1	NA	0.790041	-0.34	0.001293	1.26576
ILMN_2278518	NFATC2IP	84901	1.29594	0.374	0.02713		ILMN_1713807	MAN1C1	57134	0.790041	-0.34	0.006252	1.26576
ILMN_1751378	RARS	NA	1.29504	0.373	0.000569		ILMN_1667295	VASN	114990	0.790041	-0.34	0.01633	1.26576
ILMN_1755664	RPS26	6231	1.29504	0.373	0.001193		ILMN_1703314	KLHL36	79786	0.790041	-0.34	0.021383	1.26576
ILMN_1798354	PAPOLA	10914	1.29504	0.373	0.003103		ILMN_1767827	GRK7	131890	0.790041	-0.34	0.035841	1.26576
ILMN_1732705	HCFC1	3054	1.29415	0.372	0.002036		ILMN_1651776	FHOD1	29109	0.790589	-0.339	0.002899	1.26488
ILMN_1680386	RPP38	10557	1.29415	0.372	0.003142		ILMN_1733366	MAST1	22983	0.790589	-0.339	0.032527	1.26488
ILMN_1793770	DNAJB6	10049	1.29325	0.371	0.001885		ILMN_1683678	SPATS2L	26010	0.790589	-0.339	0.037646	1.26488
ILMN_1682197	NFXL1	152518	1.29325	0.371	0.005607		ILMN_1784661	TMEM2	NA	0.790589	-0.339	0.038631	1.26488
ILMN_2100000	DHX36	170506	1.29325	0.371	0.007621		ILMN_1720829	ZFP36	7538	0.791137	-0.338	0.001807	1.264
ILMN_1654488	UTX	NA	1.29325	0.371	0.011944		ILMN_1740555	SNAP25	6616	0.791686	-0.337	0.010156	1.26313
ILMN_1716583	NME7	29922	1.29325	0.371	0.014966		ILMN_1672720	PRSS12	8492	0.792235	-0.336	0.001621	1.26225
ILMN_1803953	LOC388789	NA	1.29325	0.371	0.022007		ILMN_1666178	TP53I13	90313	0.792235	-0.336	0.00213	1.26225
ILMN_1810729	UBL3	5412	1.29325	0.371	0.023696		ILMN_1755822	SYDE1	85360	0.792235	-0.336	0.005644	1.26225
ILMN_3217172	LOC286444	NA	1.29235	0.37	0.002525		ILMN_3243381	MLEC	9761	0.792235	-0.336	0.016855	1.26225
ILMN_1703226	KTI12	112970	1.29235	0.37	0.00398		ILMN_1754600	FNBP1L	54874	0.792235	-0.336	0.017768	1.26225
ILMN_1852793	HS.143408	NA	1.29235	0.37	0.00799		ILMN_2169439	ITGAV	3685	0.792235	-0.336	0.036658	1.26225
ILMN_2161357	C6ORF111	NA	1.29235	0.37	0.018976		ILMN_1692742	DENND3	22898	0.792235	-0.336	0.047243	1.26225
ILMN_1748908	PROSC	NA	1.29146	0.369	0.001395		ILMN_1680501	GTF2IRD2B	389524	0.792784	-0.335	0.004153	1.26138
ILMN_1730118	ZNF644	84146	1.29146	0.369	0.002529		ILMN_1763891	FLJ35258	NA	0.792784	-0.335	0.006635	1.26138
ILMN_1806601	GRSF1	2926	1.29146	0.369	0.003329		ILMN_2388539	C17ORF101	NA	0.792784	-0.335	0.011103	1.26138
ILMN_2258363	KLC4	89953	1.29146	0.369	0.02723		ILMN_1683277	KIAA0319L	79932	0.792784	-0.335	0.018608	1.26138
ILMN_1782045	FKBP4	2288	1.29146	0.369	0.028132		ILMN_1724396	GCG	2641	0.792784	-0.335	0.02249	1.26138
ILMN_3299558	SFRS18	NA	1.29146	0.369	0.029045		ILMN_2235602	CCDC150	284992	0.792784	-0.335	0.03245	1.26138
ILMN_1778255	FARSA	2193	1.29056	0.368	0.001724		ILMN_1800225	PPARG	5468	0.793334	-0.334	0.003165	1.2605
ILMN_1776000	EID3	493861	1.29056	0.368	0.001797		ILMN_1685690	JARID1D	NA	0.793334	-0.334	0.012299	1.2605
ILMN_1757336	LRCH3	84859	1.29056	0.368	0.002335		ILMN_2363065	RTN3	10313	0.793334	-0.334	0.012299	1.2605
ILMN_2403247	CMTM7	112616	1.29056	0.368	0.010845		ILMN_1757387	UCHL1	7345	0.793334	-0.334	0.016703	1.2605
ILMN_1773850	FXC1	NA	1.29056	0.368	0.014958		ILMN_1708328	RAB11FIP3	9727	0.793334	-0.334	0.018539	1.2605
ILMN_1786215	ZNF3	7551	1.28967	0.367	0.001895		ILMN_1740169	TYRO3	7301	0.793334	-0.334	0.028841	1.2605
ILMN_1657754	RPAP2	79871	1.28967	0.367	0.002772		ILMN_1733511	GOLGA3	2802	0.793884	-0.333	0.003124	1.25963
ILMN_3245236	FBRS	64319	1.28967	0.367	0.003821		ILMN_1720710	HSPB3	8988	0.793884	-0.333	0.005907	1.25963
ILMN_1688698	ZEB2	9839	1.28967	0.367	0.005061		ILMN_1737089	CAPN5	726	0.793884	-0.333	0.006051	1.25963
ILMN_1759460	TAF7	6879	1.28967	0.367	0.006098		ILMN_1668605	NAAA	27163	0.793884	-0.333	0.010699	1.25963
ILMN_2088172	POLR2B	5431	1.28967	0.367	0.009143		ILMN_2413064	ST6GALNAC4	27090	0.793884	-0.333	0.01154	1.25963
ILMN_2394193	C14ORF138	NA	1.28967	0.367	0.010095		ILMN_1759628	ATP1B3	483	0.793884	-0.333	0.012299	1.25963
ILMN_1766793	C9ORF23	NA	1.28967	0.367	0.012376		ILMN_1809695	CAMK2G	818	0.793884	-0.333	0.015171	1.25963
ILMN_1710923	SLAMF7	57823	1.28967	0.367	0.012621		ILMN_2222234	PRDX4	10549	0.794434	-0.332	0.004775	1.25876
ILMN_1805466	SOX9	6662	1.28967	0.367	0.013422		ILMN_2227266	TMEM35	NA	0.794434	-0.332	0.011389	1.25876
ILMN_1705469	RDH14	57665	1.28877	0.366	0.000427		ILMN_3241870	FRMD8	83786	0.794434	-0.332	0.017857	1.25876
ILMN_1786108	TUT1	64852	1.28877	0.366	0.000743		ILMN_1659905	FKBP10	60681	0.794985	-0.331	0.023842	1.25788
ILMN_2110281	UFC1	51506	1.28877	0.366	0.000785		ILMN_1654016	MRLC2	NA	0.794985	-0.331	0.025568	1.25788
ILMN_1770742	TMEM55B	NA	1.28877	0.366	0.004065		ILMN_2386444	ANGPTL4	51129	0.795536	-0.33	0.039954	1.25701
ILMN_1784037	ZBTB40	9923	1.28877	0.366	0.004109		ILMN_1763670	TM2D1	83941	0.796088	-0.329	0.007656	1.25614
ILMN_1743829	ATXN2	6311	1.28877	0.366	0.009685		ILMN_2047599	TMEM50B	757	0.796088	-0.329	0.008217	1.25614
ILMN_1787511	THUMPD2	80745	1.28788	0.365	0.001186		ILMN_1703335	LACTB	114294	0.796088	-0.329	0.016863	1.25614
ILMN_2124769	YBX1	4904	1.28788	0.365	0.001801		ILMN_1713496	ST3GAL5	8869	0.796088	-0.329	0.042872	1.25614
ILMN_2115633	CD320	51293	1.28788	0.365	0.006867		ILMN_2104106	XPR1	9213	0.79664	-0.328	0.002349	1.25527
ILMN_1737685	CRLS1	54675	1.28788	0.365	0.038146		ILMN_2215640	TUBA3D	113457	0.79664	-0.328	0.023846	1.25527
ILMN_2112402	PHF5A	84844	1.28699	0.364	0.001243		ILMN_2194467	SGCB	6443	0.79664	-0.328	0.024662	1.25527
ILMN_1655163	STK24	8428	1.28699	0.364	0.001355		ILMN_1778347	NUDT2	318	0.797192	-0.327	0.00495	1.2544
ILMN_2277523	DIP2A	23181	1.28699	0.364	0.020916		ILMN_1766797	CCS	9973	0.797192	-0.327	0.017923	1.2544
ILMN_1665510	ERRFI1	54206	1.28699	0.364	0.048323		ILMN_1809267	CLCC1	23155	0.797192	-0.327	0.024191	1.2544
ILMN_1806867	PPM1G	5496	1.2861	0.363	0.000526		ILMN_1740903	C7ORF49	NA	0.797192	-0.327	0.031031	1.2544
ILMN_2041327	MRPL37	51253	1.2861	0.363	0.007621		ILMN_1763837	ANPEP	290	0.797192	-0.327	0.04499	1.2544
ILMN_1811433	RPL8	6132	1.2861	0.363	0.025166		ILMN_1813528	CCBE1	147372	0.797745	-0.326	0.005967	1.25353
ILMN_1691188	UIMC1	51720	1.28521	0.362	0.000271		ILMN_1684205	CIB1	10519	0.797745	-0.326	0.006725	1.25353
ILMN_2205245	GPN2	54707	1.28521	0.362	0.000968		ILMN_1730879	CBY1	25776	0.797745	-0.326	0.014608	1.25353
ILMN_1720850	BAZ2B	29994	1.28521	0.362	0.004337		ILMN_1672547	MYO9B	4650	0.797745	-0.326	0.025832	1.25353
ILMN_1763452	EVI2B	2124	1.28521	0.362	0.008683		ILMN_3251506	ZNF69	7620	0.798298	-0.325	0.007621	1.25266
ILMN_1811866	LOC642393	NA	1.28521	0.362	0.014006		ILMN_1730791	LOC646783	NA	0.798298	-0.325	0.023179	1.25266
ILMN_1682694	LOC203547	NA	1.28521	0.362	0.015295		ILMN_1774949	PIGP	51227	0.798852	-0.324	0.009663	1.2518
ILMN_1799299	PRPF38B	55119	1.28521	0.362	0.0204		ILMN_2373779	COPS8	10920	0.798852	-0.324	0.011086	1.2518
ILMN_1792671	C12ORF29	NA	1.28521	0.362	0.020754		ILMN_2127477	G6PC3	92579	0.798852	-0.324	0.012222	1.2518
ILMN_2323385	TRIM4	89122	1.28521	0.362	0.024507		ILMN_1745034	SLC11A2	4891	0.798852	-0.324	0.020696	1.2518
ILMN_1762747	RPL15	6138	1.28521	0.362	0.045593		ILMN_1714349	GLCE	26035	0.798852	-0.324	0.043655	1.2518
ILMN_1688534	EIF2B5	8893	1.28432	0.361	0.00149		ILMN_1800590	BBS1	582	0.799406	-0.323	0.011599	1.25093
ILMN_1795454	CPSF6	11052	1.28432	0.361	0.002009		ILMN_2352190	CLIP2	7461	0.799406	-0.323	0.029626	1.25093
ILMN_1668179	HNRNPF	3185	1.28432	0.361	0.003423		ILMN_1794863	CAMK2N1	55450	0.799406	-0.323	0.045574	1.25093
ILMN_1657058	PPIL6	285755	1.28432	0.361	0.011764		ILMN_1678957	WDR55	54853	0.79996	-0.322	0.003015	1.25006
ILMN_1660868	ZBTB8OS	339487	1.28343	0.36	0.001083		ILMN_1652379	SUCLG2	8801	0.79996	-0.322	0.005069	1.25006
ILMN_2087575	ZC3H4	23211	1.28343	0.36	0.001089		ILMN_1727740	SYNCRIP	10492	0.79996	-0.322	0.006274	1.25006
ILMN_2043109	TOP1P2	7152	1.28343	0.36	0.003042		ILMN_1804415	SMAGP	57228	0.79996	-0.322	0.009814	1.25006
ILMN_1678671	KLHL24	54800	1.28343	0.36	0.003043		ILMN_1673604	YIPF3	25844	0.79996	-0.322	0.044052	1.25006
ILMN_1806804	USP14	9097	1.28343	0.36	0.00424		ILMN_1744949	RHOBTB3	22836	0.79996	-0.322	0.044645	1.25006
ILMN_1694075	GADD45A	1647	1.28343	0.36	0.006151
ILMN_1836218	HS.481464	NA	1.28343	0.36	0.007962
ILMN_1758049	NFIA	4774	1.28343	0.36	0.009503
ILMN_1687947	HIST1H2BE	NA	1.28343	0.36	0.015328
ILMN_1683447	LOC440737	NA	1.28343	0.36	0.026152
ILMN_1750130	GSPT1	2935	1.28254	0.359	0.001247
ILMN_1723141	OTUD1	220213	1.28254	0.359	0.001489
ILMN_1734826	NUP88	4927	1.28254	0.359	0.003585
ILMN_1655340	RNF181	51255	1.28254	0.359	0.005787
ILMN_2157709	C14ORF19	NA	1.28254	0.359	0.00798
ILMN_1759910	SERPINA5	5104	1.28254	0.359	0.009814
ILMN_2410516	PPM1A	5494	1.28254	0.359	0.013176
ILMN_2185884	DHRS4	10901	1.28254	0.359	0.030582
ILMN_1695998	YKT6	10652	1.28254	0.359	0.036815
ILMN_1764207	RPRD1A	55197	1.28254	0.359	0.042644
ILMN_1659874	SFRS15	NA	1.28165	0.358	0.002724
ILMN_1757956	PCGF1	84759	1.28165	0.358	0.005808
ILMN_1668498	CWF19L2	143884	1.28165	0.358	0.008044
ILMN_2192693	EIF3M	10480	1.28165	0.358	0.008831
ILMN_1752631	CGGBP1	8545	1.28165	0.358	0.025476
ILMN_1663664	MRPS10	55173	1.28165	0.358	0.025575
ILMN_1782050	CEBPD	1052	1.28165	0.358	0.03866
ILMN_1704305	NIP7	51388	1.28076	0.357	0.006274
ILMN_3268914	LOC100128410	NA	1.28076	0.357	0.009427
ILMN_2083588	TTC32	130502	1.28076	0.357	0.016836
ILMN_1756220	DDX18	8886	1.28076	0.357	0.030825
ILMN_1695598	LOC441775	NA	1.27987	0.356	0.003689
ILMN_2318733	BNIP1	662	1.27987	0.356	0.004133
ILMN_1812297	CYP26B1	56603	1.27987	0.356	0.006327
ILMN_1751431	WIBG	NA	1.27987	0.356	0.006727
ILMN_1756898	COQ9	57017	1.27987	0.356	0.0082
ILMN_2306077	USP33	23032	1.27987	0.356	0.008456
ILMN_1801378	COQ3	51805	1.27987	0.356	0.008542
ILMN_1739943	SBNO1	55206	1.27987	0.356	0.008808
ILMN_3248551	C2CD4B	388125	1.27987	0.356	0.011292
ILMN_1814573	FTSJD1	NA	1.27987	0.356	0.012449
ILMN_1735151	EIF5A2	56648	1.27987	0.356	0.012892
ILMN_3237209	LOC642661	642661	1.27987	0.356	0.013533
ILMN_1741253	UBR5	51366	1.27987	0.356	0.014222
ILMN_3235539	LOC729859	729859	1.27987	0.356	0.015213
ILMN_1707810	RPS5	6193	1.27987	0.356	0.017959
ILMN_1662618	SQSTM1	8878	1.27987	0.356	0.035772
ILMN_1809566	ZSCAN16	80345	1.27987	0.356	0.039799
ILMN_1692163	NSDHL	50814	1.27899	0.355	0.002009
ILMN_1651936	SETD8	NA	1.27899	0.355	0.003085
ILMN_1724052	LOC730051	NA	1.27899	0.355	0.004128
ILMN_1718619	TRIM11	81559	1.27899	0.355	0.004264
ILMN_1749583	KIAA1285	NA	1.27899	0.355	0.009102
ILMN_1825067	HS.540805	NA	1.27899	0.355	0.015666
ILMN_2086105	SPRY4	81848	1.27899	0.355	0.03031
ILMN_1779852	LOC387934	NA	1.27899	0.355	0.030541
ILMN_3244592	SNORA68	26780	1.27899	0.355	0.031948
ILMN_1658807	HMOX2	3163	1.27899	0.355	0.038319
ILMN_2351611	UBQLN1	29979	1.2781	0.354	0.000732
ILMN_3227023	SNHG7	84973	1.2781	0.354	0.007308
ILMN_1657873	XPO4	64328	1.2781	0.354	0.010569
ILMN_1682180	VCPIP1	80124	1.2781	0.354	0.030961
ILMN_1667577	LCMT2	9836	1.27721	0.353	0.001076
ILMN_1698402	NFX1	4799	1.27721	0.353	0.005264
ILMN_1701724	C7ORF20	NA	1.27721	0.353	0.015583
ILMN_1703565	GLTSCR2	NA	1.27721	0.353	0.022853
ILMN_3241904	LOC100134000	NA	1.27721	0.353	0.026203
ILMN_1677962	GPHN	10243	1.27633	0.352	0.002676
ILMN_1786016	CHD1L	9557	1.27633	0.352	0.004364
ILMN_1691376	JAG1	182	1.27633	0.352	0.0047
ILMN_1808219	HEATR3	55027	1.27633	0.352	0.016585
ILMN_1739454	USP34	9736	1.27633	0.352	0.026756
ILMN_1656373	BNC2	54796	1.27544	0.351	0.002136
ILMN_1710885	LOC387867	NA	1.27544	0.351	0.003012
ILMN_1712755	LRRC41	10489	1.27544	0.351	0.014621
ILMN_1663220	MRPL22	29093	1.27544	0.351	0.01579
ILMN_1677385	C8ORF40	NA	1.27544	0.351	0.034519
ILMN_1669516	ZNF193	NA	1.27456	0.35	0.002255
ILMN_2378708	TAF6	6878	1.27456	0.35	0.0037
ILMN_1658110	C18ORF19	NA	1.27456	0.35	0.004145
ILMN_1680341	PPIE	10450	1.27456	0.35	0.008865
ILMN_1739283	UPF2	26019	1.27456	0.35	0.012179
ILMN_1750008	SUPV3L1	6832	1.27368	0.349	0.002083
ILMN_1765060	FBXO34	55030	1.27368	0.349	0.00656
ILMN_3240446	ZNF286C	NA	1.27368	0.349	0.008601
ILMN_1773117	BCOR	54880	1.27368	0.349	0.00965
ILMN_1678004	TMEM41B	440026	1.27368	0.349	0.012433
ILMN_1653618	ZZZ3	26009	1.27368	0.349	0.02009
ILMN_2181968	CBL	867	1.27368	0.349	0.026634
ILMN_1680139	MAFF	23764	1.27368	0.349	0.031239
ILMN_1654493	LOC649169	NA	1.27368	0.349	0.040101
ILMN_2413572	MARK2	2011	1.27368	0.349	0.041785
ILMN_1680860	LEMD2	221496	1.27279	0.348	0.000436
ILMN_1811050	CCDC88A	55704	1.27279	0.348	0.002088
ILMN_1652521	MTMR9	66036	1.27279	0.348	0.002956
ILMN_1679655	WDR82	80335	1.27279	0.348	0.005511
ILMN_1796497	PIP3-E	NA	1.27279	0.348	0.010679
ILMN_1663447	HNRNPA1	3178	1.27279	0.348	0.01563
ILMN_2042595	PCM1	5108	1.27279	0.348	0.020413
ILMN_1756669	POGK	57645	1.27191	0.347	0.001416
ILMN_2408102	TFIP11	24144	1.27191	0.347	0.001695
ILMN_1760741	NDUFA9	4704	1.27191	0.347	0.002349
ILMN_2079004	MDH2	4191	1.27191	0.347	0.003558
ILMN_3251733	C19ORF43	NA	1.27191	0.347	0.012381
ILMN_1761450	DHRS4L2	317749	1.27191	0.347	0.033499
ILMN_1783702	MORC3	23515	1.27191	0.347	0.034006
ILMN_1715886	CNOT7	29883	1.27103	0.346	0.001728
ILMN_1664614	FAU	2197	1.27103	0.346	0.004755
ILMN_1753790	ZNF259	NA	1.27103	0.346	0.006753
ILMN_1751362	FASTKD1	79675	1.27103	0.346	0.007619
ILMN_1689800	MRTO4	51154	1.27103	0.346	0.012299
ILMN_1789349	UBQLN4	56893	1.27103	0.346	0.012331
ILMN_3236346	LOC100132901	NA	1.27103	0.346	0.014659
ILMN_1907620	HS.582764	NA	1.27103	0.346	0.015356
ILMN_2411897	KLF10	7071	1.27103	0.346	0.020585
ILMN_1714896	SART3	9733	1.27103	0.346	0.022515
ILMN_2357272	BCLAF1	9774	1.27103	0.346	0.025463
ILMN_2237746	ING3	54556	1.27103	0.346	0.027071
ILMN_1743402	SIX4	51804	1.27103	0.346	0.029811
ILMN_1768097	RPGR	6103	1.27015	0.345	0.005733
ILMN_1721713	EXOSC9	5393	1.27015	0.345	0.006364
ILMN_1675048	IGF1R	3480	1.27015	0.345	0.008091
ILMN_2152429	C12ORF76	NA	1.27015	0.345	0.013673
ILMN_3234775	SLAIN2	57606	1.27015	0.345	0.019113
ILMN_1791925	NFAM1	150372	1.27015	0.345	0.028708
ILMN_1750079	PURB	5814	1.27015	0.345	0.031967
ILMN_1733390	LARP1B	55132	1.26927	0.344	0.000527
ILMN_1769473	SETD2	29072	1.26927	0.344	0.002029
ILMN_1687941	RNF4	6047	1.26927	0.344	0.005131
ILMN_2352293	PRDM10	56980	1.26927	0.344	0.007188
ILMN_1776522	RAG1AP1	NA	1.26927	0.344	0.0082
ILMN_2207562	C4ORF16	NA	1.26927	0.344	0.008217
ILMN_1780598	PIAS1	8554	1.26839	0.343	0.001774
ILMN_1771734	LOC728564	NA	1.26839	0.343	0.005957
ILMN_1685109	POLR3D	661	1.26839	0.343	0.007867
ILMN_1663532	RIC8B	55188	1.26839	0.343	0.010761
ILMN_1763328	GZF1	64412	1.26839	0.343	0.012073
ILMN_2094587	USP8	9101	1.26839	0.343	0.012299
ILMN_1808712	RNF40	9810	1.26839	0.343	0.021296
ILMN_1808768	ROCK1	6093	1.26839	0.343	0.039921
ILMN_1785198	POLE3	54107	1.26751	0.342	0.003085
ILMN_2281186	RGNEF	NA	1.26751	0.342	0.003593
ILMN_1713605	RPAP1	26015	1.26751	0.342	0.005316
ILMN_1761411	C10ORF119	NA	1.26751	0.342	0.0105
ILMN_1655557	INTS6	26512	1.26663	0.341	0.003801
ILMN_2320850	UBE2D3	7323	1.26663	0.341	0.003851
ILMN_1796235	CIRH1A	NA	1.26663	0.341	0.00397
ILMN_1794949	DSCR1L1	NA	1.26663	0.341	0.00976
ILMN_2080611	PDSS1	23590	1.26663	0.341	0.013547
ILMN_1794967	EIF4ENIF1	56478	1.26663	0.341	0.016022
ILMN_1693559	DOT1L	84444	1.26663	0.341	0.021697
ILMN_1874901	HS.438979	NA	1.26663	0.341	0.031685
ILMN_1727300	ZNF444	55311	1.26576	0.34	0.005647
ILMN_1800197	MRPL36	64979	1.26576	0.34	0.009653
ILMN_1725971	TMEM81	388730	1.26576	0.34	0.010655
ILMN_2380418	BICD2	23299	1.26576	0.34	0.01223
ILMN_1715832	PIK3R4	30849	1.26576	0.34	0.01226
ILMN_1692705	RECQL	5965	1.26576	0.34	0.013782
ILMN_1717165	IGBP1	3476	1.26576	0.34	0.045936
ILMN_3235326	LOC388796	NA	1.26488	0.339	0.003518
ILMN_1778032	SURF6	6838	1.26488	0.339	0.004664
ILMN_3310514	MIR639	693224	1.26488	0.339	0.005187
ILMN_1676503	LOC643446	NA	1.26488	0.339	0.011758
ILMN_1751368	HNRNPD	3184	1.26488	0.339	0.017795
ILMN_1775304	DNAJB1	3337	1.26488	0.339	0.033176
ILMN_1706265	TRIM61	391712	1.26488	0.339	0.038953
ILMN_1668683	MLL	NA	1.264	0.338	0.002198
ILMN_3251620	JMY	133746	1.264	0.338	0.006936
ILMN_1756542	TBC1D17	79735	1.264	0.338	0.007904
ILMN_1713006	CDC34	997	1.264	0.338	0.008251
ILMN_1687410	OSBPL11	114885	1.264	0.338	0.008584
ILMN_1803005	MMACHC	25974	1.264	0.338	0.021846
ILMN_1679731	SLC15A4	121260	1.264	0.338	0.023119
ILMN_1736077	LIAS	11019	1.26313	0.337	0.003501
ILMN_1794333	POU2F1	5451	1.26313	0.337	0.004182
ILMN_1786015	CTCF	10664	1.26313	0.337	0.006916
ILMN_1722292	AVL9	23080	1.26313	0.337	0.033459
ILMN_3178043	BEND7	222389	1.26225	0.336	0.004111
ILMN_1734198	RNGTT	8732	1.26225	0.336	0.004755
ILMN_1706149	PDCD2L	84306	1.26225	0.336	0.005025
ILMN_1655622	PRKRIR	NA	1.26225	0.336	0.005868
ILMN_1718629	NRIP1	8204	1.26225	0.336	0.014274
ILMN_1689972	RRP9	9136	1.26225	0.336	0.014862
ILMN_1798163	UPF3B	65109	1.26225	0.336	0.015788
ILMN_1692026	SUV420H1	NA	1.26225	0.336	0.024014
ILMN_3310326	MIR221	407006	1.26225	0.336	0.02588
ILMN_1680925	SLC9A3R1	9368	1.26225	0.336	0.026432
ILMN_2408179	BAT2	NA	1.26225	0.336	0.035354
ILMN_1765858	CAB39	51719	1.26138	0.335	0.003533
ILMN_1763162	DPH2	1802	1.26138	0.335	0.009536
ILMN_2400250	FAM86A	NA	1.26138	0.335	0.011959
ILMN_2043728	ZNF341	84905	1.26138	0.335	0.014225
ILMN_1758173	TMEM99	147184	1.26138	0.335	0.02026
ILMN_3245824	C17ORF89	NA	1.26138	0.335	0.026486
ILMN_1673991	ATIC	471	1.2605	0.334	0.007008
ILMN_1804834	C6ORF130	NA	1.2605	0.334	0.020413
ILMN_2295844	VAMP1	6843	1.2605	0.334	0.037736
ILMN_1714741	LOC346887	NA	1.25963	0.333	0.002217
ILMN_1681728	LOC643505	NA	1.25963	0.333	0.002981
ILMN_1733115	RALGAPB	57148	1.25963	0.333	0.003797
ILMN_1812976	DDX54	79039	1.25963	0.333	0.003803
ILMN_1676625	SS18L1	26039	1.25963	0.333	0.005504
ILMN_1853631	HS.551137	NA	1.25963	0.333	0.008165
ILMN_1654118	BCL2L1	598	1.25963	0.333	0.009371
ILMN_1656540	RUVBL1	8607	1.25963	0.333	0.010016
ILMN_1806758	C9ORF85	NA	1.25963	0.333	0.01526
ILMN_1672565	RG9MTD1	NA	1.25963	0.333	0.016961
ILMN_1890734	HS.512285	NA	1.25963	0.333	0.019124
ILMN_1735075	PGBD2	267002	1.25963	0.333	0.047683
ILMN_1663667	FLAD1	80308	1.25876	0.332	0.001028
ILMN_1705151	SF3A3	10946	1.25876	0.332	0.002142
ILMN_1675460	LOC283412	NA	1.25876	0.332	0.00277
ILMN_1676026	MRPS26	64949	1.25876	0.332	0.012617
ILMN_2318811	RANBP3	8498	1.25876	0.332	0.016288
ILMN_1784540	KBTBD2	25948	1.25876	0.332	0.024071
ILMN_1739967	TBK1	29110	1.25876	0.332	0.032323
ILMN_1697286	SF3A1	10291	1.25788	0.331	0.002299
ILMN_1655377	MRPS22	56945	1.25788	0.331	0.002868
ILMN_1657347	PODXL2	50512	1.25788	0.331	0.008299
ILMN_1654685	MCTP1	79772	1.25788	0.331	0.010266
ILMN_1793360	APITD1	NA	1.25788	0.331	0.011896
ILMN_1721758	ID4	3400	1.25788	0.331	0.014592
ILMN_1739222	ETV5	2119	1.25788	0.331	0.015944
ILMN_1721225	C20ORF4	NA	1.25788	0.331	0.016474
ILMN_1713143	MRPL3	11222	1.25788	0.331	0.029171
ILMN_2329834	RBM12	10137	1.25701	0.33	0.003606
ILMN_1656372	PES1	23481	1.25701	0.33	0.005426
ILMN_1847822	KIAA0368	NA	1.25701	0.33	0.012532
ILMN_1761010	PCCB	5096	1.25701	0.33	0.014134
ILMN_1657317	POLR2J	5439	1.25701	0.33	0.019354
ILMN_1700811	UBFD1	56061	1.25614	0.329	0.003232
ILMN_1796119	ZUFSP	NA	1.25614	0.329	0.005344
ILMN_2225548	ZNF521	25925	1.25614	0.329	0.006698
ILMN_1757742	ZRANB1	54764	1.25614	0.329	0.007505
ILMN_1706376	OSBP	5007	1.25614	0.329	0.011593
ILMN_1729976	ZNF828	NA	1.25614	0.329	0.011599
ILMN_1745962	FBXO7	25793	1.25614	0.329	0.014964
ILMN_2397024	SPOP	8405	1.25527	0.328	0.002029
ILMN_1708906	C2ORF29	NA	1.25527	0.328	0.002217
ILMN_1791388	ZNF787	126208	1.25527	0.328	0.002649
ILMN_1748283	PIM2	11040	1.25527	0.328	0.004755
ILMN_1740418	CYP27B1	1594	1.25527	0.328	0.006992
ILMN_2097421	MRPL51	51258	1.25527	0.328	0.010699
ILMN_2340919	GRB10	2887	1.25527	0.328	0.011758
ILMN_1784753	PAIP2	51247	1.25527	0.328	0.012157
ILMN_1840316	HS.105791	NA	1.25527	0.328	0.016474
ILMN_1683300	BAX	581	1.25527	0.328	0.025711
ILMN_3246590	LOC100130525	NA	1.25527	0.328	0.039464
ILMN_1768719	RDH11	51109	1.2544	0.327	0.000644
ILMN_1734476	KIF2A	3796	1.2544	0.327	0.00495
ILMN_1728626	WDR5	11091	1.2544	0.327	0.005342
ILMN_1801553	LEO1	123169	1.2544	0.327	0.020119
ILMN_1763663	FLJ20718	NA	1.2544	0.327	0.020728
ILMN_1694798	C5ORF28	NA	1.2544	0.327	0.022693
ILMN_3237850	C5ORF51	NA	1.2544	0.327	0.040934
ILMN_1748797	GRB2	2885	1.25353	0.326	0.00897
ILMN_1805371	HNRPM	NA	1.25353	0.326	0.011923
ILMN_2174574	HNRNPA3P1	10151	1.25353	0.326	0.014402
ILMN_1799208	CSGALNACT2	55454	1.25353	0.326	0.027251
ILMN_1714599	CAMLG	819	1.25353	0.326	0.035061
ILMN_1667670	SLC25A15	10166	1.25266	0.325	0.002007
ILMN_1677610	OVCA2	124641	1.25266	0.325	0.009038
ILMN_2227385	SLC16A14	151473	1.25266	0.325	0.014269
ILMN_1667060	HSF1	3297	1.25266	0.325	0.014375
ILMN_1806757	MYBBP1A	10514	1.25266	0.325	0.017168
ILMN_1708728	H2AFJ	NA	1.25266	0.325	0.017589
ILMN_3200378	LOC401127	401127	1.25266	0.325	0.019255
ILMN_1729495	TRIM41	90933	1.25266	0.325	0.039124
ILMN_1789176	PSMB1	5689	1.2518	0.324	0.004452
ILMN_1720703	SLC25A3	5250	1.2518	0.324	0.006474
ILMN_1758272	MYPN	84665	1.2518	0.324	0.007004
ILMN_2358652	NXF1	10482	1.2518	0.324	0.01526
ILMN_1733305	EIF2A	83939	1.2518	0.324	0.01999
ILMN_1813938	CHCHD4	131474	1.2518	0.324	0.021501
ILMN_1773407	C16ORF72	NA	1.2518	0.324	0.021776
ILMN_1732810	SNX17	9784	1.2518	0.324	0.034893
ILMN_3200830	LOC649553	NA	1.2518	0.324	0.048361
ILMN_1787115	WWTR1	25937	1.25093	0.323	0.005717
ILMN_3263423	LOC100129027	100129027	1.25093	0.323	0.011181
ILMN_1659926	ST7L	54879	1.25093	0.323	0.012927
ILMN_1673711	HSP90AB1	3326	1.25093	0.323	0.012937
ILMN_1716651	RUNX2	860	1.25093	0.323	0.019737
ILMN_1661346	LOC648210	NA	1.25093	0.323	0.021016
ILMN_1741572	AKAP8	10270	1.25093	0.323	0.025151
ILMN_3196690	C22ORF27	NA	1.25093	0.323	0.026029
ILMN_3235477	RRP1	8568	1.25093	0.323	0.036112
ILMN_1810832	ZNF343	79175	1.25093	0.323	0.036775
ILMN_1655482	TRIM27	5987	1.25006	0.322	0.005416
ILMN_3283141	LOC643802	643802	1.25006	0.322	0.005957
ILMN_1751572	TLE1	7088	1.25006	0.322	0.009773
ILMN_1714223	LETM2	137994	1.25006	0.322	0.009853
ILMN_3200484	LOC126235	NA	1.25006	0.322	0.012996
ILMN_1716822	KRTAP9-8	83901	1.25006	0.322	0.025054
ILMN_1722583	COX4NB	NA	1.2492	0.321	0.012045
ILMN_1700847	PMS1	5378	1.2492	0.321	0.012885
ILMN_1757504	REG3A	5068	1.2492	0.321	0.013295
ILMN_1789505	ITPR1	3708	1.2492	0.321	0.031685
ILMN_2207393	CNOT3	4849	1.2492	0.321	0.03379
ILMN_2126239	SMG5	23381	1.24833	0.32	0.001338
ILMN_1651504	FAM193A	8603	1.24833	0.32	0.002412
ILMN_3234089	N4BP2L2	10443	1.24833	0.32	0.004386
ILMN_2082244	FOXK1	221937	1.24833	0.32	0.004908
ILMN_3251445	MED27	9442	1.24833	0.32	0.006163
ILMN_2227473	PIBF1	10464	1.24833	0.32	0.009503
ILMN_1777096	TDG	6996	1.24833	0.32	0.009653
ILMN_1659257	TNFRSF8	943	1.24833	0.32	0.017726
ILMN_2176625	LOC285735	NA	1.24833	0.32	0.021702
ILMN_1688346	ZNF800	168850	1.24833	0.32	0.029618
ILMN_1747589	HIST2H2AB	NA	1.24833	0.32	0.030866
ILMN_1770719	KIAA0664	NA	1.24833	0.32	0.042962
ILMN_1660839	LOC644242	NA	1.24747	0.319	0.002454
ILMN_1759325	C16ORF91	NA	1.24747	0.319	0.005566
ILMN_3291063	LOC100131512	NA	1.24747	0.319	0.015071
ILMN_1701331	UBE2M	9040	1.24747	0.319	0.024677
ILMN_3302177	RPL14L	NA	1.24747	0.319	0.028399
ILMN_2234412	TLE3	7090	1.24747	0.319	0.031685
ILMN_1675770	SEC14L3	266629	1.2466	0.318	0.014536
ILMN_1741180	HEXDC	NA	1.2466	0.318	0.020248
ILMN_1688098	TBC1D4	9882	1.2466	0.318	0.020367
ILMN_1671583	MKRN1	23608	1.2466	0.318	0.024293
ILMN_1709894	CLPX	10845	1.2466	0.318	0.024495
ILMN_1796962	PPP3R1	5534	1.2466	0.318	0.029811
ILMN_1723414	HACL1	26061	1.2466	0.318	0.03706
ILMN_2327203	POT1	25913	1.24574	0.317	0.004501
ILMN_1659937	ZBTB24	9841	1.24574	0.317	0.007621
ILMN_2090558	C2ORF25	NA	1.24574	0.317	0.011974
ILMN_1763364	WHAMM	123720	1.24574	0.317	0.012189
ILMN_1746276	EPC1	80314	1.24574	0.317	0.019414
ILMN_1684746	IPO11	51194	1.24574	0.317	0.021293
ILMN_1748481	TMEM199	147007	1.24574	0.317	0.021976
ILMN_1682449	ZNF518B	85460	1.24487	0.316	0.005303
ILMN_3244607	FAM117B	150864	1.24487	0.316	0.007089
ILMN_1761083	HNRNPA3	220988	1.24487	0.316	0.008146
ILMN_2108709	ANKRD11	29123	1.24487	0.316	0.009787
ILMN_2323774	RPAIN	84268	1.24487	0.316	0.025439
ILMN_3243700	RPS8	6202	1.24487	0.316	0.046934
ILMN_1777691	ARL9	132946	1.24487	0.316	0.048735
ILMN_3238608	LOC100134322	NA	1.24401	0.315	0.006418
ILMN_1769545	PRPF19	27339	1.24401	0.315	0.006489
ILMN_1666004	WASL	8976	1.24401	0.315	0.008524
ILMN_1663486	TLK2	11011	1.24401	0.315	0.013673
ILMN_1728660	PMPCB	9512	1.24401	0.315	0.013943
ILMN_1743204	DUSP8	1850	1.24401	0.315	0.014324
ILMN_1701855	PPP1CC	5501	1.24401	0.315	0.014373
ILMN_2278636	CUTL1	NA	1.24401	0.315	0.018493
ILMN_2167616	NACA	4666	1.24401	0.315	0.020089
ILMN_1722945	C6ORF52	NA	1.24401	0.315	0.020911
ILMN_1696468	LOC644544	NA	1.24401	0.315	0.02958
ILMN_3240721	LOC645233	NA	1.24401	0.315	0.032513
ILMN_1803941	TBC1D15	64786	1.24401	0.315	0.038516
ILMN_3302905	LOC729798	NA	1.24315	0.314	0.005485
ILMN_1910732	HS.539664	NA	1.24315	0.314	0.011127
ILMN_1677158	IGFBPL1	347252	1.24315	0.314	0.01563
ILMN_1748894	GTPBP3	84705	1.24315	0.314	0.024244
ILMN_2375973	ALKBH1	8846	1.24315	0.314	0.028049
ILMN_2403911	ARFIP1	27236	1.24315	0.314	0.031141
ILMN_1751289	DERPC	113455421	1.24315	0.314	0.032513
ILMN_1797031	HSPBAP1	79663	1.24229	0.313	0.007541
ILMN_2130514	FAM76B	143684	1.24229	0.313	0.010727
ILMN_2260392	ACTR3B	57180	1.24229	0.313	0.037119
ILMN_1751171	IRF2BP1	26145	1.24229	0.313	0.037931
ILMN_1790985	DJ341D10.1	NA	1.24229	0.313	0.045723
ILMN_1688381	BPTF	2186	1.24143	0.312	0.004228
ILMN_1784630	KBTBD11	9920	1.24143	0.312	0.012212
ILMN_1775328	MTG1	92170	1.24143	0.312	0.0154
ILMN_1798083	CHERP	10523	1.24143	0.312	0.015854
ILMN_2082762	SNORD68	606500	1.24143	0.312	0.017064
ILMN_1708382	C3ORF75	NA	1.24143	0.312	0.022124
ILMN_1686929	GPATCH3	63906	1.24143	0.312	0.029177
ILMN_2179837	BANF1	8815	1.24143	0.312	0.029893
ILMN_1667453	HINFP	25988	1.24143	0.312	0.032023
ILMN_1686679	ZNF462	58499	1.24143	0.312	0.041603
ILMN_1662417	LRPPRC	10128	1.24057	0.311	0.010396
ILMN_1707631	MED10	84246	1.24057	0.311	0.013047
ILMN_1755926	DBI	1622	1.24057	0.311	0.023779
ILMN_2391976	SLC45A4	57210	1.24057	0.311	0.023834
ILMN_1802380	RERE	473	1.24057	0.311	0.024464
ILMN_1775423	C10ORF88	NA	1.24057	0.311	0.030055
ILMN_1781999	ABCF2	10061	1.24057	0.311	0.040641
ILMN_1720771	STX11	8676	1.23971	0.31	0.006753
ILMN_1683660	EIF3H	8667	1.23971	0.31	0.012694
ILMN_1854833	HS.485155	NA	1.23971	0.31	0.013848
ILMN_1659206	RARA	5914	1.23971	0.31	0.018968
ILMN_3294965	LOC100133211	100133211	1.23971	0.31	0.024322
ILMN_1870041	HS.482960	NA	1.23971	0.31	0.027062
ILMN_2328094	DACT1	51339	1.23971	0.31	0.028999
ILMN_1688178	RRP7A	27341	1.23885	0.309	0.002793
ILMN_1711361	ZNF319	57567	1.23885	0.309	0.002871
ILMN_2088410	PSMG2	56984	1.23885	0.309	0.002956
ILMN_2193752	MBLAC2	153364	1.23885	0.309	0.01777
ILMN_1789233	VPS37C	55048	1.23799	0.308	0.004352
ILMN_1673773	GALNTL4	NA	1.23799	0.308	0.007671
ILMN_1695271	RPP25	54913	1.23799	0.308	0.011948
ILMN_2155998	PSMD6	9861	1.23799	0.308	0.014134
ILMN_1712532	CARD9	64170	1.23799	0.308	0.019756
ILMN_1797172	ERCC1	2067	1.23799	0.308	0.021065
ILMN_2311497	SNHG3-RCC1	NA	1.23799	0.308	0.02473
ILMN_1887987	HS.583755	NA	1.23799	0.308	0.027752
ILMN_1722309	ENDOG	2021	1.23799	0.308	0.038411
ILMN_1811692	FTSJ3	117246	1.23799	0.308	0.039464
ILMN_2232430	NMD3	51068	1.23713	0.307	0.043367
ILMN_1721729	PPARBP	NA	1.23628	0.306	0.000995
ILMN_1679217	FAM110B	90362	1.23628	0.306	0.006641
ILMN_1651949	SCYL3	57147	1.23628	0.306	0.006725
ILMN_1681886	ADAMTS5	11096	1.23628	0.306	0.009998
ILMN_1717326	SLC29A3	55315	1.23628	0.306	0.010211
ILMN_1654671	SLMO1	NA	1.23628	0.306	0.018022
ILMN_1730491	FMNL2	114793	1.23628	0.306	0.03513
ILMN_1719694	LOC729446	NA	1.23542	0.305	0.008855
ILMN_2078334	CNOT10	25904	1.23542	0.305	0.01129
ILMN_1754234	ZMYND11	10771	1.23542	0.305	0.044987
ILMN_1721116	USP10	9100	1.23456	0.304	0.008367
ILMN_1657868	SIRT4	23409	1.23456	0.304	0.020159
ILMN_1795835	LOC338758	NA	1.23456	0.304	0.021178
ILMN_1739587	UTY	7404	1.23456	0.304	0.023134
ILMN_2365383	ENO3	2027	1.23456	0.304	0.024138
ILMN_1708064	MAP4	4134	1.23456	0.304	0.030468
ILMN_3201937	LOC645381	NA	1.23456	0.304	0.037671
ILMN_2253246	DNAJC28	54943	1.23456	0.304	0.048321
ILMN_1796165	GLRX5	51218	1.23371	0.303	0.001968
ILMN_1701711	BRD8	10902	1.23371	0.303	0.013063
ILMN_1659976	CLP1	10978	1.23371	0.303	0.014384
ILMN_3243185	RERGL	79785	1.23371	0.303	0.020911
ILMN_1781231	SLC25A38	54977	1.23371	0.303	0.024565
ILMN_1708881	RAB20	55647	1.23371	0.303	0.025166
ILMN_1706413	C1ORF66	NA	1.23371	0.303	0.033331
ILMN_1653797	C6ORF62	NA	1.23371	0.303	0.039986
ILMN_1742730	TWIST2	117581	1.23371	0.303	0.041971
ILMN_1692168	UBE2Z	65264	1.23285	0.302	0.002376
ILMN_1684726	C2ORF27A	NA	1.23285	0.302	0.006867
ILMN_1770667	HECA	51696	1.23285	0.302	0.007144
ILMN_2310685	FOXK2	3607	1.23285	0.302	0.007671
ILMN_1685547	ZXDB	158586	1.23285	0.302	0.008322
ILMN_3251691	POLR3G	10622	1.23285	0.302	0.01222
ILMN_2075065	FADS2	9415	1.23285	0.302	0.014134
ILMN_1804789	KIAA1967	NA	1.23285	0.302	0.014477
ILMN_1744649	PSMB5	5693	1.23285	0.302	0.016382
ILMN_3307940	FLJ35776	NA	1.23285	0.302	0.016891
ILMN_1804895	C7ORF53	NA	1.23285	0.302	0.017386
ILMN_1652378	IPO7	10527	1.23285	0.302	0.018905
ILMN_1736814	CLNS1A	1207	1.23285	0.302	0.021252
ILMN_2176251	C20ORF72	NA	1.23285	0.302	0.026986
ILMN_1701477	CCDC101	NA	1.23285	0.302	0.028325
ILMN_1705907	NUP153	9972	1.23285	0.302	0.033665
ILMN_2399431	PRPS2	5634	1.23285	0.302	0.035701
ILMN_3247802	BAT2L	NA	1.23285	0.302	0.03593
ILMN_1685415	HBP1	26959	1.23285	0.302	0.03718
ILMN_1726410	APRT	353	1.23285	0.302	0.040994
ILMN_1679995	MPP6	51678	1.23285	0.302	0.042154
ILMN_2379734	CTBP1	1487	1.23285	0.302	0.046698
ILMN_1782021	ZNF707	286075	1.232	0.301	0.006282
ILMN_3200717	LOC643387	643387	1.232	0.301	0.008279
ILMN_1689445	POLR2H	5437	1.232	0.301	0.00856
ILMN_1763265	CHMP1B	57132	1.232	0.301	0.013965
ILMN_1746784	SLAIN1	122060	1.232	0.301	0.016269
ILMN_1664231	TIMM23	100287932	1.232	0.301	0.019949
ILMN_1747725	MLC1	23209	1.232	0.301	0.037243
ILMN_1755727	KDM5B	10765	1.232	0.301	0.040556
ILMN_2055477	EXOSC7	23016	1.23114	0.3	0.010035
ILMN_1807533	C17ORF71	NA	1.23114	0.3	0.012629
ILMN_1743506	CCDC137	339230	1.23114	0.3	0.013701
ILMN_1766528	SLC25A36	55186	1.23114	0.3	0.01973
ILMN_1772651	CNOT2	4848	1.23114	0.3	0.021334
ILMN_1667925	PDCL3	79031	1.23114	0.3	0.039119
ILMN_3215212	LOC653375	NA	1.23114	0.3	0.039507
ILMN_1666670	RBX1	9978	1.23114	0.3	0.041378
ILMN_1670796	EXOSC10	5394	1.23029	0.299	0.009065
ILMN_2046470	DAAM1	23002	1.23029	0.299	0.010845
ILMN_1725981	LOC654189	NA	1.23029	0.299	0.015512
ILMN_2357777	RNF214	257160	1.23029	0.299	0.016125
ILMN_1790518	PHF16	NA	1.23029	0.299	0.018398
ILMN_2375032	BEND3	57673	1.23029	0.299	0.022187
ILMN_3225649	LOC731139	NA	1.23029	0.299	0.024024
ILMN_1683475	TOMM40	10452	1.22944	0.298	0.004749
ILMN_1652434	MTHFD2L	441024	1.22944	0.298	0.028056
ILMN_1684074	NUP98	4928	1.22859	0.297	0.01426
[truncated: 207 more rows]

## Sheet: Table_S2c
Table S2. Knockdown of KDM7A-DT in breast cells. Gene Expression Microarray Analysis
[truncated: 1,645 more rows]

[truncated: 16 more sheets: Table_S2d, Table_S2e, Table_S2f, Table_S2g, Table_S3, Table_S4, Table_S5, Table_S6, Table_S7, Table_S8, Table_S9, Table_S10, Table_S11, Table_S12, Table_S13, Table_S14]
